# Supplementary material for: Engineering domain-inlaid SaCas9 adenine base editors with reduced RNA off-targets and increased on-target DNA editing
Source: Nat Commun. 2020 Sep 25;11:4871. doi: 10.1038/s41467-020-18715-y (PMC7519688; doi:10.1038/s41467-020-18715-y)
Supplement: Supplementary file 3 — Supplementary Data 1 [file 41467_2020_18715_MOESM3_ESM.xlsx]

## Sheet: Contents
	Genomic DNA off-target analysis based on sequence homology of sgRNA targeting ABE1, ABE8, and ABE11.
	The sgRNA for the top three edited genomic sites were selected and each of the three independent technical replicates were sequenced using parallel mock samples as a negative control (n=3).
	ABE target site 1
	Description	sgRNA sequence:	No. of mismatches	Chromosomal location
	sgRNA sequence	CTGAATAGCTGCAAACAAGTGCAGAAT	-	chr5:87944813-87944839
	ABE1 site1	CTGAAAAGGGCCAAACAAGTGGTGTCT	7	ZNF280B:chr22:22486398-22486424
	ABE1 site2	CTTAATATCTGTATACAAGTGTTGCTT	7	WIPF1:chr2:174561573-174561599
	ABE1 site3	CAGAGTAGCTCCAAACCAGTGCAGCCT	7	RAF1:chr3:12610460-12610486
	ABE1 site4	CTGAAAAGATGTAAAGAAGTGTAGTTT	7	RP11-907D1.3:chr14:97049625-97049651
	ABE1 site5	CTGAAAACCTGCAAACAAGGGGAGTTT	6	MRC1:chr10:17900482-17900508
	ABE1 site6	TTGAATAACTGCACACAGGTGCTGTCT	7	RP11-747I9.1:chrX:66417759-66417785
	ABE1 site7	CTGATTAGCAGCAAACAAGTTGTGTTT	6	RNU6-27P:chr20:17142528-17142554
	ABE1 site8	CTGAACAGCGGCAAACACCTGGTGTTT	7	SLCO3A1:chr15:91913123-91913149
	ABE1 site9	CTGAGTAGCTGCAGACAAAAGAGGCCT	7	RP11-429O1.1:chr17:52467734-52467760
	ABE1 site10	TTGCAGAGCTGCAAACAAGTTCTGTTT	7	TRAF3IP2-AS1:chr6:111517570-111517596
	ABE target site 11
	Description	Nucleotide Sequence	No. of mismatches	Chromosomal location
	sgRNA sequence	GGGAGCTAGACAAAATGGAGTTCGAGT	-	chr15:47301092-47301118
	ABE11 site1	AGGTTATAGACAAAATGGAGTGCGTTT	7	ADH5P2:chr1:79534346-79534372
	ABE11 site2	AGGTAAGAGACAAAATGGAGTCTGCCT	8	RN7SKP93:chr2:133673027-133673053
	ABE11 site3	GTGAAGGAGCCAAAATGGAGTGTGTCT	8	ABC7-42404400C24.1:chr10:47764628-47764654
	ABE11 site4	GGAACCCAGAGAAAACGGAGTCAGCCT	9	PTPRH:chr19:55207206-55207232
	ABE11 site5	GTAAGCTACATAAAAAGGAGTTTGCTT	8	chr4:165692176-165692202
	ABE11 site6	GGGAGCTAGATAATGCGGAGTTAGCTT	7	NXPH1:chr7:8723757-8723783
	ABE11 site7	GGGAGCTAGGCTATATGTAGTTAGCCT	7	HCN1:chr5:45436839-45436865
	ABE11 site 8	GGGAGCTAGATCAGATGTAGTGTGTTT	8	C8orf37-AS1:chr8:95648090-95648116
	ABE target site 8
	Description	Nucleotide Sequence	No. of mismatches	Chromosomal location
	sgRNA sequence	TGGGCTTTAGGAACAGGGGTAGTGAAT	-	chr1:35631408-35631434
	ABE8 site1	AGGCCTGTAGGGAAAGGGGTATGGCTT	9	MMP14:chr14:22841468-22841494
	ABE8 site2	TAGGTTTTAGGAACAGGGGAACGGCCT	7	PKP2:chr12:32878933-32878959
	ABE8 site3	TGGTCATTAGAAACATGGGTTTCGTTT	8	RGS12:chr4:3370291-3370317
	ABE8 site4	TAGGTTTTAGGAACAGGGGAACGGCCT	7	RP1-102E24.6:chr12:6478007-6478033
	ABE8 site5	GAGGCCTTAGGAAAAGGGGTAGGGCTT	7	chr10:111856033-111856059
	ABE8 site6	CAGGGTTTAAGAGCAGGGGTAGGGTTT	8	RP11-318G8.4:chr12:25427549-25427575
	ABE8 site7	CAGGTTTTAGCAAGAGGGGTATTGTTT	8	RP11-386G21.2:chr8:55179394-55179420
	ABE8 site8	TGGTGCTTTGGAAGAGGGGTATGGCCT	9	TBC1D22A:chr22:47012499-47012525
	ABE8 site9	TAAGCATTTGGAACACGGGTAAGGCCT	9	MYLK:chr3:123609112-123609138
	ABE8 site10	CGTGCTTCAGAAACTGGGGTAGAGCTT	8	chr5:119933407-119933433

## Sheet: ABE1 site1
Aligned_Sequence	mock	ABEmax	miniABEmax	I744
GGACAGACACCACTTGTTTGGCCCTTTTCAGTTAAAACTA	103813	277455	200428	167734
GGACAGACACCACTTGTTTGGCCCCTTTCAGTTAAAACTA	59	107	109	89
GGACAGACACCACTTGTTTGGCCCTTT-CAGTTAAAACTA	51	174	100	76
GGACAGACACCACTTGTTTGGTCCTTTTCAGTTAAAACTA	50	76	61	49
GGACAGACACCACTTGTCTGGCCCTTTTCAGTTAAAACTA	33	57	39	34
GGGCAGACACCACTTGTTTGGCCCTTTTCAGTTAAAACTA	33	79	69	50
GGACAGACACCACTTGTTTGGCCCTTTCCAGTTAAAACTA	30	67	53	48
GGACAGACACCACTTGTTCGGCCCTTTTCAGTTAAAACTA	28	90	89	52
GGACAGACGCCACTTGTTTGGCCCTTTTCAGTTAAAACTA	28	49	32	22
GGACAGACACCACTTGTTTGGCCCTTTTCGGTTAAAACTA	25	60	44	26
GGACAGACACCACTTGCTTGGCCCTTTTCAGTTAAAACTA	24	46	39	35
GGACAGACACCACTTGTTTAGCCCTTTTCAGTTAAAACTA	24	80	52	43
GGACAGACACCACTCGTTTGGCCCTTTTCAGTTAAAACTA	22	62	30	31
GGACAGACACCACTTGTTTGGCTCTTTTCAGTTAAAACTA	22	55	36	37
GGACAGATACCACTTGTTTGGCCCTTTTCAGTTAAAACTA	22	39	36	32
GGACAGGCACCACTTGTTTGGCCCTTTTCAGTTAAAACTA	22	57	41	26
GGACAGACACCACTTGTTTGGCCCTTTTCAGTCAAAACTA	20	27	26	23
GGACAGACACCACTTGTTTGGCCCTTTTCAGTTAAAACCA	20	51	20	21
GGACAGACACCACTTGTTTGGCCCTTTTCAGTTAAAGCTA	19	47	30	23
GGACAGACACCACTTGTTTGGCCCTTTTCAGTTGAAACTA	19	82	46	45
GGATAGACACCACTTGTTTGGCCCTTTTCAGTTAAAACTA	19	43	33	24
GGACAGACACCGCTTGTTTGGCCCTTTTCAGTTAAAACTA	18	67	35	49
GGACAGACTCCACTTGTTTGGCCCTTTTCAGTTAAAACTA	18	45	20	25
GGACGGACACCACTTGTTTGGCCCTTTTCAGTTAAAACTA	18	50	41	27
GGACAGACACCACTTGTTTTGCCCTTTTCAGTTAAAACTA	17	48	43	22
AGACAGACACCACTTGTTTGGCCCTTTTCAGTTAAAACTA	16	73	41	37
GGACAGACACCACTTGTTTGACCCTTTTCAGTTAAAACTA	16	59	42	30
GGACAGACACCTCTTGTTTGGCCCTTTTCAGTTAAAACTA	16	41	22	20
GGACAGACACCACTTGTTTGGCCCTTTTCAGTTAGAACTA	15	39	23	16
GGACAGACACCACTTGTTTGGCCTTTTTCAGTTAAAACTA	15	37	23	19
GGACAGACACTACTTGTTTGGCCCTTTTCAGTTAAAACTA	15	44	22	20
GGACAGACATCACTTGTTTGGCCCTTTTCAGTTAAAACTA	14	30	17	14
GGACAGACACCACTTGTTTGGCCCTTTTCAGTAAAAACTA	13	16	13	14
GGACAGACACCACTTGTTTGGCCCTTTTCAGTTAAACCTA	13	19	23	17
GGACAGACACCACTTGTTTGGCCCTTTTTAGTTAAAACTA	13	54	36	26
CGACAGACACCACTTGTTTGGCCCTTTTCAGTTAAAACTA	12	14	8	7
GAACAGACACCACTTGTTTGGCCCTTTTCAGTTAAAACTA	12	32	32	19
GGACAGACACCACTTGTTTGGCCCTTTTCAGCTAAAACTA	12	31	26	24
GGACAGACACCACTTGTTTGGCCCTTTTCAGTTAAA-CTA	12	24	17	19
GGACAGACACCACTTGTTTGGCCCTTTTCAGTTAAAATTA	12	20	24	14
GGACAGACACCACTTGTTTGGCCCTTTTCAGTTAAAACTT	11	38	23	28
GGACAGACACCACTTGTTTGGCCCTTTTCTGTTAAAACTA	11	21	20	12
GGACAGACACCACTTGTTTGTCCCTTTTCAGTTAAAACTA	11	17	14	15
GGACAGACACCACTTGTTTGGCCCTTCTCAGTTAAAACTA	10	52	33	18
GGACAGACACCACTTGTTTGGCCCTTTTCAATTAAAACTA	10	16	13	13
GGACAGACACCACTTGTTTGGCCCTTTTCAGATAAAACTA	10	22	22	14
GGACAGACACCACTTGTTTGGCCCTTTTCAGTTAAAACTG	10	48	37	16
GGACAGACACCACTTGTTTGGCCCTTTTCAGTTAAGACTA	10	47	27	25
GGACAGACACCACTTGTTTGGCCCTTTTCAGTTTAAACTA	10	37	20	25
GGTCAGACACCACTTGTTTGGCCCTTTTCAGTTAAAACTA	10	62	38	27
GGAAAGACACCACTTGTTTGGCCCTTTTCAGTTAAAACTA	9	3	5	4
GGACAAACACCACTTGTTTGGCCCTTTTCAGTTAAAACTA	9	19	20	16
GGACAGACACCACTTGTTTGGCCCTATTCAGTTAAAACTA	9	14	8	9
GGACAGACACCACTTGTTTGGCCCTCTTCAGTTAAAACTA	9	37	22	23
GGACAGACACCACTTGTTTGGCCCTTTACAGTTAAAACTA	9	21	21	22
GGACAGTCACCACTTGTTTGGCCCTTTTCAGTTAAAACTA	9	33	19	18
GGACAGACACCACCTGTTTGGCCCTTTTCAGTTAAAACTA	8	31	28	25
GGACAGACACCACTTATTTGGCCCTTTTCAGTTAAAACTA	8	28	23	19
GGACAGACACCACTTGTTTGGCCCATTTCAGTTAAAACTA	8	20	15	5
GGACAGACACCACTTGTTTGGCCCTTTTCAGTTAAATCTA	8	24	17	19
GGACAGACACCATTTGTTTGGCCCTTTTCAGTTAAAACTA	8	16	18	15
GGACTGACACCACTTGTTTGGCCCTTTTCAGTTAAAACTA	8	18	20	18
GGACAGACACAACTTGTTTGGCCCTTTTCAGTTAAAACTA	7	20	12	10
GGACAGACACCACTTGTT-GGCCCTTTTCAGTTAAAACTA	7	14	14	11
GGACAGACACCACTTGTTTGGCACTTTTCAGTTAAAACTA	6	29	17	6
GGACAGACACCACTTGTTTGGCCCTTTTCACTTAAAACTA	6	4	5	7
GGACATACACCACTTGTTTGGCCCTTTTCAGTTAAAACTA	6	17	9	14
G-ACAGACACCACTTGTTTGGCCCTTTTCAGTTAAAACTA	5	16	13	13
GGACAGACAC-ACTTGTTTGGCCCTTTTCAGTTAAAACTA	5	8	7	3
GGACAGACACCACTAGTTTGGCCCTTTTCAGTTAAAACTA	5	18	7	7
GGACAGACACCACTTGATTGGCCCTTTTCAGTTAAAACTA	5	11	11	11
GGACAGACACCACTTGTATGGCCCTTTTCAGTTAAAACTA	5	5	4	5
GGACAGACACCACTTGTTTGCCCCTTTTCAGTTAAAACTA	5	13	11	10
GGACAGACACCACTTGTTTGGACCTTTTCAGTTAAAACTA	5	11	11	6
GGACAGACACCACTTGTTTGGCCATTTTCAGTTAAAACTA	5	18	10	8
GGACAGACACCACTTGTTTGGCCCGTTTCAGTTAAAACTA	5	14	2	5
GGACAGACACCACTTGTTTGGCCCTTTTCAGTTAAAACAA	5	5	7	3
GGACAGACACCACTTGTTTGGCCCTTTTCAGTTAACACTA	5	11	4	9
GGACAGACACCACTTGTTTGGCCCTTTTCAGTTACAACTA	5	14	5	3
GGAGAGACACCACTTGTTTGGCCCTTTTCAGTTAAAACTA	5	6	10	2
TGACAGACACCACTTGTTTGGCCCTTTTCAGTTAAAACTA	5	17	13	11
GCACAGACACCACTTGTTTGGCCCTTTTCAGTTAAAACTA	4	2	5	5
GGACACACACCACTTGTTTGGCCCTTTTCAGTTAAAACTA	4	9	6	4
GGACAGACAACACTTGTTTGGCCCTTTTCAGTTAAAACTA	4	7	11	6
GGACAGACACCACTTGTTTGGCCCTTATCAGTTAAAACTA	4	11	11	7
GGACAGACACCACTTGTTTGGCCCTTGTCAGTTAAAACTA	4	7	2	1
GGACAGACACCACTTGTTTGGGCCTTTTCAGTTAAAACTA	4	16	12	3
GGACAGACACCAGTTGTTTGGCCCTTTTCAGTTAAAACTA	4	4	5	2
GTACAGACACCACTTGTTTGGCCCTTTTCAGTTAAAACTA	4	16	10	13
GGA--GACACCACTTGTTTGGCCCTTTTCAGTTAAAACTA	3	1	0	0
GGACAGACACCACATGTTTGGCCCTTTTCAGTTAAAACTA	3	13	16	9
GGACAGACACCACTTGTTAGGCCCTTTTCAGTTAAAACTA	3	13	18	9
GGACAGACACCACTTGTTTGGCC-TTTTCAGTTAAAACTA	3	4	0	3
GGACAGACACCACTTGTTTGGCCCTTTTCAGTGAAAACTA	3	10	3	3
GGACAGACACCACTTGTTTGGCCCTTTTCAGTTAATACTA	3	16	9	4
GGACAGACACCACTTGTTTGGCCCTTTTCATTTAAAACTA	3	8	6	7
GGACAGACACCACTTGTTTGGCCCTTTTGAGTTAAAACTA	3	10	4	9
GGACAGACACCACTTGTTTGGCGCTTTTCAGTTAAAACTA	3	6	5	5
GGACAGAAACCACTTGTTTGGCCCTTTTCAGTTAAAACTA	2	5	8	7
GGACAGACACC--TTGTTTGGCCCTTTTCAGTTAAAACTA	2	0	1	1
GGACAGACACCACTTGGTTGGCCCTTTTCAGTTAAAACTA	2	7	5	2
GGACAGACACCACTTGTTTCGCCCTTTTCAGTTAAAACTA	2	9	7	5
GGACAGACACCACTTGTTTGGCCCTTTTCAGGTAAAACTA	2	7	4	3
GGACAGACACCACTTGTTTGGCCCTTTTCAGTTATAACTA	2	11	12	5
GGACAGACACCACTTGTTTGGCCCTTTTCCGTTAAAACTA	2	2	4	2
GGACAGACACCACTTGTTTGGCCGTTTTCAGTTAAAACTA	2	4	3	2
GGACAGACACGACTTGTTTGGCCCTTTTCAGTTAAAACTA	2	6	1	2
GGACAGACCCCACTTGTTTGGCCCTTTTCAGTTAAAACTA	2	6	3	7
GGACAGAGACCACTTGTTTGGCCCTTTTCAGTTAAAACTA	2	6	5	8
GGCCAGACACCACTTGTTTGGCCCTTTTCAGTTAAAACTA	2	6	0	4
ACACAGACACCACTTGTTTGGCCCTTTTCAGTTAAAACTA	1	0	0	0
GAACAGACACCACTTGTTTGGCCCTTTTCAGTTGAAACTA	1	0	0	0
GG-CAGACACCACTTGTTTGGCCCTTTTCAGTTAAAACTA	1	1	1	0
GGACA--CACCACTTGTTTGGCCCTTTTCAGTTAAAACTA	1	0	1	0
GGACAGAC--CACTTGTTTGGCCCTTTTCAGTTAAAACTA	1	0	0	0
GGACAGACACCACGTGTTTGGCCCTTT-CAGTTAAAACTA	1	0	0	0
GGACAGACACCACGTGTTTGGCCCTTTTCAGTTAAAACTA	1	3	5	1
GGACAGACACCACTGGTTTGGCCCTTTTCAGTTAAAACTA	1	3	1	0
GGACAGACACCACTTCTTTGGCCCTTTTCAGTTAAAACTA	1	5	3	1
GGACAGACACCACTTGCTTGGCCCTTTCCAGTTAAAACTA	1	0	0	1
GGACAGACACCACTTGTATGGCCCTTTCCAGTTAAAACTA	1	0	0	0
GGACAGACACCACTTGTGTGGCCCTTTTCAGTTAAAACTA	1	0	1	2
GGACAGACACCACTTGTTGGGCCCTTTTCAGTTAAAACTA	1	4	0	3
GGACAGACACCACTTGTTTAGCCCTTTTCAGTTCAAACTA	1	0	0	0
GGACAGACACCACTTGTTTG-CCCTTTTCAGTTAAAACTA	1	3	1	4
GGACAGACACCACTTGTTTGGCCCCTTTCAGTTAAAACTG	1	0	0	0
GGACAGACACCACTTGTTTGGCCCTT--CAGTTAAAACTA	1	2	2	3
GGACAGACACCACTTGTTTGGCCCTTTTAAGTTAAAACTA	1	19	8	8
GGACAGACACCACTTGTTTGGCCCTTTTCAGTTAA--CTA	1	2	2	1
GGACAGACACCACTTGTTTGGCCCTTTTCAGTTAAAAATA	1	2	0	2
GGACAGACACCACTTGTTTGGCCCTTTTCAGTTAAAACGA	1	4	6	2
GGACAGACACCACTTGTTTGGCCCTTTTCAGTTAAAACT-	1	3	1	2
GGACAGACACCACTTGTTTGGCCCTTTTCAGTTAAAACTC	1	4	3	3
GGACAGACACCACTTGTTTGGCCCTTTTCAGTTAAAAGTA	1	4	1	2
GGACAGACACCACTTGTTTTGCCCTTATCAGTTAAAACTA	1	0	0	0
GGACAGACACCCCTTGTTTGGCCCTTTTCAGTTAAAACTA	1	2	1	1
GGACAGACATCACTTGTTTGGCTCTTTTCAGTTAAAACTA	1	0	0	0
TGACAGACACCACTTGTTTGGCCCTTTTCAATTAAAACTA	1	0	0	0
--ACAGACACCACTTGTTTGGCCCTTTTCAGTTAAAACTA	0	0	0	1
-GACAGACACCACTTGTTTGGCCCTTTTCAGTTAAAACTA	0	0	0	1
AGACAGACACCACTTGTTTAGCCCTTTTCAGTTAAAACTA	0	1	0	0
AGACAGACACCACTTGTTTGGCCCTATTCAGTTAAAACTA	0	0	1	0
CGGCAGACACCACTTGTTTGGCCCTTTTCAGTTAAAACTA	0	0	1	0
GAACAGACACCACTCGTTTGGCCCTTTTCAGTTAAAACTA	0	0	0	1
GAACAGACACCACTTGTTTGGCCCCTTTCAGTTAAAACTA	0	0	0	1
GAACAGACACCACTTGTTTGGCCCTTTTCAGTTAAAATTA	0	0	0	1
GACAGACACCACTTGTTTTGGCCCTTTTCAGTTAAAACTA	0	1	0	0
GGACAGA-ACCACTTGTTTGGCCCTTTTCAGTTAAAACTA	0	1	0	0
GGACAGACAACACTTGTGTGGCCCTTTTCAGTTAAAACTA	0	0	1	0
GGACAGACAC-ACTTGTTTGGCCCTTTTGAGTTAAAACTA	0	0	1	0
GGACAGACACAACTTGTT-GGCCCTTTTCAGTTAAAACTA	0	0	0	1
GGACAGACACC-CTTGTTTGGCCCGTTTCAGTTAAAACTA	0	0	1	0
GGACAGACACC-CTTGTTTGGCCCTTTTCAGTTAAAACTA	0	1	1	0
GGACAGACACCA-TTGTTTGGCCCTTTTCAGTTAAAACTA	0	0	0	1
GGACAGACACCAATTGTTTGGCCCTTTTCAGTTAAAACTA	0	10	10	4
GGACAGACACCACATGTTTGGCCCTTTTCAGTTGAAACTA	0	0	0	1
GGACAGACACCACT-GTTTGGCCCTTTTCAGTTAAAACTA	0	6	2	1
GGACAGACACCACTCGTTTTGCCCTTTTCAGTTAAAACTA	0	1	0	0
GGACAGACACCACTT-TTTGGCCCTTTTCAGTTAAAACTA	0	2	0	0
GGACAGACACCACTTACTTGGCCCTTTTCAGTTAAAACTA	0	0	0	1
GGACAGACACCACTTGCTTGGCCCTTTTCAGCTAAAACTA	0	1	0	0
GGACAGACACCACTTGT--GGCCCTTTTCAGTTAAAACTA	0	1	0	0
GGACAGACACCACTTGTCTGGCCCTATTCAGTTAAAACTA	0	0	1	0
GGACAGACACCACTTGTT--GCCCTTTTCAGTTAAAACTA	0	1	0	0
GGACAGACACCACTTGTTAGGCCCTTTTGAGTTAAAACTA	0	0	1	0
GGACAGACACCACTTGTTT--CCCTTTTCAGTTAAAACTA	0	0	0	1
GGACAGACACCACTTGTTTAACCCTTTTCAGTTAAAACTA	0	0	0	1
GGACAGACACCACTTGTTTAGCCCCTTTCAGTTAAAACTA	0	0	1	0
GGACAGACACCACTTGTTTAGCCCTTCTCAGTTAAAACTA	0	0	0	1
GGACAGACACCACTTGTTTGGCCATTT-CAGTTAAAACTA	0	1	0	1
GGACAGACACCACTTGTTTGGCCATTTTCAGTTAAAAATA	0	0	1	0
GGACAGACACCACTTGTTTGGCCCCTTTTCAGTTAAAACT	0	2	1	0
GGACAGACACCACTTGTTTGGCCCTGTTCAGTTAAAACTA	0	6	9	3
GGACAGACACCACTTGTTTGGCCCTGTTCAGTTAAGACTA	0	0	0	1
GGACAGACACCACTTGTTTGGCCCTTT-CTGTTAAAACTA	0	0	1	0
GGACAGACACCACTTGTTTGGCCCTTTGCAGTTAAAACTA	0	0	2	1
GGACAGACACCACTTGTTTGGCCCTTTT-AGTTAAAACTA	0	1	2	0
GGACAGACACCACTTGTTTGGCCCTTTTCAATCAAAACTA	0	0	1	0
GGACAGACACCACTTGTTTGGCCCTTTTCACTTAAAACCA	0	1	0	0
GGACAGACACCACTTGTTTGGCCCTTTTCAGATAAGACTA	0	0	0	1
GGACAGACACCACTTGTTTGGCCCTTTTCAGT-AAAACTA	0	0	1	4
GGACAGACACCACTTGTTTGGCCCTTTTCAGTTAAAA-TA	0	0	0	1
GGACAGACACCACTTGTTTGGCCCTTTTCAGTTAAAAACT	0	1	2	0
GGACAGACACCACTTGTTTGGCCCTTTTCAGTTACAACCA	0	1	0	0
GGACAGACACCACTTGTTTGGCCCTTTTCAGTTCAAACTA	0	8	3	1
GGACAGACACCACTTGTTTGGCCCTTTTCAGTTTCAACTA	0	0	1	0
GGACAGACACCACTTGTTTGGCCCTTTTCCGTTAAAACTC	0	0	0	1
GGACAGACACCACTTGTTTGGCCCTTTTTCAGTTAAAACT	0	0	2	4
GGACAGACACCACTTGTTTGGGCCTTTTCAGTTAAA-CTA	0	1	0	0
GGACAGACACCACTTGTTTGGTCCTTT-CAGTTAAAACTA	0	1	0	0
GGACAGACACCACTTGTTTGGTCCTTTCCAGTTAAAACTA	0	1	0	0
GGACAGACACCACTTGTTTGGTCCTTTTCAGTTAAA-CTA	0	1	0	0
GGACAGACACCACTTGTTTTGCCCTTTTAAGTTAAAACTA	0	0	1	0
GGACAGACACCACTTTTTTGGCCCTTTTCAGTTAAAACTA	0	9	1	3
GGACAGACACCGCTTATTTGGCCCTTTTCAGTTAAAACTA	0	0	0	1
GGACAGACACCTCTTGTTTGGCCCTTTTCAGTTAAAATTA	0	1	0	0
GGACAGACACCTCTTGTTTGGCCCTTTTCAGTTGAAACTA	0	0	1	0
GGACAGACAGCACTTGTTTGGCCCTTTTCAGTTAAAACAA	0	0	1	0
GGACAGACAGCACTTGTTTGGCCCTTTTCAGTTAAAACTA	0	7	2	3
GGACAGAGACCGCTTGTTTGGCCCTTTTCAGTTAAAACTA	0	0	1	0
GGACAGCCACCACTTGTTTGGCCCTTTTCAGTTAAAACTA	0	3	4	0
GGACAGGCACCACTTGTTTAGCCCTTTTCAGTTAAAACTA	0	0	1	0
GGACAGGCACCACTTGTTTGGCCCTCTTCAGTTAAAACTA	0	0	0	1
GGACAGGCACCACTTGTTTGGCCCTTGTCAGTTAAAACTA	0	0	0	1
GGACAGTCACCACTTGTTTGGCCCTTTTCTGTTAAAACTA	0	1	0	0
GGACATACACCACTTGTTTGTCCCTTTTCAGTTAAAACTA	0	0	0	1
GGACCGACACCACTTGTTTGGCCCTTTTCAGTTAAAACTA	0	2	2	2
GGACGGACACCACTTGTTTGGCCCTTTTCAGCTAAAACTA	0	1	0	0
GGATAGACACCACTTGTTTGGCCCTTTTCAGTTAGAACTA	0	1	0	0
GGATAGACACCTCTTGTTTGGCCCTTTTCAGTTAAAACTA	0	0	1	0
GGG-AGACACCACTTGTTTGGCCCTTTTCAGTTAAAACTA	0	0	1	0
GGGCAGACACCACTTGTTTGGCCCTTTCCAGTTAAAACTA	0	0	0	1
GGGCAGGCACCACTTGTTTGGCCCTTTTCAGTTAAAACTA	0	0	1	0
GGTCAGACACCACTTGTTTGGCCCTTTTTAGTTAAAACTA	0	0	1	0
GGTCAGGCACCACTTGTTTGGCCCTTTTCAGTTAAAACTA	0	0	1	0

## Sheet: ABE1 site2
Aligned_Sequence	mock	ABEmax	miniABEmax	I744
TTTGAAGCAACACTTGTATACAGATATTAAGGGAAGAGGG	60474	142894	173575	175707
TTTGAAGCGACACTTGTATACAGATATTAAGGGAAGAGGG	24	69	78	77
TTTGAAGCAACACTTGTATACAGATATTAAGGGAAGAGGA	18	15	28	26
TTTGAAGCAACACTTGTATACAGATATTAAGGGGAGAGGG	16	35	30	42
TTTGAAGCAACACTCGTATACAGATATTAAGGGAAGAGGG	15	26	41	52
TTTGAAGCAACACTTGTTTACAGATATTAAGGGAAGAGGG	15	26	25	16
TTTGAAGCAACACTTGTATACGGATATTAAGGGAAGAGGG	14	30	27	34
TTTGAAGCAACACTTGTATTCAGATATTAAGGGAAGAGGG	14	27	40	30
TTTGAAGCAACACTTGTATACAGATATCAAGGGAAGAGGG	13	40	47	54
TTCGAAGCAACACTTGTATACAGATATTAAGGGAAGAGGG	12	34	59	49
TTTGAAGCAACACTTGTATACAGATATTGAGGGAAGAGGG	12	20	28	33
TTTGAAGCAACACTTGTATACAGATATTTAGGGAAGAGGG	12	20	19	21
TTTAAAGCAACACTTGTATACAGATATTAAGGGAAGAGGG	11	24	18	13
TTTGAAGCAACACCTGTATACAGATATTAAGGGAAGAGGG	11	19	36	31
TTTGAAGCAACACTTGAATACAGATATTAAGGGAAGAGGG	11	15	19	22
TTTGAAGCAACACTTGTATACAGATATTAAGGGAAGGGGG	11	14	17	22
TTTGAAGCAACACTTGTATACAGATACTAAGGGAAGAGGG	10	17	23	18
TTTGAAGCAACACTTGTATACAGATATTAAGAGAAGAGGG	10	15	14	22
TTTGAAGCAACACTTGTATACAGATATTAAGGGATGAGGG	10	16	17	20
TTTGAAGCAGCACTTGTATACAGATATTAAGGGAAGAGGG	10	31	36	33
TTTGTAGCAACACTTGTATACAGATATTAAGGGAAGAGGG	10	23	31	33
TTTGAAGCAACACTTGTATACAGATAATAAGGGAAGAGGG	9	13	15	11
TTTGAAGCAACACTTGTATACAGATATTAAGGGAAGAAGG	9	17	29	30
TTTGAAGCAACACTTGTATACAGGTATTAAGGGAAGAGGG	9	22	39	25
TTTGAAGCAACACTTGTATATAGATATTAAGGGAAGAGGG	9	20	28	36
TTTGAAGCAACACTTGTATGCAGATATTAAGGGAAGAGGG	9	23	24	20
TTTGAAGCAACACTTGTGTACAGATATTAAGGGAAGAGGG	9	24	21	37
TTTGAAGTAACACTTGTATACAGATATTAAGGGAAGAGGG	9	12	24	26
CTTGAAGCAACACTTGTATACAGATATTAAGGGAAGAGGG	8	26	12	25
TCTGAAGCAACACTTGTATACAGATATTAAGGGAAGAGGG	8	23	28	30
TTTGAAGCAACACTTATATACAGATATTAAGGGAAGAGGG	8	14	15	20
TTTGAAGCAACACTTGTAAACAGATATTAAGGGAAGAGGG	8	6	15	12
TTTGAAGCAACTCTTGTATACAGATATTAAGGGAAGAGGG	8	21	21	16
TTTGAAGCAACACTTGTATACAAATATTAAGGGAAGAGGG	7	9	16	17
TTTGAAGCAACACTTGTATACAGATATTAAGGGAAGAGAG	7	13	27	22
TTTGAAGCAACACTTGTATACAGATATTAAGGGTAGAGGG	7	18	16	28
TTTGAAGCAACACTTGTATACAGATATTAAGGTAAGAGGG	7	11	14	19
TTTGAAGCAACACTTGTATACAGATGTTAAGGGAAGAGGG	7	14	19	9
TTTGAAACAACACTTGTATACAGATATTAAGGGAAGAGGG	6	14	20	26
TTTGAAGCAACACTTGTACACAGATATTAAGGGAAGAGGG	6	26	34	22
TTTGAAGCAACACTTGTATACAGACATTAAGGGAAGAGGG	6	14	34	14
TTTGAAGCAACACTTGTATACAGATATTAAAGGAAGAGGG	6	9	10	16
TTTGAAGCAACACTTGTATACAGATATTAAGGAAAGAGGG	6	7	14	9
TTTGAAGCAACACTTGTATACAGATATTAAGGGAAGAGGT	6	13	18	12
TTTGAAGCAACACTTGTATACAGATATTAAGGGAATAGGG	6	4	20	11
TTTGAAGCAACACTTGTATACAGATATTAAGGGAGGAGGG	6	22	26	26
TTTGAAGCAACACTTGTATACAGATATTAGGGGAAGAGGG	6	19	14	19
TTTGAAGCAACACTTGTATACAGATTTTAAGGGAAGAGGG	6	9	20	12
TTTGAGGCAACACTTGTATACAGATATTAAGGGAAGAGGG	6	36	22	25
TTTGGAGCAACACTTGTATACAGATATTAAGGGAAGAGGG	6	20	18	25
TATGAAGCAACACTTGTATACAGATATTAAGGGAAGAGGG	5	11	11	9
TT-GAAGCAACACTTGTATACAGATATTAAGGGAAGAGGG	5	4	7	10
TTTGAAGCAACACATGTATACAGATATTAAGGGAAGAGGG	5	10	9	12
TTTGAAGCAACACTTGTATACAGATATAAAGGGAAGAGGG	5	9	12	10
TTTGAAGCAACACTTGTATACAGATATTAAGGGAAGAGTG	5	13	19	12
TTTGAAGCAACACTTGTATACAGATATTAAGTGAAGAGGG	5	21	18	23
TTTGAAGCAACACTTGTATACAGATATTATGGGAAGAGGG	5	12	17	23
TTTGAAGCAACGCTTGTATACAGATATTAAGGGAAGAGGG	5	12	21	16
TTTGAAGCTACACTTGTATACAGATATTAAGGGAAGAGGG	5	17	25	19
ATTGAAGCAACACTTGTATACAGATATTAAGGGAAGAGGG	4	6	8	3
TTAGAAGCAACACTTGTATACAGATATTAAGGGAAGAGGG	4	5	9	7
TTGGAAGCAACACTTGTATACAGATATTAAGGGAAGAGGG	4	3	1	3
TTTGAAGCAACACGTGTATACAGATATTAAGGGAAGAGGG	4	21	30	19
TTTGAAGCAACACTTGTATACACATATTAAGGGAAGAGGG	4	3	2	6
TTTGAAGCAACACTTGTATACAGATATTAAGGGAAGAGCG	4	6	6	2
TTTGAAGCAACACTTGTATACAGATATTAATGGAAGAGGG	4	21	7	8
TTTGAAGCAACACTTGTATACTGATATTAAGGGAAGAGGG	4	18	28	32
TTTGAAGCAACACTTTTATACAGATATTAAGGGAAGAGGG	4	8	4	6
TTTGAAGCAATACTTGTATACAGATATTAAGGGAAGAGGG	4	14	24	22
TTTGAAGCATCACTTGTATACAGATATTAAGGGAAGAGGG	4	22	17	22
GTTGAAGCAACACTTGTATACAGATATTAAGGGAAGAGGG	3	15	12	16
TTTGAAGCAAAACTTGTATACAGATATTAAGGGAAGAGGG	3	6	11	10
TTTGAAGCAACACTT-TATACAGATATTAAGGGAAGAGGG	3	4	7	4
TTTGAAGCAACACTTGCATACAGATATTAAGGGAAGAGGG	3	21	17	18
TTTGAAGCAACACTTGTATAAAGATATTAAGGGAAGAGGG	3	7	4	8
TTTGAAGCAACACTTGTATACAGAAATTAAGGGAAGAGGG	3	11	8	8
TTTGAAGCAACACTTGTATACAGATATTAACGGAAGAGGG	3	2	7	7
TTTGAAGCAACACTTGTATACAGATATTAAGGGAAGTGGG	3	21	24	19
TTTGAAGCAACACTTGTATACAGATATTACGGGAAGAGGG	3	2	10	9
TTTGAAGCAACACTTGTATACAGTTATTAAGGGAAGAGGG	3	29	17	24
TTTGAAGCAACACTTGTATAGAGATATTAAGGGAAGAGGG	3	5	5	3
TTTGAAGCAACATTTGTATACAGATATTAAGGGAAGAGGG	3	7	16	9
TTTGAAGGAACACTTGTATACAGATATTAAGGGAAGAGGG	3	10	4	7
TTTGAACCAACACTTGTATACAGATATTAAGGGAAGAGGG	2	7	5	10
TTTGAAGCAACACTAGTATACAGATATTAAGGGAAGAGGG	2	7	10	14
TTTGAAGCAACACTGGTATACAGATATTAAGGGAAGAGGG	2	6	6	6
TTTGAAGCAACACTTCTATACAGATATTAAGGGAAGAGGG	2	2	6	2
TTTGAAGCAACACTTGTAGACAGATATTAAGGGAAGAGGG	2	1	2	2
TTTGAAGCAACACTTGTATACAGATAGTAAGGGAAGAGGG	2	3	1	1
TTTGAAGCAACACTTGTATACAGATAT-AAGGGAAGAGGG	2	1	4	2
TTTGAAGCAACACTTGTATACAGATATGAAGGGAAGAGGG	2	1	0	3
TTTGAAGCAACACTTGTATACAGATATTA-GGGAAGAGGG	2	9	7	12
TTTGAAGCAACACTTGTATACAGATATTAAGGGA-GAGGG	2	3	8	8
TTTGAAGCAACACTTGTATACAGATATTAAGGGAACAGGG	2	0	2	9
TTTGAAGCAACACTTGTATACAGATATTAAGGGAAGACGG	2	8	4	6
TTTGAAGCAACACTTGTATACAGATATTAAGGGAAGAGG-	2	2	4	3
TTTGAAGCAACACTTGTATACAGATATTAAGGGAAGAGGC	2	5	6	8
TTTGAAGCAACACTTGTATACAGATATTAAGGGAAGATGG	2	21	17	19
TTTGAAGCAACACTTGTATACATATATTAAGGGAAGAGGG	2	6	5	16
TTTGAAGCACCACTTGTATACAGATATTAAGGGAAGAGGG	2	0	0	0
TTTGACGCAACACTTGTATACAGATATTAAGGGAAGAGGG	2	4	2	4
TTTGATGCAACACTTGTATACAGATATTAAGGGAAGAGGG	2	11	5	9
TTTTAAGCAACACTTGTATACAGATATTAAGGGAAGAGGG	2	10	11	9
TTTCAAGCAACACTTGTATACAGATATTAAGGGAAGAGGG	1	5	8	5
TTTGAA-CAACACTTGTATACAGATATTAAGGGAAGAGGG	1	0	0	0
TTTGAAACAACACTTGTATACAGATATTAAGGGACGAGGG	1	0	0	0
TTTGAAGAAACACTTGTATACAGATATTAAGGGAAGAGGG	1	11	11	3
TTTGAAGCA-CACTTGTATACAGATATTAAGGGAAGAGGG	1	2	1	1
TTTGAAGCAACACT-GTATACAGATATTAAGGGAAGAGGG	1	1	4	1
TTTGAAGCAACACTTGTATACAGA-ATTAAGGGAAGAGGG	1	0	0	0
TTTGAAGCAACACTTGTATACAGATATCAAGGGAAGGGGG	1	0	0	0
TTTGAAGCAACACTTGTATACAGATATTAAGCGAAGAGGG	1	7	9	7
TTTGAAGCAACACTTGTATACAGATATTAAGG-AAGAGGG	1	2	1	1
TTTGAAGCAACACTTGTATACAGATATTAAGGCAAGAGGG	1	5	3	7
TTTGAAGCAACACTTGTATACAGATATTAAGGGAAAAGGG	1	14	18	10
TTTGAAGCAACACTTGTATACAGATATTCAGGGAAGAGGG	1	2	2	1
TTTGAAGCAACACTTGTATACAGATCTTAAGGGAAGAGGG	1	5	4	0
TTTGAAGCAACACTTGTATACAGCTATTAAGGGAAGAGGG	1	4	2	3
TTTGAAGCAACACTTGTCTACAGATATTAAGGGAAGAGGG	1	1	1	2
TTTGAAGCAACAGTTGTATACAGATATTAAGGGAAGAGGG	1	1	0	2
TTTGAATCAACACTTGTATACAGATATTAAGGGAAGAGGG	1	8	10	8
ATTGAAGCAACACTTGTATACAGATATTAAGGGATGAGGG	0	1	0	0
CTTGAAGCAACACTTGTATACAGATACTAAGGGAAGAGGG	0	0	0	1
GTTGAAGCTACACTTGTATACATATATTAAGGGAAGAGGG	0	1	0	0
T--GAAGCAACACTTGTATACAGATATTAAGGGAAGAGGG	0	1	1	0
TCTGAAGCAGCACTTGTATACAGATATTAAGGGAAGAGGG	0	0	1	0
TGTGAAGCAACACTTGTATACAGATATTAAGGGAAGAGGG	0	5	1	0
TTT-AAGCAACACTTGTATACAGATATTAAGGGAAGAGGG	0	0	2	0
TTTAGAGCAACACTTGTATACAGATATTAAGGGAAGAGGG	0	1	0	0
TTTGA-GCAACACTTGTATACAGATATTAAGGGAAGAGGG	0	1	1	0
TTTGAAACAACACTTGTATACAGATATTAGGGGAAGAGGG	0	1	0	0
TTTGAACCAACACTTGTATACAGATATAAAGGGAAGAGGG	0	1	0	0
TTTGAAG-AACACTTGTATACAGATATTAAGGGAAGAGGG	0	2	5	1
TTTGAAGCAAAACTTGTATACAGGTATTAAGGGAAGAGGG	0	0	1	0
TTTGAAGCAAC-CTTGTATACAGATATTAAGGGAAGAGGG	0	0	0	1
TTTGAAGCAACAATTGTATACAGATATTAAGGGAAGAGGG	0	1	2	6
TTTGAAGCAACACCTGTATACAGATATTACGGGAAGAGGG	0	0	0	1
TTTGAAGCAACACGTATATACAGATATTAAGGGAAGAGGG	0	0	0	1
TTTGAAGCAACACGTGTATACAGATATTAAGGGAAGAAGG	0	0	1	0
TTTGAAGCAACACTTCTATACGGATATTAAGGGAAGAGGG	0	1	0	0
TTTGAAGCAACACTTGAATACAGATATTAAGGGAAG-GGG	0	0	1	0
TTTGAAGCAACACTTGAATACAGGTATTAAGGGAAGAGGG	0	0	1	0
TTTGAAGCAACACTTGAATTCAGATATTAAGGGAAGAGGG	0	0	1	0
TTTGAAGCAACACTTGCATACAGATATTAAGGGAGGAGGG	0	1	0	0
TTTGAAGCAACACTTGGATACAGATATTAAGGGAAGAGGG	0	1	1	3
TTTGAAGCAACACTTGTA--CAGATATTAAGGGAAGAGGG	0	2	0	2
TTTGAAGCAACACTTGTACACAGATATTAAGGCAAGAGGG	0	0	1	0
TTTGAAGCAACACTTGTAT-CAGATATTAAGGGAAGAGGG	0	0	1	1
TTTGAAGCAACACTTGTATACA--TATTAAGGGAAGAGGG	0	0	1	0
TTTGAAGCAACACTTGTATACAGACGTTAAGGGAAGAGGG	0	0	1	0
TTTGAAGCAACACTTGTATACAGAGATTAAGGGAAGAGGG	0	4	1	2
TTTGAAGCAACACTTGTATACAGAT-TTAAGGGAAGAGGG	0	1	0	0
TTTGAAGCAACACTTGTATACAGATATCAAGGGAAGTGGG	0	1	0	0
TTTGAAGCAACACTTGTATACAGATATTAAGGG--GAGGG	0	0	0	1
TTTGAAGCAACACTTGTATACAGATATTAAGGGA-----G	0	1	0	0
TTTGAAGCAACACTTGTATACAGATATTAAGGGA---GGG	0	0	0	1
TTTGAAGCAACACTTGTATACAGATATTAAGGGAAG--GG	0	0	1	0
TTTGAAGCAACACTTGTATACAGATATTAAGGGAAG-GGG	0	1	2	3
TTTGAAGCAACACTTGTATACAGATATTAAGGGAAGCGGG	0	2	0	3
TTTGAAGCAACACTTGTATACAGATATTAAGGGACGAGGG	0	3	1	1
TTTGAAGCAACACTTGTATACAGATATTAAGGGCAGAGGG	0	3	0	3
TTTGAAGCAACACTTGTATACAGATATTAAGGGCAGATGG	0	1	0	0
TTTGAAGCAACACTTGTATACAGATATTAAGGTAAGAGGC	0	0	0	1
TTTGAAGCAACACTTGTATACAGATATTGAGGGTAGAGGG	0	0	0	1
TTTGAAGCAACACTTGTATACAGATATTTAAGGGAAGAGG	0	0	0	1
TTTGAAGCAACACTTGTATACAGATATTTAGGGTAGAGGG	0	0	0	1
TTTGAAGCAACACTTGTATACAGATGTTAAGGCAAGAGGG	0	0	1	0
TTTGAAGCAACACTTGTATACAGGTATCAAGGGAAGAGGG	0	0	0	1
TTTGAAGCAACACTTGTATACAGGTATTGAGGGAAGAGGG	0	0	0	1
TTTGAAGCAACACTTGTATACATATATTAGGGGAAGAGGG	0	0	0	1
TTTGAAGCAACACTTGTATACCGATATTAAGGGAAGAGGG	0	2	6	7
TTTGAAGCAACACTTGTATACGGATATTAAGAGAAGAGGG	0	0	1	0
TTTGAAGCAACACTTGTATCCAGATATTAAGGGAAGAGGG	0	0	3	2
TTTGAAGCAACACTTGTATTCAGATATCAAGGGAAGAGGG	0	1	0	0
TTTGAAGCAACATTTGTATATAGATATTAAGGGAAGAGGG	0	0	1	0
TTTGAAGCAACCCTTGTATACAGATATTAAGGGAAGAGGG	0	3	3	2
TTTGAAGCAAGACTTGTATACAGATATTAAGGGAAGAGGG	0	3	5	5
TTTGAAGCAATACTTGTATACAGATATTGAGGGAAGAGGG	0	0	1	0
TTTGAAGCCACACTTGTATACAGATATTAAGGGAAGAGGG	0	2	0	1
TTTGAAGCGACACGTGTATACAGATATTAAGGGAAGAGGG	0	0	0	1
TTTGAAGCGACACTTGTATACAGATATTAAGGGAGGAGGG	0	0	1	0
TTTGAAGCGACACTTGTATACAGATATTAGGGGAAGAGGG	0	0	1	0
TTTGAAGCGACACTTGTATTCAGATATTAAGGGAAGAGGG	0	1	0	0
TTTGAGGCAACACTTGAATACAGATATTAAGGGAAGAGGG	0	0	0	1
TTTGCAGCAACACTTGTATACAGATATTAAGGGAAGAGGG	0	2	7	2
TTTTAAGCAACACTTGTATACAGATATTAAGGGAAGATGG	0	1	0	0
TTTTAAGCGACACTTGTATACAGATATTAAGGGAAGAGGG	0	0	0	1

## Sheet: ABE1 site3
Aligned_Sequence	mock	ABEmax	miniABEmax	I744
TAGAGACTCCAGAGTAGCTCCAAACCAGTGCACCCTTGGA	43292	96094	147302	110716
TAGAGACTCCTGAGTAGCTCCAAACCAGTGCACCCTTGGA	18	12	24	16
TAGAGACTCCAGAGTAGCTCCAAACCAGCGCACCCTTGGA	15	24	29	27
TAGAGACTCCAGAGTAGCCCCAAACCAGTGCACCCTTGGA	14	35	31	37
TAGAGACTCCAGAGTAGCTCCAAACCAGTGCACCCTCGGA	14	21	40	17
TAGAGACTCCAGAGTAGCTCCAAACCGGTGCACCCTTGGA	13	20	42	20
TAGAGACTCCAGAGTAGCTCTAAACCAGTGCACCCTTGGA	12	12	19	21
TAGAGACTCCAGAGCAGCTCCAAACCAGTGCACCCTTGGA	11	19	17	23
TAGAGACTCCAGAGTAGCTCCGAACCAGTGCAGCCTTGGA	11	6	25	9
TAGAGACTCCAGAGTGGCTCCAAACCAGTGCACCCTTGGA	11	15	13	22
CAGAGACTCCAGAGTAGCTCCAAACCAGTGCAGCCTTGGA	10	12	13	7
TAGAGACTCCAGAGTAACTCCAAACCAGTGCACCCTTGGA	10	7	18	9
TAGAGACTCCAGAGTAGCTCCAAGCCAGTGCACCCTTGGA	10	12	28	17
TAGAGACTCCAGAGTAGCTCCGAACCAGTGCACCCTTGGA	10	17	29	24
TAGAGACTCCGGAGTAGCTCCAAACCAGTGCACCCTTGGA	10	14	24	24
TAGAGACTTCAGAGTAGCTCCAAACCAGTGCACCCTTGGA	10	9	24	13
CAGAGACTCCAGAGTAGCTCCAAACCAGTGCACCCTTGGA	9	16	33	15
TAGAGACCCCAGAGTAGCTCCAAACCAGTGCACCCTTGGA	9	25	37	23
TAGAGACTCCAGAGTAGCTCCAAACCAGAGCACCCTTGGA	8	11	24	14
TAGAGACTCCAGAGTAGCTCCAAACCAGTGCGCCCTTGGA	8	17	21	15
TAGAGACTCCAGTGTAGCTCCAAACCAGTGCACCCTTGGA	8	17	22	24
TAGAGACTCCAGAGTAGCTCCAAACCAGTGCACCCTTGGT	7	21	27	22
TAGAGACTCCAGAGTAGCTCCAAACCAGTGCATCCTTGGA	7	14	40	21
TAGAGACTCCAGGGTAGCTCCAAACCAGTGCACCCTTGGA	7	15	25	27
TGGAGACTCCAGAGTAGCTCCAAACCAGTGCACCCTTGGA	7	42	43	31
TAGAGACTCCAGAGTAGCACCAAACCAGTGCACCCTTGGA	6	14	16	9
TAGAGACTCCAGAGTAGCCCCAAACCAGTGCAGCCTTGGA	6	12	27	17
TAGAGACTCCAGAGTAGCTCAAAACCAGTGCACCCTTGGA	6	8	18	6
TAGAGACTCCAGAGTAGCTCCAAACCAGCGCAGCCTTGGA	6	20	13	16
TAGAGACTCCAGAGTAGCTCCAAACCAGTGCACCCCTGGA	6	14	19	17
TAGAGACTCCAGAGTAGCTCCAAACCAGTGCACCCTTAGA	6	21	15	22
TAGAGACTCCAGAGTAGCTCCAAACCAGTGCAGCCTTGAA	6	3	11	7
TAGAGACTCCAGAGTAGCTCCAAACCAGTGTAGCCTTGGA	6	12	18	15
TAGAGACTCCAGAGTAGCTCCAAACTAGTGCACCCTTGGA	6	16	23	15
TAGAGACTCCAGAGTAGCTCCAAATCAGTGCACCCTTGGA	6	10	17	8
TAGAGACTCCAGCGTAGCTCCAAACCAGTGCACCCTTGGA	6	3	6	7
TAGAGACTCCTGAGTAGCTCCAAACCAGTGCAGCCTTGGA	6	6	10	16
TAGTGACTCCAGAGTAGCTCCAAACCAGTGCACCCTTGGA	6	6	27	10
TAGAGACACCAGAGTAGCTCCAAACCAGTGCACCCTTGGA	5	9	15	11
TAGAGACTCCAAAGTAGCTCCAAACCAGTGCACCCTTGGA	5	9	9	14
TAGAGACTCCAAAGTAGCTCCAAACCAGTGCAGCCTTGGA	5	6	5	1
TAGAGACTCCAGAGTAGCTCCAAACCAATGCACCCTTGGA	5	3	14	9
TAGAGACTCCAGAGTAGCTCCAAACCAGTGCACCCTTGAA	5	12	17	11
TAGAGACTCCAGAGTAGCTCCAAACCAGTGCACCCTTGGG	5	15	22	16
TAGAGACTCCAGAGTAGCTCCAAACCAGTGCACCCTTGTA	5	7	9	10
TAGAGACTCCAGAGTAGCTCCAAACCAGTGCGGCCTTGGA	5	16	11	10
TAGAGACTCCAGAGTAGCTCCAAACCTGTGCACCCTTGGA	5	11	8	11
TAGAGACTCCAGAGTAGCTCCAAGCCAGTGCAGCCTTGGA	5	7	18	9
TAGAGACTCCAGAGTAGCTCCAGACCAGTGCACCCTTGGA	5	11	17	13
TAGAGACTCCAGAGTAGCTCTAAACCAGTGCAGCCTTGGA	5	12	10	9
TAGAGACTTCAGAGTAGCTCCAAACCAGTGCAGCCTTGGA	5	3	9	7
TGGAGACTCCAGAGTAGCTCCAAACCAGTGCAGCCTTGGA	5	9	19	15
TAGAAACTCCAGAGTAGCTCCAAACCAGTGCAGCCTTGGA	4	9	7	4
TAGAGACTCCAGAGTAGCTCCAA-CCAGTGCACCCTTGGA	4	4	8	8
TAGAGACTCCAGAGTAGCTCCAAACCAGTGAACCCTTGGA	4	3	6	2
TAGAGACTCCAGAGTAGCTCCAAACCAGTGCACACTTGGA	4	3	13	10
TAGAGACTCCAGAGTAGCTCCAAACCAGTGCACCCTTTGA	4	9	8	7
TAGAGACTCCAGAGTAGCTCCAAACCAGTGCACTCTTGGA	4	6	14	13
TAGAGACTCCAGAGTAGCTCCAAACCAGTGTACCCTTGGA	4	14	23	14
TAGAGACTCCAGAGTAGCTTCAAACCAGTGCACCCTTGGA	4	6	22	11
TAGAGACTCCAGAGTAGGTCCAAACCAGTGCACCCTTGGA	4	5	2	5
TAGAGACTCCAGGGTAGCTCCAAACCAGTGCAGCCTTGGA	4	15	16	10
TAGAGACTCCCGAGTAGCTCCAAACCAGTGCACCCTTGGA	4	3	10	7
TAGAGGCTCCAGAGTAGCTCCAAACCAGTGCACCCTTGGA	4	7	14	11
TAGAGGCTCCAGAGTAGCTCCAAACCAGTGCAGCCTTGGA	4	5	10	4
TAGCGACTCCAGAGTAGCTCCAAACCAGTGCACCCTTGGA	4	9	13	10
TATAGACTCCAGAGTAGCTCCAAACCAGTGCAGCCTTGGA	4	2	5	3
TTGAGACTCCAGAGTAGCTCCAAACCAGTGCACCCTTGGA	4	16	10	9
TTGAGACTCCAGAGTAGCTCCAAACCAGTGCAGCCTTGGA	4	5	10	3
TAAAGACTCCAGAGTAGCTCCAAACCAGTGCACCCTTGGA	3	5	14	16
TAGAAACTCCAGAGTAGCTCCAAACCAGTGCACCCTTGGA	3	12	13	10
TAGAGACCCCAGAGTAGCTCCAAACCAGTGCAGCCTTGGA	3	11	21	13
TAGAGACTACAGAGTAGCTCCAAACCAGTGCACCCTTGGA	3	8	15	12
TAGAGACTCCAGAATAGCTCCAAACCAGTGCAGCCTTGGA	3	4	6	3
TAGAGACTCCAGAGAAGCTCCAAACCAGTGCACCCTTGGA	3	10	17	8
TAGAGACTCCAGAGCAGCTCCAAACCAGTGCAGCCTTGGA	3	4	10	7
TAGAGACTCCAGAGTACCTCCAAACCAGTGCACCCTTGGA	3	1	1	3
TAGAGACTCCAGAGTACCTCCAAACCAGTGCAGCCTTGGA	3	3	3	3
TAGAGACTCCAGAGTAGCTACAAACCAGTGCACCCTTGGA	3	7	11	5
TAGAGACTCCAGAGTAGCTCCAAAACAGTGCACCCTTGGA	3	4	3	2
TAGAGACTCCAGAGTAGCTCCAAACCAGTACACCCTTGGA	3	26	19	13
TAGAGACTCCAGAGTAGCTCCAAACCAGTGCACCCATGGA	3	5	9	5
TAGAGACTCCAGAGTAGCTCCAAACCAGTGCACCCT-GGA	3	5	3	1
TAGAGACTCCAGAGTAGCTCCAAACCAGTGCACCTTTGGA	3	7	14	8
TAGAGACTCCAGAGTAGCTCCAAACCAGTGCAGCCATGGA	3	0	6	4
TAGAGACTCCAGAGTAGCTCCAAACCAGTGCAGCCCTGGA	3	5	6	9
TAGAGACTCCAGAGTAGCTCCAAACCAGTGCAGCCTTAGA	3	4	7	10
TAGAGACTCCAGAGTAGCTCCAAACCAGTGCAGCCTTGGT	3	7	15	8
TAGAGACTCCAGAGTAGCTCCAAATCAGTGCAGCCTTGGA	3	2	8	4
TAGAGACTCCAGAGTAGCTCCATACCAGTGCAGCCTTGGA	3	3	8	1
TAGAGACTCCAGAGTAGCTCCTAACCAGTGCACCCTTGGA	3	5	12	3
TAGAGACTCCAGAGTAGTTCCAAACCAGTGCACCCTTGGA	3	15	16	5
TAGAGACTCCAGAGTGGCTCCAAACCAGTGCAGCCTTGGA	3	8	8	2
TAGAGACTCCAGATTAGCTCCAAACCAGTGCACCCTTGGA	3	3	10	5
TAGAGACTCTAGAGTAGCTCCAAACCAGTGCAGCCTTGGA	3	6	9	7
TAGAGTCTCCAGAGTAGCTCCAAACCAGTGCAGCCTTGGA	3	8	9	6
TAGGGACTCCAGAGTAGCTCCAAACCAGTGCACCCTTGGA	3	19	13	14
T-GAGACTCCAGAGTAGCTCCAAACCAGTGCAGCCTTGGA	2	1	3	0
TAGAGACTCAAGAGTAGCTCCAAACCAGTGCACCCTTGGA	2	2	1	7
TAGAGACTCCACAGTAGCTCCAAACCAGTGCACCCTTGGA	2	3	0	0
TAGAGACTCCAGAATAGCTCCAAACCAGTGCACCCTTGGA	2	9	9	6
TAGAGACTCCAGAGTAGATCCAAACCAGTGCACCCTTGGA	2	5	4	6
TAGAGACTCCAGAGTAGCTACAAACCAGTGCAGCCTTGGA	2	3	4	3
TAGAGACTCCAGAGTAGCTCAAAACCAGTGCAGCCTTGGA	2	8	7	6
TAGAGACTCCAGAGTAGCTCCAA-CCAGTGCAGCCTTGGA	2	3	3	6
TAGAGACTCCAGAGTAGCTCCAAAC-AGTGCACCCTTGGA	2	0	1	2
TAGAGACTCCAGAGTAGCTCCAAACCAATGCAGCCTTGGA	2	9	4	4
TAGAGACTCCAGAGTAGCTCCAAACCACTGCACCCTTGGA	2	1	4	1
TAGAGACTCCAGAGTAGCTCCAAACCAGAGCAGCCTTGGA	2	11	6	6
TAGAGACTCCAGAGTAGCTCCAAACCAGTGCAACCTTGGA	2	15	14	15
TAGAGACTCCAGAGTAGCTCCAAACCAGTGCACCCTAGGA	2	5	6	10
TAGAGACTCCAGAGTAGCTCCAAACCAGTGCACCCTTG-A	2	7	9	5
TAGAGACTCCAGAGTAGCTCCAAACCAGTGCAGCATTGGA	2	0	1	3
TAGAGACTCCAGAGTAGCTCCAAACCAGTGCAGCCTCGGA	2	18	20	13
TAGAGACTCCAGAGTAGCTCCAAACCAGTGCAGCCTTCGA	2	1	4	5
TAGAGACTCCAGAGTAGCTCCAAACCAGTGCAGCCTTGGG	2	13	11	10
TAGAGACTCCAGAGTAGCTCCAAACCAGTGCAGCCTTTGA	2	2	5	5
TAGAGACTCCAGAGTAGCTCCAAACCAGTGCAGCTTTGGA	2	4	10	2
TAGAGACTCCAGAGTAGCTCCAAACCAGTGCTCCCTTGGA	2	13	14	10
TAGAGACTCCAGAGTAGCTCCAAACCAGTGGACCCTTGGA	2	5	3	2
TAGAGACTCCAGAGTAGCTCCAAACCATTGCACCCTTGGA	2	1	4	3
TAGAGACTCCAGAGTAGCTCCAAACCGGTGCAGCCTTGGA	2	13	15	11
TAGAGACTCCAGAGTAGCTCCAAACCTGTGCAGCCTTGGA	2	6	5	4
TAGAGACTCCAGAGTAGCTCCAAACGAGTGCACCCTTGGA	2	2	5	1
TAGAGACTCCAGAGTAGCTCCAATCCAGTGCACCCTTGGA	2	1	1	6
TAGAGACTCCAGAGTAGCTCCAATCCAGTGCAGCCTTGGA	2	4	10	3
TAGAGACTCCAGAGTAGCTCCAGACCAGTGCAGCCTTGGA	2	8	10	7
TAGAGACTCCAGAGTAGCTCGAAACCAGTGCACCCTTGGA	2	5	4	5
TAGAGACTCCAGAGTTGCTCCAAACCAGTGCACCCTTGGA	2	4	12	4
TAGAGACTCCATAGTAGCTCCAAACCAGTGCAGCCTTGGA	2	3	6	7
TAGAGACTCCGGAGTAGCTCCAAACCAGTGCAGCCTTGGA	2	5	17	17
TAGAGACTCTAGAGTAGCTCCAAACCAGTGCACCCTTGGA	2	7	24	22
TAGAGACTGCAGAGTAGCTCCAAACCAGTGCACCCTTGGA	2	5	4	5
TAGAGATTCCAGAGTAGCTCCAAACCAGTGCACCCTTGGA	2	6	15	5
TAGATACTCCAGAGTAGCTCCAAACCAGTGCACCCTTGGA	2	11	21	12
TAGATACTCCAGAGTAGCTCCAAACCAGTGCAGCCTTGGA	2	8	11	8
-AGAGACTCCAGAGTAGCTCCAAACCAGTGCACCCTTGGA	1	3	3	2
GAGAGACTCCAGAGTAGCTCCAAACCAGTGCAGCCTTGGA	1	0	1	0
T-GAGACTCCAGAGTAGCTCCAAACCAGTGCACCCTTGGA	1	0	2	3
TAAAGACTCCAGAGTAGCTCCAAACCAGTGCAGCCTTGGA	1	3	5	5
TAGA--CTCCAGAGTAGCTCCAAACCAGTGCACCCTTGGA	1	7	15	12
TAGACACTCCAGAGTAGCTCCAAACCAGTGCACCCTTGGA	1	4	6	5
TAGAGAATCCAGAGTAGCTCCAAACCAGTGCACCCTTGGA	1	0	1	2
TAGAGACACCAGAGTAGCTCCAAACCAGTGCAGCCTTGGA	1	4	9	8
TAGAGACTC-AGAGTAGCTCCAAACCAGTGCAGCCTTGGA	1	3	4	6
TAGAGACTCAAGAGTAGCTCCAAACCAGTGCAGCCTTGGA	1	1	5	3
TAGAGACTCCAGACTAGCTCCAAACCAGTGCACCCTTGGA	1	0	7	3
TAGAGACTCCAGAG-AGCTCCAAACCAGTGCACCCTTGGA	1	0	2	0
TAGAGACTCCAGAGAAGCTCCAAACCAGTGCAGCCTTGGA	1	3	1	6
TAGAGACTCCAGAGTAGCACCAAACCAGTGCAGCCTTGGA	1	6	10	6
TAGAGACTCCAGAGTAGCGCCAAACCAGTGCAGCCTTGGA	1	1	0	0
TAGAGACTCCAGAGTAGCTC-AAACCAGTGCACCCTTGGA	1	0	2	2
TAGAGACTCCAGAGTAGCTCAAAACCAGTGCACCATTGGA	1	0	0	0
TAGAGACTCCAGAGTAGCTCCAAAC-AGTGCAGCCTTGGA	1	0	2	1
TAGAGACTCCAGAGTAGCTCCAAACC-GTGCACCCTTGGA	1	0	1	0
TAGAGACTCCAGAGTAGCTCCAAACCAGGGCACCCTTGGA	1	2	3	3
TAGAGACTCCAGAGTAGCTCCAAACCAGTCCACCCTTGGA	1	2	7	9
TAGAGACTCCAGAGTAGCTCCAAACCAGTCCAGCCTTGGA	1	4	3	2
TAGAGACTCCAGAGTAGCTCCAAACCAGTGAAGCCTTGGA	1	2	1	5
TAGAGACTCCAGAGTAGCTCCAAACCAGTGCA-CCTTGGA	1	3	2	3
TAGAGACTCCAGAGTAGCTCCAAACCAGTGCACCATTGGA	1	8	9	0
TAGAGACTCCAGAGTAGCTCCAAACCAGTGCACCCTTGCA	1	4	2	2
TAGAGACTCCAGAGTAGCTCCAAACCAGTGCACGCTTGGA	1	3	7	2
TAGAGACTCCAGAGTAGCTCCAAACCAGTGCAGACTTGGA	1	1	1	3
TAGAGACTCCAGAGTAGCTCCAAACCAGTGCAGCCTGGGA	1	0	0	1
TAGAGACTCCAGAGTAGCTCCAAACCAGTGCAGGCTTGGA	1	0	2	2
TAGAGACTCCAGAGTAGCTCCAAACCAGTGCAGTCTTGGA	1	6	10	6
TAGAGACTCCAGAGTAGCTCCAAACCAGTGCTGCCTTGGA	1	3	3	2
TAGAGACTCCAGAGTAGCTCCAAACCAGTGGAGCCTTGGA	1	2	2	4
TAGAGACTCCAGAGTAGCTCCAAACCAGTTCAGCCTTGGA	1	3	7	5
TAGAGACTCCAGAGTAGCTCCAAACCATTGCAGCCTTGGA	1	1	2	2
TAGAGACTCCAGAGTAGCTCCAAACCCGTGCACCCTTGGA	1	0	2	1
TAGAGACTCCAGAGTAGCTCCAAACCGGTGCAGACTTGGA	1	0	0	0
TAGAGACTCCAGAGTAGCTCCAAACTAGTGCAGCCTTGGA	1	4	13	7
TAGAGACTCCAGAGTAGCTCCAACCCAGTGCACCCTTGGA	1	0	3	1
TAGAGACTCCAGAGTAGCTCCAACCCAGTGCAGCCTTGGA	1	0	1	1
TAGAGACTCCAGAGTAGCTCCATACCAGTGCACCCTTGGA	1	5	12	13
TAGAGACTCCAGAGTAGCTCCCAACCAGTGCACCCTTGGA	1	2	2	2
TAGAGACTCCAGAGTAGCTCCGAACCAGTACAGCCTTGGA	1	0	0	0
TAGAGACTCCAGAGTAGCTGCAAACCAGTGCAGCCTTGGA	1	2	2	2
TAGAGACTCCAGAGTAGGTCCAAACCAGTGCAGCCTTGGA	1	4	2	2
TAGAGACTCCAGAGTATCTCCAAACCAGTGCACCCTTGGA	1	4	11	4
TAGAGACTCCAGAGTCGCTCCAAACCAGTGCACCCTTGGA	1	0	2	1
TAGAGACTCCAGAGTTGCTCCAAACCAGTGCAGCCTTGGA	1	3	3	5
TAGAGACTCCAGATTAGCTCCAAACCAGTGCAGCCTTGGA	1	2	9	1
TAGAGACTCCAGTGTAGCTCCAAACCAGTGCAGCCTTGGA	1	10	12	18
TAGAGACTCCATAGTAGCTCCAAACCAGTGCACCCTTGGA	1	4	10	10
TAGAGATTCCAGAGTAGCTCCAAACCAGTGCAGCCTTGGA	1	3	9	8
TAGAGCCTCCAGAGTAGCTCCAAACCAGTGCACCCTTGGA	1	3	2	0
TAGAGGCTCCAGAGTAACTCCAAACCAGTGCACCCTTGGA	1	0	0	0
TAGGGACTCCAGAGTAGCTCCAAACCAGTGCAGCCTTGGA	1	8	16	14
TAGTGACTCCAGAGTAGCTCCAAACCAGTGCAGCCTTGGA	1	4	10	8
TATGGACTCCAGAGTAGCTCCAAACCAGTGCAGCCTTGGA	1	0	0	0
TCGAGACTCCAGAGTAGCTCCAAACCAGTGCACCCTTGGA	1	3	5	7
-AGAGACTCCAGAGTAGCTCCAAACCAGTGCAGCCTTGGA	0	1	1	0
AAGAGACTCCAGAGTAGCTCCAAACCAGTACACCCTTGGA	0	0	0	1
AAGAGACTCCAGAGTAGCTCCAAACCAGTGCACCCTTGGA	0	1	8	7
AAGAGACTCCAGAGTAGCTCCAAACCAGTGCAGCCTTGGA	0	3	3	3
CAGATACTCCAGAGTAGCTCCAAACCAGTGCACCCTTGGA	0	0	1	0
CTGAGACTCCAGAGTAGCTCCAAACCAGTGCACCCTTGGA	0	0	0	1
GAGAGACTCCAGAGTAGCTCCAAACCAGTGCACCCTTGGA	0	2	0	1
TACAGACTCCAGAGTAGCTCCAAACCAGTGCACCCTTGGA	0	2	1	4
TACAGACTCCAGAGTAGCTCCAAACCAGTGCAGCCTTGGA	0	4	4	2
TAGA--CTCCAGAGTAGCTCCAAACCAGTGCAGCCTTGGA	0	3	4	6
TAGA--CTCCAGGGTAGCTCCAAACCAGTGCACCCTTGGA	0	1	0	0
TAGA--CTTCAGAGTAGCTCCAAACCAGTGCAGCCTTGGA	0	0	1	0
TAGAAACTCCAGAGTAGCTCCAAACCAGTGCACCCT-GGA	0	0	0	1
TAGAAACTCCTGAGTAGCTCCAAACCAGTGCACCCTTGGA	0	0	0	1
TAGAAGCTCCAGAGTAGCTCCAAACCAGTGCACCCTTGGA	0	1	0	0
TAGACACTCCAGAGTAGCTCCAAACCAGTGCAGCCTTGGA	0	0	3	1
TAGAGAATCCAGAGTAGCTCCAAACCAGTGCACCATTGGA	0	1	0	0
TAGAGAATCCAGAGTAGCTCCAAACCAGTGCAGCCTTGGA	0	1	0	0
TAGAGAC-CCAGAGTAGCTCCAAACCAGTGCAGCCTTGGA	0	0	1	0
TAGAGACACCAGAGTAGCTCCAAATCAGTGCACCCTTGGA	0	1	0	0
TAGAGACACCAGTGTAGCTCCAAACCAGTGCAGCCTTGGA	0	0	0	1
TAGAGACGCCAGAGTAGCTCCAAACCAGTGCACCCTTGGA	0	2	2	1
TAGAGACGCCAGAGTAGCTCCAAACCAGTGCAGCCTTGGA	0	2	1	1
TAGAGACTACAGAGTAGCTCCAAACCAGTGCAGCCTTGGA	0	5	7	6
TAGAGACTC-AGAGTAGCTCCAAACCAGTGCACCCTTGGA	0	2	5	1
TAGAGACTCAAGAGTAGCTCCAAATCAGTGCAGCCTTGGA	0	0	0	1
TAGAGACTCC-GAGTAGCTCCAAACCAGTGCACCCTTGGA	0	0	1	1
TAGAGACTCCA-AGTAGCTCCAAACCAGTGCAGCCTTGGA	0	0	0	1
TAGAGACTCCACAGTAGCTCCAAACCAGTGCAGCCTTGGA	0	1	1	4
TAGAGACTCCAG--TAGCTCCAAACCAGTGCACCCTTGGA	0	1	2	1
TAGAGACTCCAG--TAGCTCCAAACCAGTGCAGCCTTGGA	0	1	1	0
TAGAGACTCCAGACTAGCTCCAAACCAGTGCAGCCTTGGA	0	2	3	2
TAGAGACTCCAGAG-AGCTCCAAACCAGTGCAGCCTTGGA	0	0	1	0
TAGAGACTCCAGAGGAGCTCCAAACCAGTGCACCCTTGGA	0	1	2	1
TAGAGACTCCAGAGGAGCTCCAAACCAGTGCAGCCTTGGA	0	0	0	1
TAGAGACTCCAGAGTAACTCCAAACCAGTGCAGCCTTGGA	0	4	5	4
TAGAGACTCCAGAGTAGATCCAAACCAGTGCAGCCTTGGA	0	1	2	2
TAGAGACTCCAGAGTAGC-CCAAACCAGTGCACCCTTGGA	0	2	1	0
TAGAGACTCCAGAGTAGCAC-AAACCAGTGCACCCTTGGA	0	1	0	1
TAGAGACTCCAGAGTAGCCCCAAACCAGTGCACCCTTAGA	0	0	1	0
TAGAGACTCCAGAGTAGCCCCAAACCGGTGCAGCCTTGGA	0	0	0	1
TAGAGACTCCAGAGTAGCGCCAAACCAGTGCACCCTTGGA	0	1	6	3
TAGAGACTCCAGAGTAGCTC-AAACCAGTGCAGCCTTGGA	0	0	1	1
TAGAGACTCCAGAGTAGCTCCA--CCAGTGCACCCTTGGA	0	0	1	1
TAGAGACTCCAGAGTAGCTCCAAAACAGTGCAGCCTTGGA	0	3	1	0
TAGAGACTCCAGAGTAGCTCCAAAACCAGTGCACCCTTGG	0	0	1	0
TAGAGACTCCAGAGTAGCTCCAAACAAGTGCACCCTTGGA	0	0	4	6
TAGAGACTCCAGAGTAGCTCCAAACAAGTGCAGCCTTGGA	0	1	5	3
TAGAGACTCCAGAGTAGCTCCAAACCACTGCAGCCTTGGA	0	1	0	1
TAGAGACTCCAGAGTAGCTCCAAACCAGGGCAGCCTTGGA	0	0	1	2
TAGAGACTCCAGAGTAGCTCCAAACCAGT--AGCCTTGGA	0	0	0	1
TAGAGACTCCAGAGTAGCTCCAAACCAGT-CAGCCTTGGA	0	0	0	1
TAGAGACTCCAGAGTAGCTCCAAACCAGTACAGCCTTAGA	0	0	1	0
TAGAGACTCCAGAGTAGCTCCAAACCAGTACAGCCTTGGA	0	9	7	3
TAGAGACTCCAGAGTAGCTCCAAACCAGTG--GCCTTGGA	0	0	1	0
TAGAGACTCCAGAGTAGCTCCAAACCAGTG-ACCCTTGGA	0	0	0	1
TAGAGACTCCAGAGTAGCTCCAAACCAGTGC--CCTTGGA	0	2	0	0
TAGAGACTCCAGAGTAGCTCCAAACCAGTGCACCCCTTGG	0	0	2	1
TAGAGACTCCAGAGTAGCTCCAAACCAGTGCACCCGTGGA	0	3	4	0
TAGAGACTCCAGAGTAGCTCCAAACCAGTGCACCCTGGGA	0	1	1	2
TAGAGACTCCAGAGTAGCTCCAAACCAGTGCACCCTTCGA	0	1	4	4
TAGAGACTCCAGAGTAGCTCCAAACCAGTGCACCCTTGG-	0	1	1	0
TAGAGACTCCAGAGTAGCTCCAAACCAGTGCACCCTTGGC	0	1	1	0
TAGAGACTCCAGAGTAGCTCCAAACCAGTGCACCGTTGGA	0	4	3	2
TAGAGACTCCAGAGTAGCTCCAAACCAGTGCAGCCGTGGA	0	0	2	1
TAGAGACTCCAGAGTAGCTCCAAACCAGTGCAGCCT-GGA	0	0	1	2
TAGAGACTCCAGAGTAGCTCCAAACCAGTGCAGCCTAGGA	0	3	4	6
TAGAGACTCCAGAGTAGCTCCAAACCAGTGCAGCCTTG-A	0	3	5	2
TAGAGACTCCAGAGTAGCTCCAAACCAGTGCAGCCTTGCA	0	1	4	4
TAGAGACTCCAGAGTAGCTCCAAACCAGTGCAGCCTTGTA	0	3	9	7
TAGAGACTCCAGAGTAGCTCCAAACCAGTGCAGCGTTGGA	0	0	1	0
TAGAGACTCCAGAGTAGCTCCAAACCAGTGCC-CCTTGGA	0	0	0	1
TAGAGACTCCAGAGTAGCTCCAAACCAGTGCCCCCTTGGA	0	1	1	1
TAGAGACTCCAGAGTAGCTCCAAACCAGTGCCGCCTTGGA	0	0	2	0
TAGAGACTCCAGAGTAGCTCCAAACCAGTTCACCCTTGGA	0	7	11	9
TAGAGACTCCAGAGTAGCTCCAAACCCGTGCAGCCTTGGA	0	1	3	0
TAGAGACTCCAGAGTAGCTCCAAACGAGTGCAGCCTTGGA	0	1	1	0
TAGAGACTCCAGAGTAGCTCCAAACTAGTGCACTCTTGGA	0	1	0	0
TAGAGACTCCAGAGTAGCTCCAAAGCAGTGCACCCTTGGA	0	1	1	2
TAGAGACTCCAGAGTAGCTCCAAAGCAGTGCAGCCTTGGA	0	1	0	0
TAGAGACTCCAGAGTAGCTCCAAATCAGTGCAGCCTCGGA	0	0	0	1
TAGAGACTCCAGAGTAGCTCCAAGCCAGTGCACCCCTGGA	0	0	1	0
TAGAGACTCCAGAGTAGCTCCACACCAGTGCACCCTTGGA	0	2	1	2
TAGAGACTCCAGAGTAGCTCCACACCAGTGCAGCCTTGGA	0	0	1	0
TAGAGACTCCAGAGTAGCTCCCAACCAGTGCAGCCTTGGA	0	1	1	0
TAGAGACTCCAGAGTAGCTCCTAACCAGTGCAGCCTTGGA	0	1	7	2
TAGAGACTCCAGAGTAGCTCGAAACCAGTGCAGCCTTGGA	0	1	2	1
TAGAGACTCCAGAGTAGCTGCAAACCAGTGCACCCTTGGA	0	0	6	4
TAGAGACTCCAGAGTAGCTTCAAACCAGTGCAGCCTTGGA	0	7	12	10
TAGAGACTCCAGAGTAGTTCCAAACCAGTGCAGCCTTGGA	0	1	5	3
TAGAGACTCCAGAGTATCTCCAAACCAGTGCAGCCCTGGA	0	0	1	0
TAGAGACTCCAGAGTATCTCCAAACCAGTGCAGCCTTGGA	0	2	4	3
TAGAGACTCCAGAGTCGCTCCAAACCAGTGCAGCCTTGGA	0	0	1	0
TAGAGACTCCAGAGTGGCTCCAAATCAGTGCACCCTTGGA	0	0	1	0
TAGAGACTCCAGCGTAGCTCCAAACCAGTGCAGCCTTGGA	0	0	2	7
TAGAGACTCCAGTGTAGCTCCAAACCAGTGCACTCTTGGA	0	0	0	1
TAGAGACTCCATAGTAGCTCCAAACCGGTGCACCCTTGGA	0	0	0	1
TAGAGACTCCCGAGTAGCTCCAAACCAGTGCACCCCTGGA	0	1	0	0
TAGAGACTCCCGAGTAGCTCCAAACCAGTGCAGCCTTGGA	0	1	2	4
TAGAGACTCCCGAGTAGCTCCAAACTAGTGCAGCCTTGGA	0	0	0	1
TAGAGACTCCCGAGTATCTCCAAACCAGTGCACCCTTTGA	0	0	1	0
TAGAGACTCCTGAGTAGCCCCAAACCAGTGCACCCTTGGA	0	1	0	0
TAGAGACTCGAGAGTAGCTCCAAACCAGTGCACCCTTGGA	0	2	3	3
TAGAGACTCGAGAGTAGCTCCAAACCAGTGCAGCCTTGGA	0	3	3	1
TAGAGACTCT-GAGTAGCTCCAAACCAGTGCACCCTTGGA	0	0	0	1
TAGAGACTGCAGAGTAGCTCCAAACCAGTGCACCCTAGGA	0	0	1	0
TAGAGACTGCAGAGTAGCTCCAAACCAGTGCAGCCTTGGA	0	3	3	1
TAGAGACTGTAGAGTAGCTCCAAACCAGTGCAGCCTTGGA	0	0	0	1
TAGAGACTTCAGGGTAGCTCCAAACCAGTGCACCCTTGGA	0	1	0	0
TAGAGAGTCCAGAGTAGCTCCAAACCAGTGCACCCTTGGA	0	1	2	1
TAGAGAGTCCAGAGTAGCTCCAAACCAGTGCAGCCTTGGA	0	0	1	1
TAGAGCCTCCAGAGTAGCTCCAAACCAGTGCAGCCCTGGA	0	0	1	0
TAGAGTCTCCAGAGTAGCTCCAAACCAGTGCACCCTTGGA	0	6	5	9
TAGATACTCCAGAGTAGCTCCAAACCAATGCACCCTTGGA	0	1	0	0
TAGATACTCCAGAGTAGCTCCAAACCAGTGCACCCTTGGG	0	0	1	0
TAGATACTCCAGGGTAGCTCCAAACCAGTGCAGCCTTGGA	0	0	0	1
TAGCAACTCCAGAGTAGCTCCAAACCAGTGCAGCCTTGGA	0	0	1	0
TAGCGACTCCAGAGTAGCCCCAAACCAGTGCACCCTTGGA	0	0	0	1
TAGCGACTCCAGAGTAGCTCCAAAC-AGTGCACCCTTGGA	0	0	1	0
TAGCGACTCCAGAGTAGCTCCAAACCAGTGCAGCCTTGGA	0	3	5	3
TAGCGTCTCCAGAGTAGCTCCAAACCAGTGCACCCTTGGA	0	0	1	0
TAGGGACTCCAGAGTAGCTCCAAACCAGTGCACCCTTGAA	0	0	1	0
TAGTGACTCCAGAGTAGCTCCAAACCAGTGCACCCGTGGA	0	0	0	1
TATAGACTCCAGAGTAGCTCCAAACCAGTGCACCCTTGGA	0	3	2	6
TATAGACTCCAGATTAGCTCCAAACCAGTGCACCCTTGGA	0	0	1	0
TCGAGACTCCAGAGTAGCTCCAAACCAGTGCAGCCTTGGA	0	1	2	1
TGGAGACTCCAGACTAGCTCCAAACCAGTGCAGCCTTGGA	0	0	1	0
TGGAGACTCCAGAGTAGCTCCAAACCAGTGAAGCCTTGGA	0	0	1	0
TGGAGACTCCAGAGTAGCTCCAAACCAGTGCACCCTTGGG	0	0	1	0
TGGAGACTCCAGAGTAGCTCCAAACCAGTGCAGCCTTAGA	0	0	0	1
TGGAGACTCCAGAGTAGCTCCAAACGAGTGCAGCCTTGGA	0	0	1	0

## Sheet: ABE1 site4
Aligned_Sequence	mock	ABEmax	miniABEmax	I744
GTGAAAACTACACTTCTTTACATCTTTTCAGGACTTAGGT	42546	122219	134811	126574
GTGAAAACTACACTTCTTTACATCCTTTCAGGACTTAGGT	19	74	79	86
GTTAAAACTACACTTCTTTACATCTTTTCAGGACTTAGGT	18	78	77	86
GTGAAAACTACACTTCTTTACATCTTTTCGGGACTTAGGT	16	55	67	43
GTGGAAACTACACTTCTTTACATCTTTTCAGGACTTAGGT	15	45	66	33
GTGAAAACTACACTTCTTTTCATCTTTTCAGGACTTAGGT	13	22	30	17
ATGAAAACTACACTTCTTTACATCTTTTCAGGACTTAGGT	11	32	28	25
GTGAAAACTACACTTCTTCACATCTTTTCAGGACTTAGGT	11	22	16	20
GTGAAAACTACACTTCTTTACGTCTTTTCAGGACTTAGGT	11	14	11	12
GTGAAGACTACACTTCTTTACATCTTTTCAGGACTTAGGT	11	16	17	20
TTGAAAACTACACTTCTTTACATCTTTTCAGGACTTAGGT	10	43	36	45
GTGAAAACTACACTCCTTTACATCTTTTCAGGACTTAGGT	9	21	17	14
GTGAAAACTACACTTCTTTACATCTCTTCAGGACTTAGGT	9	19	19	19
GTGAAAACTGCACTTCTTTACATCTTTTCAGGACTTAGGT	9	28	24	23
GTGAGAACTACACTTCTTTACATCTTTTCAGGACTTAGGT	9	22	22	14
GTGAAAACTACACTTCCTTACATCTTTTCAGGACTTAGGT	8	20	26	31
GTGAAAACTACACTTCTTTACATCTTTCCAGGACTTAGGT	8	26	30	28
GTGAAAACTACACTTCTTTACATCTTTTCAGGACTTAGGC	8	10	25	24
GTGAAAACTACACTTCTTTACATCTTTTCAGGTCTTAGGT	8	22	18	19
GTGAAAACTACACTTCTTTATATCTTTTCAGGACTTAGGT	8	17	20	17
GTGAAAACTACACTTCTTTGCATCTTTTCAGGACTTAGGT	8	23	24	23
GTGAAAACTACACTTCTTTACACCTTTTCAGGACTTAGGT	7	17	28	24
GTGAAAACTACACTTCTTTACATCTTCTCAGGACTTAGGT	7	21	24	18
GTGAAAACTACACTTCTTTACATCTTTTCAGGATTTAGGT	7	11	8	15
GTGAAAACTACACTTCTTTACATCTTTTCAGGGCTTAGGT	7	19	29	26
GTGAAAACTACGCTTCTTTACATCTTTTCAGGACTTAGGT	7	17	21	27
GTGAAAACTTCACTTCTTTACATCTTTTCAGGACTTAGGT	7	24	21	25
GCGAAAACTACACTTCTTTACATCTTTTCAGGACTTAGGT	6	23	29	36
GTGAAAACTACACTTCTCTACATCTTTTCAGGACTTAGGT	6	21	14	21
GTGAAAACTACACTTCTTTACATCTTTTCAGAACTTAGGT	6	15	11	13
GTGAAAACTACACTTCTTTACATCTTTTCAGGACTTTGGT	6	12	19	11
GTGAAAACTACTCTTCTTTACATCTTTTCAGGACTTAGGT	6	18	20	17
GTGTAAACTACACTTCTTTACATCTTTTCAGGACTTAGGT	6	22	22	14
GTAAAAACTACACTTCTTTACATCTTTTCAGGACTTAGGT	5	15	16	12
GTGAAAACTACACTTCTTTACATCTTT-CAGGACTTAGGT	5	17	18	11
GTGAAAACTACACTTCTTTACATCTTTTCAAGACTTAGGT	5	16	13	15
GTGAAAACTACACTTCTTTACATCTTTTCAGGACTCAGGT	5	18	19	24
GTGAAAACTACACTTCTTTACATCTTTTCAGGACTTAAGT	5	9	15	6
GTGAAAACTACACTTCTTTACATCTTTTCAGGACTTAGGA	5	11	12	16
GTGAAAACTACACTTCTTTACATCTTTTCAGGACTTGGGT	5	23	20	21
GTGAAAACTACACTTCTTTACATCTTTTTAGGACTTAGGT	5	14	20	19
GTGAAAACTACACTTCTTTACTTCTTTTCAGGACTTAGGT	5	19	14	15
GTGAAACCTACACTTCTTTACATCTTTTCAGGACTTAGGT	5	7	8	8
-TGAAAACTACACTTCTTTACATCTTTTCAGGACTTAGGT	4	14	15	14
GTGAAAACTACACTTCATTACATCTTTTCAGGACTTAGGT	4	5	7	5
GTGAAAACTACACTTCTTTACATCTTTTCAGGACCTAGGT	4	22	16	19
GTGAAAACTACACTTCTTTACATCTTTTCAGGACTTAGTT	4	25	19	14
GTGAAAACTACACTTCTTTACATCTTTTCTGGACTTAGGT	4	11	15	14
GTGAAAACTATACTTCTTTACATCTTTTCAGGACTTAGGT	4	11	13	22
CTGAAAACTACACTTCTTTACATCTTTTCAGGACTTAGGT	3	0	5	5
GAGAAAACTACACTTCTTTACATCTTTTCAGGACTTAGGT	3	9	9	10
GTGAAAACCACACTTCTTTACATCTTTTCAGGACTTAGGT	3	21	22	19
GTGAAAACTACAATTCTTTACATCTTTTCAGGACTTAGGT	3	4	5	4
GTGAAAACTACACCTCTTTACATCTTTTCAGGACTTAGGT	3	20	33	19
GTGAAAACTACACTTCTTTAAATCTTTTCAGGACTTAGGT	3	2	4	2
GTGAAAACTACACTTCTTTACATATTTTCAGGACTTAGGT	3	5	2	3
GTGAAAACTACACTTCTTTACATCTTGTCAGGACTTAGGT	3	3	8	6
GTGAAAACTACACTTCTTTACATCTTTTCAGGACT-AGGT	3	2	8	3
GTGAAAACTACACTTCTTTACATCTTTTCAGGACTTAGAT	3	14	14	12
GTGAAAACTACACTTCTTTACATCTTTTCAGGACTTATGT	3	18	9	12
GTGAAAACTACACTTCTTTACATCTTTTCATGACTTAGGT	3	11	8	8
GTGAAAACTACACTTTTTTACATCTTTTCAGGACTTAGGT	3	15	15	6
GTGAAAACTACCCTTCTTTACATCTTTTCAGGACTTAGGT	3	4	8	2
GTGAAATCTACACTTCTTTACATCTTTTCAGGACTTAGGT	3	17	17	22
GTGATAACTACACTTCTTTACATCTTTTCAGGACTTAGGT	3	3	7	4
GTCAAAACTACACTTCTTTACATCTTTTCAGGACTTAGGT	2	6	10	3
GTGAAAACGACACTTCTTTACATCTTTTCAGGACTTAGGT	2	4	4	1
GTGAAAACTACACATCTTTACATCTTTTCAGGACTTAGGT	2	7	8	13
GTGAAAACTACACGTCTTTACATCTTTTCAGGACTTAGGT	2	1	2	3
GTGAAAACTACACTACTTTACATCTTTTCAGGACTTAGGT	2	8	10	7
GTGAAAACTACACTTCT--ACATCTTTTCAGGACTTAGGT	2	3	4	0
GTGAAAACTACACTTCTT-ACATCTTTTCAGGACTTAGGT	2	9	7	12
GTGAAAACTACACTTCTTGACATCTTTTCAGGACTTAGGT	2	1	2	1
GTGAAAACTACACTTCTTTACAACTTTTCAGGACTTAGGT	2	6	13	8
GTGAAAACTACACTTCTTTACATCATTTCAGGACTTAGGT	2	5	7	5
GTGAAAACTACACTTCTTTACATCGTTTCAGGACTTAGGT	2	3	4	6
GTGAAAACTACACTTCTTTACATCTTTACAGGACTTAGGT	2	8	9	7
GTGAAAACTACACTTCTTTACATCTTTTAAGGACTTAGGT	2	11	5	2
GTGAAAACTACACTTCTTTACATCTTTTCACGACTTAGGT	2	5	5	3
GTGAAAACTACACTTCTTTACATCTTTTCAGGACTT-GGT	2	4	3	3
GTGAAAACTACACTTCTTTACATCTTTTCAGGCCTTAGGT	2	7	4	6
GTGAAAACTACACTTCTTTACATGTTTTCAGGACTTAGGT	2	0	2	3
GTGAAAACTACACTTCTTTACATTTTTTCAGGACTTAGGT	2	7	14	8
GTGAAAATTACACTTCTTTACATCTTTTCAGGACTTAGGT	2	12	10	9
GTGAATACTACACTTCTTTACATCTTTTCAGGACTTAGGT	2	12	7	10
GTGACAACTACACTTCTTTACATCTTTTCAGGACTTAGGT	2	3	0	2
GT-AAAACTACACTTCTTTACATCTTTTCAGGACTTAGGT	1	1	0	0
GTGAAA-CTACACTTCTTTACATCTTTTCAGGACTTAGGT	1	8	6	9
GTGAAAACAACACTTCTTTACATCTTTTCAGGACTTAGGT	1	4	7	4
GTGAAAACTAAACTTCTTTACATCTTTTCAGGACTTAGGT	1	11	5	5
GTGAAAACTACACTGCTTTACATCTTTTCAGGACTTAGGT	1	6	4	9
GTGAAAACTACACTTCTATACATCTTTTCAGGACTTAGGT	1	2	10	1
GTGAAAACTACACTTCTTTACATCTATTCAGGACTTAGGT	1	5	2	3
GTGAAAACTACACTTCTTTACATCTGTTCAGGACTTAGGT	1	1	1	7
GTGAAAACTACACTTCTTTACATCTTTGCAGGACTTAGGT	1	2	0	7
GTGAAAACTACACTTCTTTACATCTTTT-AGGACTTAGGT	1	2	2	2
GTGAAAACTACACTTCTTTACATCTTTTCAG-ACTTAGGT	1	1	1	0
GTGAAAACTACACTTCTTTACATCTTTTCAGCACTTAGGT	1	5	4	4
GTGAAAACTACACTTCTTTACATCTTTTCAGGACTGAGGT	1	4	4	1
GTGAAAACTACACTTCTTTACATCTTTTCAGGACTTACGT	1	6	1	3
GTGAAAACTACACTTCTTTACATCTTTTCAGGACTTAGCT	1	2	8	2
GTGAAAACTACACTTCTTTACATCTTTTCAGGACTTAGGG	1	4	9	4
GTGAAAACTACACTTCTTTAGATCTTTTCAGGACTTAGGT	1	1	4	1
GTGAAAACTACACTTCTTTCCATCTTTTCAGGACTTAGGT	1	6	6	4
GTGAAAACTACACTTGTTTACATCTTTTCAGGACTTAGGT	1	0	1	0
GTGAAAACTACATTTCTTTACATCTTTTCAGGACTTAGGT	1	6	10	13
GTGAAAACTAGACTTCTTTACATCTTTTCAGGACTTAGGT	1	4	6	1
GTGAAAGCTACACTTCTTTACATCTTTTCAGGACTTAGGT	1	17	13	18
GTGCAAACTACACTTCTTTACATCTTTTCAGGACTTAGGT	1	3	2	1
GTTAAAACTACACTTCTTTACATCTTTTCAGGACTTACGT	1	0	0	0
ATGAAAACTACACTTCTTTACATTTTTTCAGGACTTAGGT	0	0	1	0
G--AAAACTACACTTCTTTACATCTTTTCAGGACTTAGGT	0	0	0	1
GA-AAAACTACACTTCTTTACATCTTTTCAGGACTTAGGT	0	0	0	1
GCGAAAACTACACATCTTTACATCTTTTCAGGACTTAGGT	0	0	1	0
GCGAAAACTACACTTCTTTACATCATTTCAGGACTTAGGT	0	1	0	0
GGGAAAACTACACTTCTTTACATCTTTTCAGGACTTAGGT	0	1	1	0
GT--AAACTACACTTCTTTACATCTTTTCAGGACTTAGGT	0	0	1	1
GTAAAAACTACACTTCTTTACACCTTTTCAGGACTTAGGT	0	1	0	0
GTAAAAACTACACTTTTTTACATCTTTTCAGGACTTAGGT	0	0	0	1
GTGAA--CTACACTTCTTTACATCTTTTCAGGACTTAGGT	0	0	0	1
GTGAAAAATACACTTCTTTACATCTTTTCAGGACTTAGGT	0	3	4	4
GTGAAAAC-ACACTTCTTTACATCTTTTCAGGACTTAGGT	0	1	1	0
GTGAAAACAACACTTCTTTACATCTTTTCAGAACTTAGGT	0	1	0	0
GTGAAAACT-CACTTCTTTACATCTTTTCAGGACTTAGGT	0	2	1	1
GTGAAAACTA-ACTTCTTTACATCTTTTCAGGACTTAGGT	0	1	0	0
GTGAAAACTACACATCTTTACATCTGTTCAGGACTTAGGT	0	0	1	0
GTGAAAACTACACGTCTTTACATCTTTTCGGGACTTAGGT	0	1	0	0
GTGAAAACTACACT-CTTTACATCTTTTCAGGACTTAGGT	0	0	0	1
GTGAAAACTACACTACTTTACATCTTTTCAGGACTTAGGC	0	1	0	0
GTGAAAACTACACTCATTTACATCTTTTCAGGACTTAGGT	0	0	0	1
GTGAAAACTACACTCCTTTACATCGTTTCAGGACTTAGGT	0	1	0	0
GTGAAAACTACACTTATTTACATCTTTTCAGGACTTAGGT	0	3	2	4
GTGAAAACTACACTTCGTTACATCTTTTCAGGACTTAGGT	0	2	3	8
GTGAAAACTACACTTCTACACATCTTTTCAGGACTTAGGT	0	1	0	0
GTGAAAACTACACTTCTGTACATCTTTTCAGGACTTAGGT	0	3	2	2
GTGAAAACTACACTTCTT--CATCTTTTCAGGACTTAGGT	0	0	0	1
GTGAAAACTACACTTCTTAACATCTTTTCAGGACTTAGGT	0	3	2	1
GTGAAAACTACACTTCTTCACATCCTTTCAGGACTTAGGT	0	0	0	1
GTGAAAACTACACTTCTTT-CATCTTTTCAGGACTTAGGT	0	1	2	0
GTGAAAACTACACTTCTTTACACCTTCTCAGGACTTAGGT	0	0	0	1
GTGAAAACTACACTTCTTTACAGCTTTTCAGGACTTAGGT	0	2	3	3
GTGAAAACTACACTTCTTTACATCATTTTCAGGACTTAGG	0	0	1	0
GTGAAAACTACACTTCTTTACATCTTATCAGGACTTAGGT	0	5	1	4
GTGAAAACTACACTTCTTTACATCTTTT--GGACTTAGGT	0	0	0	2
GTGAAAACTACACTTCTTTACATCTTTTC-GGACTTAGGT	0	0	2	3
GTGAAAACTACACTTCTTTACATCTTTTCAGG-CTTAGGT	0	1	0	0
GTGAAAACTACACTTCTTTACATCTTTTCAGGAATTAGGT	0	3	2	4
GTGAAAACTACACTTCTTTACATCTTTTCAGGAC--AGGT	0	0	1	0
GTGAAAACTACACTTCTTTACATCTTTTCAGGACATAGGT	0	6	5	1
GTGAAAACTACACTTCTTTACATCTTTTCAGGACGTAGGT	0	11	11	9
GTGAAAACTACACTTCTTTACATCTTTTCAGGACTAAGGT	0	2	2	1
GTGAAAACTACACTTCTTTACATCTTTTCAGGACTTAG-T	0	0	1	0
GTGAAAACTACACTTCTTTACATCTTTTCAGGACTTCGGT	0	4	4	4
GTGAAAACTACACTTCTTTACATCTTTTCAGGAGTTAGGT	0	3	5	2
GTGAAAACTACACTTCTTTACATCTTTTCAGTACTTAGGT	0	5	1	3
GTGAAAACTACACTTCTTTACATCTTTTCCGGACTTAGGT	0	6	3	3
GTGAAAACTACACTTCTTTACATCTTTTCGGGACTTGGGT	0	1	0	0
GTGAAAACTACACTTCTTTACATCTTTTGAGGACTTAGGT	0	5	3	3
GTGAAAACTACACTTCTTTACATCTTTTTCAGGACTTAGG	0	2	1	0
GTGAAAACTACACTTCTTTACATCTTTTTGGGACTTAGGT	0	0	0	1
GTGAAAACTACACTTCTTTACATTTTTTCTGGACTTAGGT	0	0	1	0
GTGAAAACTACACTTCTTTACCTCTTTTCAGGACTTAGGT	0	0	1	1
GTGAAAACTACACTTCTTTACGTCTTTCCAGGACTTAGGT	0	0	0	1
GTGAAAACTACAGTTCTTTACATCTTTTCAGGACTTAGGT	0	0	2	1
GTGAAAACTACCCTTCTTTACATCTTCTCAGGACTTAGGT	0	0	0	1
GTGAAAACTACCCTTCTTTACATCTTTTCAGGACTTATGT	0	1	0	0
GTGAAAACTCCACTTCTTTACATCTTTTCAGGACTTAGGT	0	2	1	3
GTGAACACTACACTTCGTTACATCTTTTCAGGACTTAGGT	0	0	0	1
GTGAACACTACACTTCTTTACATCTTTTCAGGACTTAGGT	0	3	3	3
GTGAAGCTGCCGCAGAGTCCCCACTAGGACAGTGCCTAGT	0	0	1	0
GTGGAAACTACACTTCTATACATCTTTTCAGGACTTAGGT	0	0	0	1
GTGGAAACTACGCTTCTTTACATCTTTTCAGGACTTAGGT	0	0	0	1
GTTAAAACTACACTTCTTAACATCTTTTCAGGACTTAGGT	0	0	0	1
GTTAAAACTACGCTTCTTTACATCTTTTCAGGACTTAGGT	0	0	1	0
GTTAAAAGTACACTTCTTTACATCTTTTCAGGACTTAGGT	0	1	0	0
TGAAAAACTACACTTCTTTACATCTTTTCAGGACTTAGGT	0	0	1	1
TTGGAAACTACACTTCTTTACATCTTTTCAGGACTTAGGT	0	0	1	0

## Sheet: ABE1 site5
Aligned_Sequence	mock	ABEmax	miniABEmax	I744
TCTTTTGCCCTGAAAACCTGCAAACAAGGAGAGTTTCACG	30584	61005	149148	51714
TCTTTTGCCCTGAAAACCTGCAAACAAGGAGAGTTTCATG	26	29	69	33
TCTTTTGCCCTGGAAACCTGCAAACAAGGAGAGTTTCACG	15	31	51	25
TCTTTTGCCCTGAAAACCCGCAAACAAGGAGAGTTTCACG	14	13	55	19
TCTTTTGCCCTGAAAACCTGCAAACAAGGAGAGTTTCACA	14	15	40	15
TCTTTTGCCCTGAAAACCTGCAAACAAGGAGAGTTTTACG	14	8	21	7
TCTTTTGCCCTGAAAACCTGCAAACGAGGAGAGTTTCACG	13	15	34	19
TCTTTTGCCCTGAAA-CCTGCAAACAAGGAGAGTTTCACG	8	9	52	19
TCTTTTGCCCTGAAAACCTGCAAACAAGGAGAGTTCCACG	8	16	44	17
TCTTTTGTCCTGAAAACCTGCAAACAAGGAGAGTTTCACG	8	16	45	26
TCTTTCGCCCTGAAAACCTGCAAACAAGGAGAGTTTCACG	7	12	37	13
TCTTTTACCCTGAAAACCTGCAAACAAGGAGAGTTTCACG	7	14	32	10
TCTTTTGCCCTGAAAACCTGCAAACAAGGAGAGCTTCACG	7	13	17	5
TCTTTTGCCCTGAAAACCTGCAAACAAGGAGAGTTTCGCG	7	29	58	15
TCTTTTGCCCTGAAGACCTGCAAACAAGGAGAGTTTCACG	7	6	22	14
TCTTTTGCCTTGAAAACCTGCAAACAAGGAGAGTTTCACG	7	12	22	9
CCTTTTGCCCTGAAAACCTGCAAACAAGGAGAGTTTCACG	6	16	20	14
TCTCTTGCCCTGAAAACCTGCAAACAAGGAGAGTTTCACG	6	4	22	8
TCTTTTGCCCTGAAAACCTGCAAACAAGGAGGGTTTCACG	6	13	22	6
TCTTTTGCCCTGAAAACCTGCAAACAAGTAGAGTTTCACG	6	7	22	15
TCTTTTGCCCTGAAAACCTGCAAACAGGGAGAGTTTCACG	6	9	24	15
TCTTTTGCCCTGAAAGCCTGCAAACAAGGAGAGTTTCACG	6	8	21	6
TCCTTTGCCCTGAAAACCTGCAAACAAGGAGAGTTTCACG	5	9	21	6
TCTTTTGCCATGAAAACCTGCAAACAAGGAGAGTTTCACG	5	6	12	16
TCTTTTGCCCAGAAAACCTGCAAACAAGGAGAGTTTCACG	5	2	10	7
TCTTTTGCCCCGAAAACCTGCAAACAAGGAGAGTTTCACG	5	25	56	25
TCTTTTGCCCTGAAAACCTGCAAACAAGGAGTGTTTCACG	5	7	14	5
TCTTTTGCCCTGAAAACCTGTAAACAAGGAGAGTTTCACG	5	12	28	10
TCTTTTGCCCTGTAAACCTGCAAACAAGGAGAGTTTCACG	5	4	22	6
TCTTTTGCTCTGAAAACCTGCAAACAAGGAGAGTTTCACG	5	15	29	8
TCTTTTGCCCTGAAAACCTGCAAACAAAGAGAGTTTCACG	4	6	10	6
TCTTTTGCCCTGAAAACCTGCAAACAACGAGAGTTTCACG	4	1	8	1
TCTTTTGCCCTGAAAACCTGCAAACAAGGGGAGTTTCACG	4	12	25	5
TCTTTTGCCCTGAAAACCTGCAAACAAGGTGAGTTTCACG	4	7	25	5
TCTTTTGCCCTGAAAACCTGCAAATAAGGAGAGTTTCACG	4	5	17	10
TCTTTTGCCCTGAAAACCTGCAAGCAAGGAGAGTTTCACG	4	10	14	4
TCTTTTGCCCTGAAAATCTGCAAACAAGGAGAGTTTCACG	4	7	23	4
TCTTTTGCCCTGAAATCCTGCAAACAAGGAGAGTTTCACG	4	6	23	6
TCTTTTGACCTGAAAACCTGCAAACAAGGAGAGTTTCACG	3	6	16	10
TCTTTTGCCCTAAAAACCTGCAAACAAGGAGAGTTTCACG	3	12	21	8
TCTTTTGCCCTGAAAACATGCAAACAAGGAGAGTTTCACG	3	1	12	2
TCTTTTGCCCTGAAAACCTACAAACAAGGAGAGTTTCACG	3	13	36	10
TCTTTTGCCCTGAAAACCTGCAA-CAAGGAGAGTTTCACG	3	2	4	1
TCTTTTGCCCTGAAAACCTGCAAACAAGGAAAGTTTCACG	3	4	10	2
TCTTTTGCCCTGAAAACCTGCAAACAAGGAGAGGTTCACG	3	1	3	0
TCTTTTGCCCTGAAAACCTGCAAACAAGGAGAGTCTCACG	3	10	12	9
TCTTTTGCCCTGAAAACCTGCAAACAAGGAGAGTTACACG	3	8	17	7
TCTTTTGCCCTGAAAACCTGCAAACAAGGAGAGTTTCACC	3	2	4	2
TCTTTTGCCCTGAAAACCTGCAAACAAGGAGAGTTTCTCG	3	3	14	5
TCTTTTGCCCTGAAAACCTGCAAACAAGGAGATTTTCACG	3	1	4	3
TCTTTTGCCCTGAAAACCTGCGAACAAGGAGAGTTTCACG	3	14	27	9
TCTTTTGCCCTGAAAACCTGCTAACAAGGAGAGTTTCACG	3	0	12	4
TCTTTTGCCCTGAAAACTTGCAAACAAGGAGAGTTTCACG	3	6	22	11
ACTTTTGCCCTGAAAACCTGCAAACAAGGAGAGTTTCACG	2	5	14	5
TATTTTGCCCTGAAAACCTGCAAACAAGGAGAGTTTCACG	2	3	5	3
TCATTTGCCCTGAAAACCTGCAAACAAGGAGAGTTTCACG	2	1	5	2
TCTTT-GCCCTGAAAACCTGCAAACAAGGAGAGTTTCACG	2	4	10	3
TCTTTTGCC-TGAAAACCTGCAAACAAGGAGAGTTTCACG	2	7	15	1
TCTTTTGCCCGGAAAACCTGCAAACAAGGAGAGTTTCACG	2	2	4	1
TCTTTTGCCCTGAAAACCAGCAAACAAGGAGAGTTTCACG	2	5	12	3
TCTTTTGCCCTGAAAACCTGCAAACAAGAAGAGTTTCACG	2	7	13	2
TCTTTTGCCCTGAAAACCTGCAAACAAGGAGAGATTCACG	2	8	12	5
TCTTTTGCCCTGAAAACCTGCAAACAAGGAGAGTATCACG	2	2	10	5
TCTTTTGCCCTGAAAACCTGCAAACAAGGAGAGTTTCACT	2	7	12	13
TCTTTTGCCCTGAAAACCTGCAAACATGGAGAGTTTCACG	2	7	17	6
TCTTTTGCCCTGAAAACCTGCAAACTAGGAGAGTTTCACG	2	8	18	11
TCTTTTGCCCTGAAAACCTGCAATCAAGGAGAGTTTCACG	2	12	22	10
TCTTTTGCCCTGAAAACCTTCAAACAAGGAGAGTTTCACG	2	11	8	5
TCTTTTGCCCTGACAACCTGCAAACAAGGAGAGTTTCACG	2	1	0	0
TCTTTTGCCCTTAAAACCTGCAAACAAGGAGAGTTTCACG	2	1	12	10
TCTTTTTCCCTGAAAACCTGCAAACAAGGAGAGTTTCACG	2	2	5	4
TCTATTGCCCTGAAAACCTGCAAACAAGGAGAGTTTCACG	1	3	5	1
TCTTCTGCCCTGAAAACCTGCAAACAAGGAGAGTTTCACG	1	6	23	8
TCTTTAGCCCTGAAAACCTGCAAACAAGGAGAGTTTCACG	1	4	7	6
TCTTTTCCCCTGAAAACCTGCAAACAAGGAGAGTTTCACG	1	6	6	0
TCTTTTGCACTGAAAACCTGCAAACAAGGAGAGTTTCACG	1	3	9	13
TCTTTTGCCCTGAAAAACTGCAAACAAGGAGAGTTTCACG	1	1	4	4
TCTTTTGCCCTGAAAACCT-CAAACAAGGAGAGTTTCACG	1	1	2	0
TCTTTTGCCCTGAAAACCTGAAAACAAGGAGAGTTTCACG	1	4	9	4
TCTTTTGCCCTGAAAACCTGCAAACA-GGAGAGTTTCACG	1	3	6	1
TCTTTTGCCCTGAAAACCTGCAAACAAGCAGAGTTTCACG	1	1	4	1
TCTTTTGCCCTGAAAACCTGCAAACAAGGAGAATTTCACG	1	3	13	2
TCTTTTGCCCTGAAAACCTGCAAACAAGGAGAGTGTCACG	1	0	2	0
TCTTTTGCCCTGAAAACCTGCAAACAAGGAGAGTTGCACG	1	0	2	2
TCTTTTGCCCTGAAAACCTGCAAACAAGGAGAGTTTAACG	1	5	7	5
TCTTTTGCCCTGAAAACCTGCAAACAAGGAGAGTTTC--G	1	1	1	0
TCTTTTGCCCTGAAAACCTGCAAACAAGGAGAGTTTCAAG	1	4	4	2
TCTTTTGCCCTGAAAACCTGCAAACAAGGAGAGTTTCAGG	1	1	0	0
TCTTTTGCCCTGAAAACCTGCAAACAAGGAGAGTTTGACG	1	2	5	0
TCTTTTGCCCTGAAAACCTGCAAACAATGAGAGTTTCACG	1	7	12	13
TCTTTTGCCCTGAAAACCTGCAACCAAGGAGAGTTTCACG	1	3	3	1
TCTTTTGCCCTGAAAACCTGCAGACAAGGAGAGTTTCACG	1	6	16	6
TCTTTTGCCCTGAAAACCTGCATACAAGGAGAGTTTCACG	1	4	14	6
TCTTTTGCCCTGAAAACCTGCCAACAAGGAGAGTTTCACG	1	0	1	1
TCTTTTGCCCTGAAAACCTGGAAACAAGGAGAGTTTCACG	1	2	4	5
TCTTTTGCCCTGAAACCCTGCAAACAAGGAGAGTTTCACG	1	4	13	5
TCTTTTGCCCTGAACACCTGCAAACAAGGAGAGTTTCACG	1	2	4	1
TCTTTTGCCCTGAGAACCTGCAAACAAGGAGAGTTTCACG	1	16	16	8
TCTTTTGCCCTGATAACCTGCAAACAAGGAGAGTTTCACG	1	0	5	0
TCTTTTGCGCTGAAAACCTGCAAACAAGGAGAGTTTCACG	1	3	3	1
TCTTTTGGCCTGAAAACCTGCAAACAAGGAGAGTTTCACG	1	5	8	6
TTTTTTGCCCTGAAAACCTGCAAACAAGGAGAGTTTCACG	1	5	16	2
CCTTTTCCCCTGAAAACCTGCAAACAAGGAGAGTTTCACG	0	1	0	0
CCTTTTGCCCTGAAAACCTGCAAACGAGGAGAGTTTCACG	0	1	0	0
GCTTTTGCCCTGAAAACCTGCAAACAAGGAGAGTTTCACG	0	0	1	1
GCTTTTGCCCTGAAAACCTGCAAACAAGGGGAGTTTCACG	0	1	0	0
T--TTTGCCCTGAAAACCTGCAAACAAGGAGAGTTTCACG	0	17	0	0
TCCTTTGCCCCGAAAACCTGCAAACAAGGAGAGTTTCACG	0	0	1	0
TCCTTTGCCCTGAAAACCTGCAAACAAGGAGAGTTTGACG	0	0	0	1
TCGTTTGCCCTGAAAACCTGCAAACAAGGAGAGTTTCACG	0	0	1	2
TCTCTTGCCCTGAAAACCTGTAAACAAGGAGAGTTTCACG	0	0	0	1
TCTGTTGCCCTGAAAACCTGCAAACAAGGAGAGTTTCACG	0	2	1	1
TCTT--GCCCTGAAAACCTGCAAACAAGGAGAGTTTCACG	0	0	0	1
TCTTATGCCCTGAAAACCTG-AAACAAGGAGAGTTTCACG	0	1	0	0
TCTTATGCCCTGAAAACCTGCAAACAAGGAGAGTTTCACG	0	1	11	6
TCTTTGGCCCTGAAAACCTGCAAACAAGGAGAGTTTCACG	0	0	0	1
TCTTTT-CCCTGAAAACCTGCAAACAAGGAGAGTTTCACG	0	2	6	1
TCTTTTACCCCGAAAACCTGCAAACAAGGAGAGTTTCACG	0	1	0	0
TCTTTTACCCTGAAGACCTGCAAACAAGGAGAGTTTCACG	0	1	0	0
TCTTTTACCCTGAGAACCTGCAAACAAGGAGAGTTTCACG	0	0	0	1
TCTTTTCTCCTGAAAACCTGCAAACAAGGAGAGTTTCACG	0	0	1	0
TCTTTTGCCC--AAAACCTGCAAACAAGGAGAGTTTCACG	0	0	1	0
TCTTTTGCCC-GAAAACCTGCAAACAAGGAGAGTTTCACG	0	3	4	0
TCTTTTGCCCAGAAAACCTGCAAACAAGGAGAGTCTCACG	0	0	0	1
TCTTTTGCCCCGAAAACCTGCAAACAAGGAGAGTTTCACT	0	0	1	0
TCTTTTGCCCCGAAAACCTGCAAACATGGAGAGTTTCACG	0	1	0	0
TCTTTTGCCCT-AAAACCTGCAAACAAGGAGAGTTTCACG	0	1	4	0
TCTTTTGCCCTAAAAACCTGCAAACAAGGAGAGTTTCACT	0	0	0	1
TCTTTTGCCCTCAAAACCTGCAAACAAGGAGAGTTTCACG	0	2	3	5
TCTTTTGCCCTGAAA-CCTGCAAACAAGGAGAGTTTCATG	0	0	1	0
TCTTTTGCCCTGAAAACATGCAAACAACGAGAGTTTCACG	0	0	0	1
TCTTTTGCCCTGAAAACC-GCAAACAAGGAGAGTTTCACG	0	0	2	0
TCTTTTGCCCTGAAAACCCGTAAACAAGGAGAGTTTCACG	0	1	0	0
TCTTTTGCCCTGAAAACCCTCAAACAAGGAGAGTTTCACG	0	0	0	1
TCTTTTGCCCTGAAAACCGGCAAACAAGGAGAGTTTCACG	0	0	2	0
TCTTTTGCCCTGAAAACCT--AAACAAGGAGAGTTTCACG	0	0	1	0
TCTTTTGCCCTGAAAACCTACAAACAAGGAGAGTTTCACT	0	0	0	1
TCTTTTGCCCTGAAAACCTCCAAACAAGGAGAGTTTCACG	0	7	7	7
TCTTTTGCCCTGAAAACCTGAAAACAAGAAGAGTTTCACG	0	1	0	0
TCTTTTGCCCTGAAAACCTGCAAA-AAGGAGAGTTTCACG	0	0	1	1
TCTTTTGCCCTGAAAACCTGCAAAAAAGGAGAGTTTCACG	0	4	0	5
TCTTTTGCCCTGAAAACCTGCAAAACAAGGAGAGTTTCAC	0	0	1	0
TCTTTTGCCCTGAAAACCTGCAAACAAGAG-AGTTTCACG	0	0	2	0
TCTTTTGCCCTGAAAACCTGCAAACAAGGACAGTTTCACG	0	2	5	2
TCTTTTGCCCTGAAAACCTGCAAACAAGGAGACTTTCACG	0	1	1	2
TCTTTTGCCCTGAAAACCTGCAAACAAGGAGAGTT-CACG	0	2	6	0
TCTTTTGCCCTGAAAACCTGCAAACAAGGAGAGTTCCGCG	0	0	1	0
TCTTTTGCCCTGAAAACCTGCAAACAAGGAGAGTTT-ACG	0	2	1	1
TCTTTTGCCCTGAAAACCTGCAAACAAGGAGAGTTTC-CG	0	0	1	0
TCTTTTGCCCTGAAAACCTGCAAACAAGGAGAGTTTCA-G	0	2	0	0
TCTTTTGCCCTGAAAACCTGCAAACAAGGAGAGTTTCCCG	0	2	2	0
TCTTTTGCCCTGAAAACCTGCAAACAAGGAGCGTTTCACG	0	0	1	1
TCTTTTGCCCTGAAAACCTGCAAACAAGGATAGTTTCACG	0	2	7	5
TCTTTTGCCCTGAAAACCTGCAAACAAGGCGAGTTTCACG	0	0	2	0
TCTTTTGCCCTGAAAACCTGCAAACAAGGG-AGTTTCACG	0	0	0	1
TCTTTTGCCCTGAAAACCTGCAAACAAGGTGGGTTTCACG	0	1	0	0
TCTTTTGCCCTGAAAACCTGCAAACAAGTAGAGTTTTACG	0	1	0	0
TCTTTTGCCCTGAAAACCTGCAAACACGGAGAGTTTCACG	0	0	2	0
TCTTTTGCCCTGAAAACCTGCAAACCAGGAGAGTTTCACG	0	0	1	0
TCTTTTGCCCTGAAAACCTGCAAAGAAGGAGAGTTTCACG	0	0	2	0
TCTTTTGCCCTGAAAACCTGCAAATAAGTAGAGTTTCACG	0	0	1	0
TCTTTTGCCCTGAAAACCTGCACACAAGGAGAGTTTCACG	0	0	0	1
TCTTTTGCCCTGAAAACCTGCGAACAAGGAGAGTTACACG	0	0	1	0
TCTTTTGCCCTGAAAACCTGTAAACAAGGAGAGTTACACG	0	0	1	0
TCTTTTGCCCTGAAAACGTGCAAACAAGGAGAGTTTCACG	0	1	4	1
TCTTTTGCCCTGAATACCTGCAAACAAGGAGAGTTTCACG	0	4	6	2
TCTTTTGCCCTGCAAACCTGCAAACAAGGAGAGTTTCACG	0	2	3	0
TCTTTTGCCGTGAAAACCTGCAAACAAGGAGAGTTTCACG	0	2	2	1
TCTTTTGCTCCGAAAACCTGCAAACAAGGAGAGTTTCACG	0	1	0	0
TCTTTTGCTCTGAAAACCTGCAAACAATGAGAGTTTCACG	0	0	0	1
TCTTTTGCTCTGAAAACCTGCGAACAAGGAGAGTTTCACG	0	1	0	0
TGTTTTGCCCTGAAAACCTGCAAACAAGGAGAGTTTCACG	0	1	1	1

## Sheet: ABE1 site6
Aligned_Sequence	mock	ABEmax	miniABEmax	I744
AGTTAGACAGCACCTGTGTGCAGTTATTCAAGATATCTTT	114757	204144	191727	178435
AGTTAGACGGCACCTGTGTGCAGTTATTCAAGATATCTTT	35	64	67	40
AGTTAGACAGCACCTGTGTGCGGTTATTCAAGATATCTTT	32	60	37	53
AGTTAGACAGCACCTGTGTGTAGTTATTCAAGATATCTTT	28	34	38	37
AGTTAGACAGCACCTGTGTGCAGTTATTCAAGATATCCTT	25	73	19	12
AGTTAGACAGCACCTGTGTGCAGTTATTCAAGATATCCTT	25	73	35	27
AGTTAGACAGCACCTGTGTGCAGTTATTCAAGATATCCTT	25	73	33	24
AGTTAGACAGCACCTGTGTGCAGTTATTCAAGATATCCTT	25	73	19	24
AGTTAGACAGCACCTGTGTGCAGTTATTCAAGATATCCTT	25	73	33	39
AGTTAGACAGCACCTGTGTGCAGTTATTCAAGATATCCTT	25	73	19	39
AGTTAGACAGCACCTGTGTGCAGTTATTCAAGATATCCTT	25	73	49	12
AGTTAGACAGCACCTGTGTGCAGTTATTCAAGATATCCTT	25	73	19	27
AGTTAGACAGCACCTGTGTGCAGTTATTCAAGATATCCTT	25	73	33	12
AGTTAGACAGCACCTGTGTGCAGTTATTCAAGATATCCTT	25	73	35	39
AGTTAGACAGCACCTGTGTGCAGTTATTCAAGATATCCTT	25	73	35	24
AGTTAGACAGCACCTGTGTGCAGTTATTCAAGATATCCTT	25	73	49	24
AGTTAGACAGCACCTGTGTGCAGTTATTCAAGATATCCTT	25	73	35	12
AGTTAGACAGCACCTGTGTGCAGTTATTCAAGATATCCTT	25	73	49	39
AGTTAGACAGCACCTGTGTGCAGTTATTCAAGATATCCTT	25	73	49	27
AGTTAGACAGCACCTGTGTGCAGTTATTCAAGATATCCTT	25	73	33	27
AGTTAGACAGCACCTGTGTGCAGTTATTCAAGATATCCTT	25	56	19	24
AGTTAGACAGCACCTGTGTGCAGTTATTCAAGATATCCTT	25	56	33	39
AGTTAGACAGCACCTGTGTGCAGTTATTCAAGATATCCTT	25	56	49	27
AGTTAGACAGCACCTGTGTGCAGTTATTCAAGATATCCTT	25	56	19	27
AGTTAGACAGCACCTGTGTGCAGTTATTCAAGATATCCTT	25	56	35	12
AGTTAGACAGCACCTGTGTGCAGTTATTCAAGATATCCTT	25	56	33	27
AGTTAGACAGCACCTGTGTGCAGTTATTCAAGATATCCTT	25	56	35	39
AGTTAGACAGCACCTGTGTGCAGTTATTCAAGATATCCTT	25	56	33	24
AGTTAGACAGCACCTGTGTGCAGTTATTCAAGATATCCTT	25	56	19	12
AGTTAGACAGCACCTGTGTGCAGTTATTCAAGATATCCTT	25	56	49	39
AGTTAGACAGCACCTGTGTGCAGTTATTCAAGATATCCTT	25	56	19	39
AGTTAGACAGCACCTGTGTGCAGTTATTCAAGATATCCTT	25	56	35	27
AGTTAGACAGCACCTGTGTGCAGTTATTCAAGATATCCTT	25	56	33	12
AGTTAGACAGCACCTGTGTGCAGTTATTCAAGATATCCTT	25	56	49	24
AGTTAGACAGCACCTGTGTGCAGTTATTCAAGATATCCTT	25	56	49	12
AGTTAGACAGCACCTGTGTGCAGTTATTCAAGATATCCTT	25	56	35	24
AGTTAGACAGCACCTGTGTGCAGTTATTCAAGATATCCTT	25	49	33	12
AGTTAGACAGCACCTGTGTGCAGTTATTCAAGATATCCTT	25	49	35	24
AGTTAGACAGCACCTGTGTGCAGTTATTCAAGATATCCTT	25	49	35	12
AGTTAGACAGCACCTGTGTGCAGTTATTCAAGATATCCTT	25	49	35	27
AGTTAGACAGCACCTGTGTGCAGTTATTCAAGATATCCTT	25	49	49	12
AGTTAGACAGCACCTGTGTGCAGTTATTCAAGATATCCTT	25	49	33	27
AGTTAGACAGCACCTGTGTGCAGTTATTCAAGATATCCTT	25	49	49	27
AGTTAGACAGCACCTGTGTGCAGTTATTCAAGATATCCTT	25	49	49	39
AGTTAGACAGCACCTGTGTGCAGTTATTCAAGATATCCTT	25	49	49	24
AGTTAGACAGCACCTGTGTGCAGTTATTCAAGATATCCTT	25	49	35	39
AGTTAGACAGCACCTGTGTGCAGTTATTCAAGATATCCTT	25	49	19	27
AGTTAGACAGCACCTGTGTGCAGTTATTCAAGATATCCTT	25	49	19	12
AGTTAGACAGCACCTGTGTGCAGTTATTCAAGATATCCTT	25	49	33	24
AGTTAGACAGCACCTGTGTGCAGTTATTCAAGATATCCTT	25	49	19	24
AGTTAGACAGCACCTGTGTGCAGTTATTCAAGATATCCTT	25	49	19	39
AGTTAGACAGCACCTGTGTGCAGTTATTCAAGATATCCTT	25	49	33	39
AGTTAGACAGCACCTGTGTGCAGTTATTCAAGATATCCTT	25	45	49	12
AGTTAGACAGCACCTGTGTGCAGTTATTCAAGATATCCTT	25	45	19	12
AGTTAGACAGCACCTGTGTGCAGTTATTCAAGATATCCTT	25	45	19	27
AGTTAGACAGCACCTGTGTGCAGTTATTCAAGATATCCTT	25	45	33	39
AGTTAGACAGCACCTGTGTGCAGTTATTCAAGATATCCTT	25	45	49	39
AGTTAGACAGCACCTGTGTGCAGTTATTCAAGATATCCTT	25	45	49	24
AGTTAGACAGCACCTGTGTGCAGTTATTCAAGATATCCTT	25	45	35	39
AGTTAGACAGCACCTGTGTGCAGTTATTCAAGATATCCTT	25	45	35	27
AGTTAGACAGCACCTGTGTGCAGTTATTCAAGATATCCTT	25	45	33	27
AGTTAGACAGCACCTGTGTGCAGTTATTCAAGATATCCTT	25	45	19	24
AGTTAGACAGCACCTGTGTGCAGTTATTCAAGATATCCTT	25	45	35	12
AGTTAGACAGCACCTGTGTGCAGTTATTCAAGATATCCTT	25	45	33	24
AGTTAGACAGCACCTGTGTGCAGTTATTCAAGATATCCTT	25	45	49	27
AGTTAGACAGCACCTGTGTGCAGTTATTCAAGATATCCTT	25	45	35	24
AGTTAGACAGCACCTGTGTGCAGTTATTCAAGATATCCTT	25	45	19	39
AGTTAGACAGCACCTGTGTGCAGTTATTCAAGATATCCTT	25	45	33	12
AGTTAGACAGCACCTGTGTGCAGTTATTCAAGATATCCTT	25	32	49	12
AGTTAGACAGCACCTGTGTGCAGTTATTCAAGATATCCTT	25	32	33	24
AGTTAGACAGCACCTGTGTGCAGTTATTCAAGATATCCTT	25	32	33	39
AGTTAGACAGCACCTGTGTGCAGTTATTCAAGATATCCTT	25	32	35	24
AGTTAGACAGCACCTGTGTGCAGTTATTCAAGATATCCTT	25	32	19	24
AGTTAGACAGCACCTGTGTGCAGTTATTCAAGATATCCTT	25	32	19	27
AGTTAGACAGCACCTGTGTGCAGTTATTCAAGATATCCTT	25	32	19	39
AGTTAGACAGCACCTGTGTGCAGTTATTCAAGATATCCTT	25	32	33	12
AGTTAGACAGCACCTGTGTGCAGTTATTCAAGATATCCTT	25	32	35	39
AGTTAGACAGCACCTGTGTGCAGTTATTCAAGATATCCTT	25	32	49	39
AGTTAGACAGCACCTGTGTGCAGTTATTCAAGATATCCTT	25	32	19	12
AGTTAGACAGCACCTGTGTGCAGTTATTCAAGATATCCTT	25	32	33	27
AGTTAGACAGCACCTGTGTGCAGTTATTCAAGATATCCTT	25	32	35	12
AGTTAGACAGCACCTGTGTGCAGTTATTCAAGATATCCTT	25	32	49	27
AGTTAGACAGCACCTGTGTGCAGTTATTCAAGATATCCTT	25	32	49	24
AGTTAGACAGCACCTGTGTGCAGTTATTCAAGATATCCTT	25	32	35	27
AGTTAGACAGCACCTGTGTGCAGTTATTCAAGATATCCTT	25	28	35	12
AGTTAGACAGCACCTGTGTGCAGTTATTCAAGATATCCTT	25	28	49	24
AGTTAGACAGCACCTGTGTGCAGTTATTCAAGATATCCTT	25	28	49	27
AGTTAGACAGCACCTGTGTGCAGTTATTCAAGATATCCTT	25	28	49	12
AGTTAGACAGCACCTGTGTGCAGTTATTCAAGATATCCTT	25	28	33	27
AGTTAGACAGCACCTGTGTGCAGTTATTCAAGATATCCTT	25	28	33	39
AGTTAGACAGCACCTGTGTGCAGTTATTCAAGATATCCTT	25	28	19	24
AGTTAGACAGCACCTGTGTGCAGTTATTCAAGATATCCTT	25	28	19	39
AGTTAGACAGCACCTGTGTGCAGTTATTCAAGATATCCTT	25	28	35	24
AGTTAGACAGCACCTGTGTGCAGTTATTCAAGATATCCTT	25	28	33	24
AGTTAGACAGCACCTGTGTGCAGTTATTCAAGATATCCTT	25	28	19	27
AGTTAGACAGCACCTGTGTGCAGTTATTCAAGATATCCTT	25	28	19	12
AGTTAGACAGCACCTGTGTGCAGTTATTCAAGATATCCTT	25	28	33	12
AGTTAGACAGCACCTGTGTGCAGTTATTCAAGATATCCTT	25	28	35	39
AGTTAGACAGCACCTGTGTGCAGTTATTCAAGATATCCTT	25	28	49	39
AGTTAGACAGCACCTGTGTGCAGTTATTCAAGATATCCTT	25	28	35	27
AGTTAGACAGCACCTGTGTGCAGTTATTCAAGATATCCTT	25	21	49	12
AGTTAGACAGCACCTGTGTGCAGTTATTCAAGATATCCTT	25	21	35	24
AGTTAGACAGCACCTGTGTGCAGTTATTCAAGATATCCTT	25	21	49	27
AGTTAGACAGCACCTGTGTGCAGTTATTCAAGATATCCTT	25	21	35	12
AGTTAGACAGCACCTGTGTGCAGTTATTCAAGATATCCTT	25	21	35	39
AGTTAGACAGCACCTGTGTGCAGTTATTCAAGATATCCTT	25	21	19	27
AGTTAGACAGCACCTGTGTGCAGTTATTCAAGATATCCTT	25	21	49	24
AGTTAGACAGCACCTGTGTGCAGTTATTCAAGATATCCTT	25	21	35	27
AGTTAGACAGCACCTGTGTGCAGTTATTCAAGATATCCTT	25	21	19	24
AGTTAGACAGCACCTGTGTGCAGTTATTCAAGATATCCTT	25	21	33	24
AGTTAGACAGCACCTGTGTGCAGTTATTCAAGATATCCTT	25	21	49	39
AGTTAGACAGCACCTGTGTGCAGTTATTCAAGATATCCTT	25	21	33	12
AGTTAGACAGCACCTGTGTGCAGTTATTCAAGATATCCTT	25	21	19	39
AGTTAGACAGCACCTGTGTGCAGTTATTCAAGATATCCTT	25	21	33	39
AGTTAGACAGCACCTGTGTGCAGTTATTCAAGATATCCTT	25	21	33	27
AGTTAGACAGCACCTGTGTGCAGTTATTCAAGATATCCTT	25	21	19	12
AGTTAGACAGCACCTGTGTGCAGTTATTCAAGATATCCTT	25	4	33	12
AGTTAGACAGCACCTGTGTGCAGTTATTCAAGATATCCTT	25	4	49	39
AGTTAGACAGCACCTGTGTGCAGTTATTCAAGATATCCTT	25	4	19	24
AGTTAGACAGCACCTGTGTGCAGTTATTCAAGATATCCTT	25	4	19	12
AGTTAGACAGCACCTGTGTGCAGTTATTCAAGATATCCTT	25	4	35	27
AGTTAGACAGCACCTGTGTGCAGTTATTCAAGATATCCTT	25	4	33	24
AGTTAGACAGCACCTGTGTGCAGTTATTCAAGATATCCTT	25	4	19	27
AGTTAGACAGCACCTGTGTGCAGTTATTCAAGATATCCTT	25	4	49	24
AGTTAGACAGCACCTGTGTGCAGTTATTCAAGATATCCTT	25	4	33	27
AGTTAGACAGCACCTGTGTGCAGTTATTCAAGATATCCTT	25	4	35	12
AGTTAGACAGCACCTGTGTGCAGTTATTCAAGATATCCTT	25	4	35	39
AGTTAGACAGCACCTGTGTGCAGTTATTCAAGATATCCTT	25	4	33	39
AGTTAGACAGCACCTGTGTGCAGTTATTCAAGATATCCTT	25	4	49	27
AGTTAGACAGCACCTGTGTGCAGTTATTCAAGATATCCTT	25	4	35	24
AGTTAGACAGCACCTGTGTGCAGTTATTCAAGATATCCTT	25	4	19	39
AGTTAGACAGCACCTGTGTGCAGTTATTCAAGATATCCTT	25	4	49	12
AGTTAGACAGCACCTGTGTGCAGTTATTCAGGATATCTTT	24	35	29	25
AGTTAGACAGCACCTGTGTGCAGTTATTCAAGATATCCTT	23	73	49	12
AGTTAGACAGCACCTGTGTGCAGTTATTCAAGATATCCTT	23	73	19	12
AGTTAGACAGCACCTGTGTGCAGTTATTCAAGATATCCTT	23	73	35	27
AGTTAGACAGCACCTGTGTGCAGTTATTCAAGATATCCTT	23	73	19	24
AGTTAGACAGCACCTGTGTGCAGTTATTCAAGATATCCTT	23	73	33	24
AGTTAGACAGCACCTGTGTGCAGTTATTCAAGATATCCTT	23	73	33	24
AGTTAGACAGCACCTGTGTGCAGTTATTCAAGATATCCTT	23	73	19	24
AGTTAGACAGCACCTGTGTGCAGTTATTCAAGATATCCTT	23	73	33	39
AGTTAGACAGCACCTGTGTGCAGTTATTCAAGATATCCTT	23	73	33	39
AGTTAGACAGCACCTGTGTGCAGTTATTCAAGATATCCTT	23	73	19	39
AGTTAGACAGCACCTGTGTGCAGTTATTCAAGATATCCTT	23	73	49	12
AGTTAGACAGCACCTGTGTGCAGTTATTCAAGATATCCTT	23	73	19	12
AGTTAGACAGCACCTGTGTGCAGTTATTCAAGATATCCTT	23	73	19	27
AGTTAGACAGCACCTGTGTGCAGTTATTCAAGATATCCTT	23	73	19	27
AGTTAGACAGCACCTGTGTGCAGTTATTCAAGATATCCTT	23	73	33	12
AGTTAGACAGCACCTGTGTGCAGTTATTCAAGATATCCTT	23	73	33	12
AGTTAGACAGCACCTGTGTGCAGTTATTCAAGATATCCTT	23	73	35	27
AGTTAGACAGCACCTGTGTGCAGTTATTCAAGATATCCTT	23	73	33	27
AGTTAGACAGCACCTGTGTGCAGTTATTCAAGATATCCTT	23	73	35	39
AGTTAGACAGCACCTGTGTGCAGTTATTCAAGATATCCTT	23	73	35	39
AGTTAGACAGCACCTGTGTGCAGTTATTCAAGATATCCTT	23	73	35	24
AGTTAGACAGCACCTGTGTGCAGTTATTCAAGATATCCTT	23	73	35	24
AGTTAGACAGCACCTGTGTGCAGTTATTCAAGATATCCTT	23	73	49	24
AGTTAGACAGCACCTGTGTGCAGTTATTCAAGATATCCTT	23	73	49	24
AGTTAGACAGCACCTGTGTGCAGTTATTCAAGATATCCTT	23	73	35	12
AGTTAGACAGCACCTGTGTGCAGTTATTCAAGATATCCTT	23	73	35	12
AGTTAGACAGCACCTGTGTGCAGTTATTCAAGATATCCTT	23	73	49	39
AGTTAGACAGCACCTGTGTGCAGTTATTCAAGATATCCTT	23	73	19	39
AGTTAGACAGCACCTGTGTGCAGTTATTCAAGATATCCTT	23	73	49	27
AGTTAGACAGCACCTGTGTGCAGTTATTCAAGATATCCTT	23	73	49	27
AGTTAGACAGCACCTGTGTGCAGTTATTCAAGATATCCTT	23	73	49	39
AGTTAGACAGCACCTGTGTGCAGTTATTCAAGATATCCTT	23	73	33	27
AGTTAGACAGCACCTGTGTGCAGTTATTCAAGATATCCTT	23	56	19	24
AGTTAGACAGCACCTGTGTGCAGTTATTCAAGATATCCTT	23	56	19	24
AGTTAGACAGCACCTGTGTGCAGTTATTCAAGATATCCTT	23	56	33	39
AGTTAGACAGCACCTGTGTGCAGTTATTCAAGATATCCTT	23	56	49	27
AGTTAGACAGCACCTGTGTGCAGTTATTCAAGATATCCTT	23	56	19	27
AGTTAGACAGCACCTGTGTGCAGTTATTCAAGATATCCTT	23	56	49	27
AGTTAGACAGCACCTGTGTGCAGTTATTCAAGATATCCTT	23	56	19	27
AGTTAGACAGCACCTGTGTGCAGTTATTCAAGATATCCTT	23	56	35	12
AGTTAGACAGCACCTGTGTGCAGTTATTCAAGATATCCTT	23	56	33	12
AGTTAGACAGCACCTGTGTGCAGTTATTCAAGATATCCTT	23	56	33	39
AGTTAGACAGCACCTGTGTGCAGTTATTCAAGATATCCTT	23	56	33	27
AGTTAGACAGCACCTGTGTGCAGTTATTCAAGATATCCTT	23	56	33	27
AGTTAGACAGCACCTGTGTGCAGTTATTCAAGATATCCTT	23	56	35	39
AGTTAGACAGCACCTGTGTGCAGTTATTCAAGATATCCTT	23	56	33	24
AGTTAGACAGCACCTGTGTGCAGTTATTCAAGATATCCTT	23	56	33	24
AGTTAGACAGCACCTGTGTGCAGTTATTCAAGATATCCTT	23	56	19	12
AGTTAGACAGCACCTGTGTGCAGTTATTCAAGATATCCTT	23	56	19	12
AGTTAGACAGCACCTGTGTGCAGTTATTCAAGATATCCTT	23	56	49	39
AGTTAGACAGCACCTGTGTGCAGTTATTCAAGATATCCTT	23	56	49	12
AGTTAGACAGCACCTGTGTGCAGTTATTCAAGATATCCTT	23	56	35	12
AGTTAGACAGCACCTGTGTGCAGTTATTCAAGATATCCTT	23	56	19	39
AGTTAGACAGCACCTGTGTGCAGTTATTCAAGATATCCTT	23	56	19	39
AGTTAGACAGCACCTGTGTGCAGTTATTCAAGATATCCTT	23	56	35	27
AGTTAGACAGCACCTGTGTGCAGTTATTCAAGATATCCTT	23	56	35	27
AGTTAGACAGCACCTGTGTGCAGTTATTCAAGATATCCTT	23	56	33	12
AGTTAGACAGCACCTGTGTGCAGTTATTCAAGATATCCTT	23	56	35	39
AGTTAGACAGCACCTGTGTGCAGTTATTCAAGATATCCTT	23	56	49	24
AGTTAGACAGCACCTGTGTGCAGTTATTCAAGATATCCTT	23	56	35	24
AGTTAGACAGCACCTGTGTGCAGTTATTCAAGATATCCTT	23	56	49	12
AGTTAGACAGCACCTGTGTGCAGTTATTCAAGATATCCTT	23	56	49	24
AGTTAGACAGCACCTGTGTGCAGTTATTCAAGATATCCTT	23	56	49	39
AGTTAGACAGCACCTGTGTGCAGTTATTCAAGATATCCTT	23	56	35	24
AGTTAGACAGCACCTGTGTGCAGTTATTCAAGATATCCTT	23	49	35	24
AGTTAGACAGCACCTGTGTGCAGTTATTCAAGATATCCTT	23	49	33	12
AGTTAGACAGCACCTGTGTGCAGTTATTCAAGATATCCTT	23	49	33	27
AGTTAGACAGCACCTGTGTGCAGTTATTCAAGATATCCTT	23	49	35	24
AGTTAGACAGCACCTGTGTGCAGTTATTCAAGATATCCTT	23	49	35	12
AGTTAGACAGCACCTGTGTGCAGTTATTCAAGATATCCTT	23	49	35	12
AGTTAGACAGCACCTGTGTGCAGTTATTCAAGATATCCTT	23	49	33	12
AGTTAGACAGCACCTGTGTGCAGTTATTCAAGATATCCTT	23	49	35	27
AGTTAGACAGCACCTGTGTGCAGTTATTCAAGATATCCTT	23	49	35	27
AGTTAGACAGCACCTGTGTGCAGTTATTCAAGATATCCTT	23	49	19	27
AGTTAGACAGCACCTGTGTGCAGTTATTCAAGATATCCTT	23	49	49	12
AGTTAGACAGCACCTGTGTGCAGTTATTCAAGATATCCTT	23	49	49	12
AGTTAGACAGCACCTGTGTGCAGTTATTCAAGATATCCTT	23	49	33	27
AGTTAGACAGCACCTGTGTGCAGTTATTCAAGATATCCTT	23	49	49	27
AGTTAGACAGCACCTGTGTGCAGTTATTCAAGATATCCTT	23	49	49	27
AGTTAGACAGCACCTGTGTGCAGTTATTCAAGATATCCTT	23	49	19	12
AGTTAGACAGCACCTGTGTGCAGTTATTCAAGATATCCTT	23	49	49	39
AGTTAGACAGCACCTGTGTGCAGTTATTCAAGATATCCTT	23	49	49	39
AGTTAGACAGCACCTGTGTGCAGTTATTCAAGATATCCTT	23	49	49	24
AGTTAGACAGCACCTGTGTGCAGTTATTCAAGATATCCTT	23	49	49	24
AGTTAGACAGCACCTGTGTGCAGTTATTCAAGATATCCTT	23	49	35	39
AGTTAGACAGCACCTGTGTGCAGTTATTCAAGATATCCTT	23	49	35	39
AGTTAGACAGCACCTGTGTGCAGTTATTCAAGATATCCTT	23	49	19	27
AGTTAGACAGCACCTGTGTGCAGTTATTCAAGATATCCTT	23	49	19	12
AGTTAGACAGCACCTGTGTGCAGTTATTCAAGATATCCTT	23	49	33	24
AGTTAGACAGCACCTGTGTGCAGTTATTCAAGATATCCTT	23	49	19	24
AGTTAGACAGCACCTGTGTGCAGTTATTCAAGATATCCTT	23	49	19	24
AGTTAGACAGCACCTGTGTGCAGTTATTCAAGATATCCTT	23	49	19	39
AGTTAGACAGCACCTGTGTGCAGTTATTCAAGATATCCTT	23	49	19	39
AGTTAGACAGCACCTGTGTGCAGTTATTCAAGATATCCTT	23	49	33	24
AGTTAGACAGCACCTGTGTGCAGTTATTCAAGATATCCTT	23	49	33	39
AGTTAGACAGCACCTGTGTGCAGTTATTCAAGATATCCTT	23	49	33	39
AGTTAGACAGCACCTGTGTGCAGTTATTCAAGATATCCTT	23	45	49	12
AGTTAGACAGCACCTGTGTGCAGTTATTCAAGATATCCTT	23	45	19	12
AGTTAGACAGCACCTGTGTGCAGTTATTCAAGATATCCTT	23	45	19	12
AGTTAGACAGCACCTGTGTGCAGTTATTCAAGATATCCTT	23	45	49	12
AGTTAGACAGCACCTGTGTGCAGTTATTCAAGATATCCTT	23	45	19	27
AGTTAGACAGCACCTGTGTGCAGTTATTCAAGATATCCTT	23	45	19	27
AGTTAGACAGCACCTGTGTGCAGTTATTCAAGATATCCTT	23	45	35	24
AGTTAGACAGCACCTGTGTGCAGTTATTCAAGATATCCTT	23	45	33	39
AGTTAGACAGCACCTGTGTGCAGTTATTCAAGATATCCTT	23	45	49	39
AGTTAGACAGCACCTGTGTGCAGTTATTCAAGATATCCTT	23	45	49	39
AGTTAGACAGCACCTGTGTGCAGTTATTCAAGATATCCTT	23	45	49	24
AGTTAGACAGCACCTGTGTGCAGTTATTCAAGATATCCTT	23	45	49	24
AGTTAGACAGCACCTGTGTGCAGTTATTCAAGATATCCTT	23	45	35	39
AGTTAGACAGCACCTGTGTGCAGTTATTCAAGATATCCTT	23	45	35	39
AGTTAGACAGCACCTGTGTGCAGTTATTCAAGATATCCTT	23	45	35	27
AGTTAGACAGCACCTGTGTGCAGTTATTCAAGATATCCTT	23	45	35	27
AGTTAGACAGCACCTGTGTGCAGTTATTCAAGATATCCTT	23	45	33	27
AGTTAGACAGCACCTGTGTGCAGTTATTCAAGATATCCTT	23	45	33	27
AGTTAGACAGCACCTGTGTGCAGTTATTCAAGATATCCTT	23	45	19	24
AGTTAGACAGCACCTGTGTGCAGTTATTCAAGATATCCTT	23	45	19	24
AGTTAGACAGCACCTGTGTGCAGTTATTCAAGATATCCTT	23	45	35	12
AGTTAGACAGCACCTGTGTGCAGTTATTCAAGATATCCTT	23	45	35	12
AGTTAGACAGCACCTGTGTGCAGTTATTCAAGATATCCTT	23	45	33	24
AGTTAGACAGCACCTGTGTGCAGTTATTCAAGATATCCTT	23	45	33	24
AGTTAGACAGCACCTGTGTGCAGTTATTCAAGATATCCTT	23	45	49	27
AGTTAGACAGCACCTGTGTGCAGTTATTCAAGATATCCTT	23	45	49	27
AGTTAGACAGCACCTGTGTGCAGTTATTCAAGATATCCTT	23	45	35	24
AGTTAGACAGCACCTGTGTGCAGTTATTCAAGATATCCTT	23	45	33	39
AGTTAGACAGCACCTGTGTGCAGTTATTCAAGATATCCTT	23	45	19	39
AGTTAGACAGCACCTGTGTGCAGTTATTCAAGATATCCTT	23	45	33	12
AGTTAGACAGCACCTGTGTGCAGTTATTCAAGATATCCTT	23	45	19	39
AGTTAGACAGCACCTGTGTGCAGTTATTCAAGATATCCTT	23	45	33	12
AGTTAGACAGCACCTGTGTGCAGTTATTCAAGATATCCTT	23	32	19	24
AGTTAGACAGCACCTGTGTGCAGTTATTCAAGATATCCTT	23	32	33	24
AGTTAGACAGCACCTGTGTGCAGTTATTCAAGATATCCTT	23	32	49	12
AGTTAGACAGCACCTGTGTGCAGTTATTCAAGATATCCTT	23	32	33	24
AGTTAGACAGCACCTGTGTGCAGTTATTCAAGATATCCTT	23	32	49	39
AGTTAGACAGCACCTGTGTGCAGTTATTCAAGATATCCTT	23	32	33	39
AGTTAGACAGCACCTGTGTGCAGTTATTCAAGATATCCTT	23	32	33	39
AGTTAGACAGCACCTGTGTGCAGTTATTCAAGATATCCTT	23	32	35	24
AGTTAGACAGCACCTGTGTGCAGTTATTCAAGATATCCTT	23	32	19	24
AGTTAGACAGCACCTGTGTGCAGTTATTCAAGATATCCTT	23	32	19	27
AGTTAGACAGCACCTGTGTGCAGTTATTCAAGATATCCTT	23	32	19	27
AGTTAGACAGCACCTGTGTGCAGTTATTCAAGATATCCTT	23	32	19	39
AGTTAGACAGCACCTGTGTGCAGTTATTCAAGATATCCTT	23	32	19	39
AGTTAGACAGCACCTGTGTGCAGTTATTCAAGATATCCTT	23	32	33	12
AGTTAGACAGCACCTGTGTGCAGTTATTCAAGATATCCTT	23	32	33	12
AGTTAGACAGCACCTGTGTGCAGTTATTCAAGATATCCTT	23	32	35	39
AGTTAGACAGCACCTGTGTGCAGTTATTCAAGATATCCTT	23	32	35	39
AGTTAGACAGCACCTGTGTGCAGTTATTCAAGATATCCTT	23	32	49	12
AGTTAGACAGCACCTGTGTGCAGTTATTCAAGATATCCTT	23	32	49	39
AGTTAGACAGCACCTGTGTGCAGTTATTCAAGATATCCTT	23	32	19	12
AGTTAGACAGCACCTGTGTGCAGTTATTCAAGATATCCTT	23	32	33	27
AGTTAGACAGCACCTGTGTGCAGTTATTCAAGATATCCTT	23	32	33	27
AGTTAGACAGCACCTGTGTGCAGTTATTCAAGATATCCTT	23	32	35	12
AGTTAGACAGCACCTGTGTGCAGTTATTCAAGATATCCTT	23	32	35	12
AGTTAGACAGCACCTGTGTGCAGTTATTCAAGATATCCTT	23	32	35	24
AGTTAGACAGCACCTGTGTGCAGTTATTCAAGATATCCTT	23	32	49	27
AGTTAGACAGCACCTGTGTGCAGTTATTCAAGATATCCTT	23	32	49	27
AGTTAGACAGCACCTGTGTGCAGTTATTCAAGATATCCTT	23	32	49	24
AGTTAGACAGCACCTGTGTGCAGTTATTCAAGATATCCTT	23	32	19	12
AGTTAGACAGCACCTGTGTGCAGTTATTCAAGATATCCTT	23	32	49	24
AGTTAGACAGCACCTGTGTGCAGTTATTCAAGATATCCTT	23	32	35	27
AGTTAGACAGCACCTGTGTGCAGTTATTCAAGATATCCTT	23	32	35	27
AGTTAGACAGCACCTGTGTGCAGTTATTCAAGATATCCTT	23	28	49	27
AGTTAGACAGCACCTGTGTGCAGTTATTCAAGATATCCTT	23	28	19	27
AGTTAGACAGCACCTGTGTGCAGTTATTCAAGATATCCTT	23	28	35	12
AGTTAGACAGCACCTGTGTGCAGTTATTCAAGATATCCTT	23	28	35	12
AGTTAGACAGCACCTGTGTGCAGTTATTCAAGATATCCTT	23	28	49	24
AGTTAGACAGCACCTGTGTGCAGTTATTCAAGATATCCTT	23	28	49	24
AGTTAGACAGCACCTGTGTGCAGTTATTCAAGATATCCTT	23	28	49	27
AGTTAGACAGCACCTGTGTGCAGTTATTCAAGATATCCTT	23	28	49	12
AGTTAGACAGCACCTGTGTGCAGTTATTCAAGATATCCTT	23	28	33	12
AGTTAGACAGCACCTGTGTGCAGTTATTCAAGATATCCTT	23	28	33	27
AGTTAGACAGCACCTGTGTGCAGTTATTCAAGATATCCTT	23	28	33	27
AGTTAGACAGCACCTGTGTGCAGTTATTCAAGATATCCTT	23	28	33	39
AGTTAGACAGCACCTGTGTGCAGTTATTCAAGATATCCTT	23	28	19	24
AGTTAGACAGCACCTGTGTGCAGTTATTCAAGATATCCTT	23	28	19	39
AGTTAGACAGCACCTGTGTGCAGTTATTCAAGATATCCTT	23	28	19	39
AGTTAGACAGCACCTGTGTGCAGTTATTCAAGATATCCTT	23	28	35	24
AGTTAGACAGCACCTGTGTGCAGTTATTCAAGATATCCTT	23	28	35	24
AGTTAGACAGCACCTGTGTGCAGTTATTCAAGATATCCTT	23	28	33	24
AGTTAGACAGCACCTGTGTGCAGTTATTCAAGATATCCTT	23	28	33	24
AGTTAGACAGCACCTGTGTGCAGTTATTCAAGATATCCTT	23	28	19	27
AGTTAGACAGCACCTGTGTGCAGTTATTCAAGATATCCTT	23	28	49	39
AGTTAGACAGCACCTGTGTGCAGTTATTCAAGATATCCTT	23	28	49	12
AGTTAGACAGCACCTGTGTGCAGTTATTCAAGATATCCTT	23	28	19	12
AGTTAGACAGCACCTGTGTGCAGTTATTCAAGATATCCTT	23	28	19	12
AGTTAGACAGCACCTGTGTGCAGTTATTCAAGATATCCTT	23	28	33	12
AGTTAGACAGCACCTGTGTGCAGTTATTCAAGATATCCTT	23	28	19	24
AGTTAGACAGCACCTGTGTGCAGTTATTCAAGATATCCTT	23	28	35	39
AGTTAGACAGCACCTGTGTGCAGTTATTCAAGATATCCTT	23	28	35	39
AGTTAGACAGCACCTGTGTGCAGTTATTCAAGATATCCTT	23	28	33	39
AGTTAGACAGCACCTGTGTGCAGTTATTCAAGATATCCTT	23	28	35	27
AGTTAGACAGCACCTGTGTGCAGTTATTCAAGATATCCTT	23	28	49	39
AGTTAGACAGCACCTGTGTGCAGTTATTCAAGATATCCTT	23	28	35	27
AGTTAGACAGCACCTGTGTGCAGTTATTCAAGATATCCTT	23	21	35	24
AGTTAGACAGCACCTGTGTGCAGTTATTCAAGATATCCTT	23	21	49	12
AGTTAGACAGCACCTGTGTGCAGTTATTCAAGATATCCTT	23	21	35	24
AGTTAGACAGCACCTGTGTGCAGTTATTCAAGATATCCTT	23	21	49	27
AGTTAGACAGCACCTGTGTGCAGTTATTCAAGATATCCTT	23	21	35	12
AGTTAGACAGCACCTGTGTGCAGTTATTCAAGATATCCTT	23	21	49	24
AGTTAGACAGCACCTGTGTGCAGTTATTCAAGATATCCTT	23	21	35	39
AGTTAGACAGCACCTGTGTGCAGTTATTCAAGATATCCTT	23	21	35	39
AGTTAGACAGCACCTGTGTGCAGTTATTCAAGATATCCTT	23	21	19	24
AGTTAGACAGCACCTGTGTGCAGTTATTCAAGATATCCTT	23	21	19	27
AGTTAGACAGCACCTGTGTGCAGTTATTCAAGATATCCTT	23	21	19	27
AGTTAGACAGCACCTGTGTGCAGTTATTCAAGATATCCTT	23	21	35	12
AGTTAGACAGCACCTGTGTGCAGTTATTCAAGATATCCTT	23	21	49	12
AGTTAGACAGCACCTGTGTGCAGTTATTCAAGATATCCTT	23	21	33	12
AGTTAGACAGCACCTGTGTGCAGTTATTCAAGATATCCTT	23	21	49	27
AGTTAGACAGCACCTGTGTGCAGTTATTCAAGATATCCTT	23	21	49	24
AGTTAGACAGCACCTGTGTGCAGTTATTCAAGATATCCTT	23	21	35	27
AGTTAGACAGCACCTGTGTGCAGTTATTCAAGATATCCTT	23	21	19	24
AGTTAGACAGCACCTGTGTGCAGTTATTCAAGATATCCTT	23	21	19	12
AGTTAGACAGCACCTGTGTGCAGTTATTCAAGATATCCTT	23	21	33	24
AGTTAGACAGCACCTGTGTGCAGTTATTCAAGATATCCTT	23	21	33	24
AGTTAGACAGCACCTGTGTGCAGTTATTCAAGATATCCTT	23	21	49	39
AGTTAGACAGCACCTGTGTGCAGTTATTCAAGATATCCTT	23	21	33	12
AGTTAGACAGCACCTGTGTGCAGTTATTCAAGATATCCTT	23	21	35	27
AGTTAGACAGCACCTGTGTGCAGTTATTCAAGATATCCTT	23	21	19	39
AGTTAGACAGCACCTGTGTGCAGTTATTCAAGATATCCTT	23	21	49	39
AGTTAGACAGCACCTGTGTGCAGTTATTCAAGATATCCTT	23	21	19	39
AGTTAGACAGCACCTGTGTGCAGTTATTCAAGATATCCTT	23	21	33	39
AGTTAGACAGCACCTGTGTGCAGTTATTCAAGATATCCTT	23	21	33	39
AGTTAGACAGCACCTGTGTGCAGTTATTCAAGATATCCTT	23	21	33	27
AGTTAGACAGCACCTGTGTGCAGTTATTCAAGATATCCTT	23	21	33	27
AGTTAGACAGCACCTGTGTGCAGTTATTCAAGATATCCTT	23	21	19	12
AGTTAGACAGCACCTGTGTGCAGTTATTCAAGATATCCTT	23	4	49	24
AGTTAGACAGCACCTGTGTGCAGTTATTCAAGATATCCTT	23	4	19	12
AGTTAGACAGCACCTGTGTGCAGTTATTCAAGATATCCTT	23	4	33	12
AGTTAGACAGCACCTGTGTGCAGTTATTCAAGATATCCTT	23	4	33	12
AGTTAGACAGCACCTGTGTGCAGTTATTCAAGATATCCTT	23	4	49	39
AGTTAGACAGCACCTGTGTGCAGTTATTCAAGATATCCTT	23	4	49	39
AGTTAGACAGCACCTGTGTGCAGTTATTCAAGATATCCTT	23	4	35	27
AGTTAGACAGCACCTGTGTGCAGTTATTCAAGATATCCTT	23	4	49	27
AGTTAGACAGCACCTGTGTGCAGTTATTCAAGATATCCTT	23	4	19	24
AGTTAGACAGCACCTGTGTGCAGTTATTCAAGATATCCTT	23	4	19	12
AGTTAGACAGCACCTGTGTGCAGTTATTCAAGATATCCTT	23	4	35	24
AGTTAGACAGCACCTGTGTGCAGTTATTCAAGATATCCTT	23	4	35	27
AGTTAGACAGCACCTGTGTGCAGTTATTCAAGATATCCTT	23	4	33	24
AGTTAGACAGCACCTGTGTGCAGTTATTCAAGATATCCTT	23	4	19	27
AGTTAGACAGCACCTGTGTGCAGTTATTCAAGATATCCTT	23	4	49	24
AGTTAGACAGCACCTGTGTGCAGTTATTCAAGATATCCTT	23	4	33	27
AGTTAGACAGCACCTGTGTGCAGTTATTCAAGATATCCTT	23	4	33	27
AGTTAGACAGCACCTGTGTGCAGTTATTCAAGATATCCTT	23	4	35	12
AGTTAGACAGCACCTGTGTGCAGTTATTCAAGATATCCTT	23	4	35	39
AGTTAGACAGCACCTGTGTGCAGTTATTCAAGATATCCTT	23	4	35	39
AGTTAGACAGCACCTGTGTGCAGTTATTCAAGATATCCTT	23	4	33	39
AGTTAGACAGCACCTGTGTGCAGTTATTCAAGATATCCTT	23	4	49	27
AGTTAGACAGCACCTGTGTGCAGTTATTCAAGATATCCTT	23	4	19	27
AGTTAGACAGCACCTGTGTGCAGTTATTCAAGATATCCTT	23	4	19	24
AGTTAGACAGCACCTGTGTGCAGTTATTCAAGATATCCTT	23	4	35	24
AGTTAGACAGCACCTGTGTGCAGTTATTCAAGATATCCTT	23	4	33	24
AGTTAGACAGCACCTGTGTGCAGTTATTCAAGATATCCTT	23	4	19	39
AGTTAGACAGCACCTGTGTGCAGTTATTCAAGATATCCTT	23	4	19	39
AGTTAGACAGCACCTGTGTGCAGTTATTCAAGATATCCTT	23	4	49	12
AGTTAGACAGCACCTGTGTGCAGTTATTCAAGATATCCTT	23	4	49	12
AGTTAGACAGCACCTGTGTGCAGTTATTCAAGATATCCTT	23	4	35	12
AGTTAGACAGCACCTGTGTGCAGTTATTCAAGATATCCTT	23	4	33	39
AGTTAGACAGCACCTGTGTGCAGTTATTCAAGATATCCTT	21	73	49	12
AGTTAGACAGCACCTGTGTGCAGTTATTCAAGATATCCTT	21	73	19	24
AGTTAGACAGCACCTGTGTGCAGTTATTCAAGATATCCTT	21	73	33	24
AGTTAGACAGCACCTGTGTGCAGTTATTCAAGATATCCTT	21	73	33	39
AGTTAGACAGCACCTGTGTGCAGTTATTCAAGATATCCTT	21	73	19	12
AGTTAGACAGCACCTGTGTGCAGTTATTCAAGATATCCTT	21	73	19	27
AGTTAGACAGCACCTGTGTGCAGTTATTCAAGATATCCTT	21	73	33	12
AGTTAGACAGCACCTGTGTGCAGTTATTCAAGATATCCTT	21	73	35	27
AGTTAGACAGCACCTGTGTGCAGTTATTCAAGATATCCTT	21	73	33	27
AGTTAGACAGCACCTGTGTGCAGTTATTCAAGATATCCTT	21	73	35	39
AGTTAGACAGCACCTGTGTGCAGTTATTCAAGATATCCTT	21	73	35	24
AGTTAGACAGCACCTGTGTGCAGTTATTCAAGATATCCTT	21	73	49	24
AGTTAGACAGCACCTGTGTGCAGTTATTCAAGATATCCTT	21	73	35	12
AGTTAGACAGCACCTGTGTGCAGTTATTCAAGATATCCTT	21	73	19	39
AGTTAGACAGCACCTGTGTGCAGTTATTCAAGATATCCTT	21	73	49	27
AGTTAGACAGCACCTGTGTGCAGTTATTCAAGATATCCTT	21	73	49	39
AGTTAGACAGCACCTGTGTGCAGTTATTCAAGATATCCTT	21	56	19	24
AGTTAGACAGCACCTGTGTGCAGTTATTCAAGATATCCTT	21	56	49	27
AGTTAGACAGCACCTGTGTGCAGTTATTCAAGATATCCTT	21	56	19	27
AGTTAGACAGCACCTGTGTGCAGTTATTCAAGATATCCTT	21	56	33	12
AGTTAGACAGCACCTGTGTGCAGTTATTCAAGATATCCTT	21	56	33	39
AGTTAGACAGCACCTGTGTGCAGTTATTCAAGATATCCTT	21	56	33	27
AGTTAGACAGCACCTGTGTGCAGTTATTCAAGATATCCTT	21	56	33	24
AGTTAGACAGCACCTGTGTGCAGTTATTCAAGATATCCTT	21	56	19	12
AGTTAGACAGCACCTGTGTGCAGTTATTCAAGATATCCTT	21	56	49	12
AGTTAGACAGCACCTGTGTGCAGTTATTCAAGATATCCTT	21	56	35	12
AGTTAGACAGCACCTGTGTGCAGTTATTCAAGATATCCTT	21	56	19	39
AGTTAGACAGCACCTGTGTGCAGTTATTCAAGATATCCTT	21	56	35	27
AGTTAGACAGCACCTGTGTGCAGTTATTCAAGATATCCTT	21	56	35	39
AGTTAGACAGCACCTGTGTGCAGTTATTCAAGATATCCTT	21	56	35	24
AGTTAGACAGCACCTGTGTGCAGTTATTCAAGATATCCTT	21	56	49	24
AGTTAGACAGCACCTGTGTGCAGTTATTCAAGATATCCTT	21	56	49	39
AGTTAGACAGCACCTGTGTGCAGTTATTCAAGATATCCTT	21	49	35	24
AGTTAGACAGCACCTGTGTGCAGTTATTCAAGATATCCTT	21	49	33	27
AGTTAGACAGCACCTGTGTGCAGTTATTCAAGATATCCTT	21	49	35	12
AGTTAGACAGCACCTGTGTGCAGTTATTCAAGATATCCTT	21	49	33	12
AGTTAGACAGCACCTGTGTGCAGTTATTCAAGATATCCTT	21	49	35	27
AGTTAGACAGCACCTGTGTGCAGTTATTCAAGATATCCTT	21	49	19	27
AGTTAGACAGCACCTGTGTGCAGTTATTCAAGATATCCTT	21	49	49	12
AGTTAGACAGCACCTGTGTGCAGTTATTCAAGATATCCTT	21	49	49	27
AGTTAGACAGCACCTGTGTGCAGTTATTCAAGATATCCTT	21	49	19	12
AGTTAGACAGCACCTGTGTGCAGTTATTCAAGATATCCTT	21	49	49	39
AGTTAGACAGCACCTGTGTGCAGTTATTCAAGATATCCTT	21	49	49	24
AGTTAGACAGCACCTGTGTGCAGTTATTCAAGATATCCTT	21	49	35	39
AGTTAGACAGCACCTGTGTGCAGTTATTCAAGATATCCTT	21	49	19	24
AGTTAGACAGCACCTGTGTGCAGTTATTCAAGATATCCTT	21	49	19	39
AGTTAGACAGCACCTGTGTGCAGTTATTCAAGATATCCTT	21	49	33	24
AGTTAGACAGCACCTGTGTGCAGTTATTCAAGATATCCTT	21	49	33	39
AGTTAGACAGCACCTGTGTGCAGTTATTCAAGATATCCTT	21	45	19	12
AGTTAGACAGCACCTGTGTGCAGTTATTCAAGATATCCTT	21	45	49	12
AGTTAGACAGCACCTGTGTGCAGTTATTCAAGATATCCTT	21	45	19	27
AGTTAGACAGCACCTGTGTGCAGTTATTCAAGATATCCTT	21	45	35	24
AGTTAGACAGCACCTGTGTGCAGTTATTCAAGATATCCTT	21	45	49	39
AGTTAGACAGCACCTGTGTGCAGTTATTCAAGATATCCTT	21	45	49	24
AGTTAGACAGCACCTGTGTGCAGTTATTCAAGATATCCTT	21	45	35	39
AGTTAGACAGCACCTGTGTGCAGTTATTCAAGATATCCTT	21	45	35	27
AGTTAGACAGCACCTGTGTGCAGTTATTCAAGATATCCTT	21	45	33	27
AGTTAGACAGCACCTGTGTGCAGTTATTCAAGATATCCTT	21	45	19	24
AGTTAGACAGCACCTGTGTGCAGTTATTCAAGATATCCTT	21	45	35	12
AGTTAGACAGCACCTGTGTGCAGTTATTCAAGATATCCTT	21	45	33	24
AGTTAGACAGCACCTGTGTGCAGTTATTCAAGATATCCTT	21	45	49	27
AGTTAGACAGCACCTGTGTGCAGTTATTCAAGATATCCTT	21	45	33	39
AGTTAGACAGCACCTGTGTGCAGTTATTCAAGATATCCTT	21	45	19	39
AGTTAGACAGCACCTGTGTGCAGTTATTCAAGATATCCTT	21	45	33	12
AGTTAGACAGCACCTGTGTGCAGTTGTTCAAGATATCTTT	21	36	30	30
AGTTAGACAGTACCTGTGTGCAGTTATTCAAGATATCTTT	21	34	31	37
AGTTAGACAGCACCTGTGTGCAGTTATTCAAGATATCCTT	21	32	19	24
AGTTAGACAGCACCTGTGTGCAGTTATTCAAGATATCCTT	21	32	33	24
AGTTAGACAGCACCTGTGTGCAGTTATTCAAGATATCCTT	21	32	49	39
AGTTAGACAGCACCTGTGTGCAGTTATTCAAGATATCCTT	21	32	33	39
AGTTAGACAGCACCTGTGTGCAGTTATTCAAGATATCCTT	21	32	19	27
AGTTAGACAGCACCTGTGTGCAGTTATTCAAGATATCCTT	21	32	19	39
AGTTAGACAGCACCTGTGTGCAGTTATTCAAGATATCCTT	21	32	33	12
AGTTAGACAGCACCTGTGTGCAGTTATTCAAGATATCCTT	21	32	35	39
AGTTAGACAGCACCTGTGTGCAGTTATTCAAGATATCCTT	21	32	49	12
AGTTAGACAGCACCTGTGTGCAGTTATTCAAGATATCCTT	21	32	33	27
AGTTAGACAGCACCTGTGTGCAGTTATTCAAGATATCCTT	21	32	35	12
AGTTAGACAGCACCTGTGTGCAGTTATTCAAGATATCCTT	21	32	35	24
AGTTAGACAGCACCTGTGTGCAGTTATTCAAGATATCCTT	21	32	49	27
AGTTAGACAGCACCTGTGTGCAGTTATTCAAGATATCCTT	21	32	49	24
AGTTAGACAGCACCTGTGTGCAGTTATTCAAGATATCCTT	21	32	19	12
AGTTAGACAGCACCTGTGTGCAGTTATTCAAGATATCCTT	21	32	35	27
AGTTAGACAGCACCTGTGTGCTGTTATTCAAGATATCTTT	21	29	26	30
AGTTAGACAGCACCTGTGTGCAGTTATTCAAGATATCCTT	21	28	49	27
AGTTAGACAGCACCTGTGTGCAGTTATTCAAGATATCCTT	21	28	19	27
AGTTAGACAGCACCTGTGTGCAGTTATTCAAGATATCCTT	21	28	35	12
AGTTAGACAGCACCTGTGTGCAGTTATTCAAGATATCCTT	21	28	49	24
AGTTAGACAGCACCTGTGTGCAGTTATTCAAGATATCCTT	21	28	33	12
AGTTAGACAGCACCTGTGTGCAGTTATTCAAGATATCCTT	21	28	33	27
AGTTAGACAGCACCTGTGTGCAGTTATTCAAGATATCCTT	21	28	19	39
AGTTAGACAGCACCTGTGTGCAGTTATTCAAGATATCCTT	21	28	35	24
AGTTAGACAGCACCTGTGTGCAGTTATTCAAGATATCCTT	21	28	33	24
AGTTAGACAGCACCTGTGTGCAGTTATTCAAGATATCCTT	21	28	49	39
AGTTAGACAGCACCTGTGTGCAGTTATTCAAGATATCCTT	21	28	49	12
AGTTAGACAGCACCTGTGTGCAGTTATTCAAGATATCCTT	21	28	19	12
AGTTAGACAGCACCTGTGTGCAGTTATTCAAGATATCCTT	21	28	19	24
AGTTAGACAGCACCTGTGTGCAGTTATTCAAGATATCCTT	21	28	35	39
AGTTAGACAGCACCTGTGTGCAGTTATTCAAGATATCCTT	21	28	33	39
AGTTAGACAGCACCTGTGTGCAGTTATTCAAGATATCCTT	21	28	35	27
AGTTAGACAGCTCCTGTGTGCAGTTATTCAAGATATCTTT	21	26	26	22
AGTTAGACAGCACCTGTGTGCAGTTATTCAAGATATCCTT	21	21	35	24
AGTTAGACAGCACCTGTGTGCAGTTATTCAAGATATCCTT	21	21	49	24
AGTTAGACAGCACCTGTGTGCAGTTATTCAAGATATCCTT	21	21	35	39
AGTTAGACAGCACCTGTGTGCAGTTATTCAAGATATCCTT	21	21	19	24
AGTTAGACAGCACCTGTGTGCAGTTATTCAAGATATCCTT	21	21	19	27
AGTTAGACAGCACCTGTGTGCAGTTATTCAAGATATCCTT	21	21	35	12
AGTTAGACAGCACCTGTGTGCAGTTATTCAAGATATCCTT	21	21	49	12
AGTTAGACAGCACCTGTGTGCAGTTATTCAAGATATCCTT	21	21	33	12
AGTTAGACAGCACCTGTGTGCAGTTATTCAAGATATCCTT	21	21	49	27
AGTTAGACAGCACCTGTGTGCAGTTATTCAAGATATCCTT	21	21	19	12
AGTTAGACAGCACCTGTGTGCAGTTATTCAAGATATCCTT	21	21	33	24
AGTTAGACAGCACCTGTGTGCAGTTATTCAAGATATCCTT	21	21	35	27
AGTTAGACAGCACCTGTGTGCAGTTATTCAAGATATCCTT	21	21	49	39
AGTTAGACAGCACCTGTGTGCAGTTATTCAAGATATCCTT	21	21	19	39
AGTTAGACAGCACCTGTGTGCAGTTATTCAAGATATCCTT	21	21	33	39
AGTTAGACAGCACCTGTGTGCAGTTATTCAAGATATCCTT	21	21	33	27
AGTTAGACAGCACCTGTGTGCAGTTATTCAAGATATCCTT	21	4	49	24
AGTTAGACAGCACCTGTGTGCAGTTATTCAAGATATCCTT	21	4	19	12
AGTTAGACAGCACCTGTGTGCAGTTATTCAAGATATCCTT	21	4	33	12
AGTTAGACAGCACCTGTGTGCAGTTATTCAAGATATCCTT	21	4	49	39
AGTTAGACAGCACCTGTGTGCAGTTATTCAAGATATCCTT	21	4	35	27
AGTTAGACAGCACCTGTGTGCAGTTATTCAAGATATCCTT	21	4	49	27
AGTTAGACAGCACCTGTGTGCAGTTATTCAAGATATCCTT	21	4	35	24
AGTTAGACAGCACCTGTGTGCAGTTATTCAAGATATCCTT	21	4	33	27
AGTTAGACAGCACCTGTGTGCAGTTATTCAAGATATCCTT	21	4	35	39
AGTTAGACAGCACCTGTGTGCAGTTATTCAAGATATCCTT	21	4	19	27
AGTTAGACAGCACCTGTGTGCAGTTATTCAAGATATCCTT	21	4	19	24
AGTTAGACAGCACCTGTGTGCAGTTATTCAAGATATCCTT	21	4	33	24
AGTTAGACAGCACCTGTGTGCAGTTATTCAAGATATCCTT	21	4	19	39
AGTTAGACAGCACCTGTGTGCAGTTATTCAAGATATCCTT	21	4	49	12
AGTTAGACAGCACCTGTGTGCAGTTATTCAAGATATCCTT	21	4	35	12
AGTTAGACAGCACCTGTGTGCAGTTATTCAAGATATCCTT	21	4	33	39
AGTTAGACAGCACCTGTGCGCAGTTATTCAAGATATCTTT	20	37	29	38
AGTTAGACAGCACCTGCGTGCAGTTATTCAAGATATCTTT	20	31	24	13
AAAGAGAAAGAAGTTCTGGACAGTGGTGC----TGTGTTT	20	5	1	0
AGTTAGACAGCACCTGTGTGCAGTTATTCGAGATATCTTT	19	51	66	57
AGTTAGACAGCACCCGTGTGCAGTTATTCAAGATATCTTT	19	46	48	39
AGTTAGTCAGCACCTGTGTGCAGTTATTCAAGATATCTTT	19	41	34	44
AGTTAGACAGCACCTGTGTGCAGTTACTCAAGATATCTTT	19	34	31	22
AGTTAGACAGCACCTGTGTGCAGTTATTCAAGATGTCTTT	19	33	34	22
AGTTAGACAGCGCCTGTGTGCAGTTATTCAAGATATCTTT	19	33	34	28
AGTTAGACAGCACCTGTGTGCAGTTATTTAAGATATCTTT	19	18	32	27
AGTTAGACAGCACCTGTGTACAGTTATTCAAGATATCTTT	18	33	26	22
AGTTAGACAGCACCTGTGTGCAGTTATTCTAGATATCTTT	17	26	28	30
AGTTAGACAGCACCTGAGTGCAGTTATTCAAGATATCTTT	17	21	20	16
AGTCAGACAGCACCTGTGTGCAGTTATTCAAGATATCTTT	16	38	34	34
AGTTAGGCAGCACCTGTGTGCAGTTATTCAAGATATCTTT	16	37	35	36
AGTTAGACAGCACCTGTGTGCAGTTATTCAAGTTATCTTT	16	25	25	25
AGTTAGACAGCACCTATGTGCAGTTATTCAAGATATCTTT	16	24	23	21
AGTTAGATAGCACCTGTGTGCAGTTATTCAAGATATCTTT	15	33	28	26
TGTTAGACAGCACCTGTGTGCAGTTATTCAAGATATCTTT	15	17	29	35
AGTTAGACAGCACCTGTGTGCAGTTATACAAGATATCTTT	15	16	18	8
AGTTAGACAGCACCTGTATGCAGTTATTCAAGATATCTTT	14	29	26	22
AGTTAGACAGCACCTGTGTGCAGTTATTCAAGGTATCTTT	14	25	35	27
AGTTAGACAACACCTGTGTGCAGTTATTCAAGATATCTTT	13	26	23	20
AGTTAGACAGCACCTGTGTGCAGTTATTCAAGATACCTTT	13	25	19	18
AGTTAAACAGCACCTGTGTGCAGTTATTCAAGATATCTTT	13	17	23	25
AGTTGGACAGCACCTGTGTGCAGTTATTCAAGATATCTTT	12	39	28	34
GGTTAGACAGCACCTGTGTGCAGTTATTCAAGATATCTTT	12	30	32	28
AGTTAGACAGCATCTGTGTGCAGTTATTCAAGATATCTTT	12	28	28	19
AGTTAGACAGCACCTGTGTGCAGTTATTCAAGATTTCTTT	12	21	28	16
AGTTAGACAGCACCTGTGAGCAGTTATTCAAGATATCTTT	12	20	15	12
AGTTAGACAGCACTTGTGTGCAGTTATTCAAGATATCTTT	12	11	17	16
AGTTAGACAGCACCTGTGTGCAGTTATCCAAGATATCTTT	11	48	54	43
AGTTAGACAGCACCTGTGTGCAGTCATTCAAGATATCTTT	11	25	15	28
AGTTAGACAGCACCTGTGTGCAGCTATTCAAGATATCTTT	11	23	23	16
AGTTAGACAGCACCTGTGTGCAGTTATTCAAGATATTTTT	11	20	19	26
AGCTAGACAGCACCTGTGTGCAGTTATTCAAGATATCTTT	11	19	24	13
AGTTAGACAGCACCAGTGTGCAGTTATTCAAGATATCTTT	11	11	8	7
AGTTAGACAGCACCTGTGTGCAATTATTCAAGATATCTTT	10	11	13	11
AGTTAGACATCACCTGTGTGCAGTTATTCAAGATATCTTT	10	9	6	9
AGTTAGACAGCACCTGTGTGCAGTTAATCAAGATATCTTT	10	8	9	8
AGTTAGACAGCACCTGTGTGCAGTTATTCAAGATATCTCT	9	35	12	27
AGTTAGACAGCACCTGTGTGCAGTTATTCAAGATATCTCT	9	35	11	15
AGTTAGACAGCACCTGTGTGCAGTTATTCAAGATATCTCT	9	35	12	27
AGTTAGACAGCACCTGTGTGCAGTTATTCAAGATATCTCT	9	35	5	7
AGTTAGACAGCACCTGTGTGCAGTTATTCAAGATATCTCT	9	35	18	15
AGTTAGACAGCACCTGTGTGCAGTTATTCAAGATATCTCT	9	35	18	15
AGTTAGACAGCACCTGTGTGCAGTTATTCAAGATATCTCT	9	35	18	7
AGTTAGACAGCACCTGTGTGCAGTTATTCAAGATATCTCT	9	35	5	19
AGTTAGACAGCACCTGTGTGCAGTTATTCAAGATATCTCT	9	35	11	15
AGTTAGACAGCACCTGTGTGCAGTTATTCAAGATATCTCT	9	35	11	19
AGTTAGACAGCACCTGTGTGCAGTTATTCAAGATATCTCT	9	35	11	19
AGTTAGACAGCACCTGTGTGCAGTTATTCAAGATATCTCT	9	35	18	15
AGTTAGACAGCACCTGTGTGCAGTTATTCAAGATATCTCT	9	35	18	15
AGTTAGACAGCACCTGTGTGCAGTTATTCAAGATATCTCT	9	35	5	27
AGTTAGACAGCACCTGTGTGCAGTTATTCAAGATATCTCT	9	35	18	19
AGTTAGACAGCACCTGTGTGCAGTTATTCAAGATATCTCT	9	35	11	15
AGTTAGACAGCACCTGTGTGCAGTTATTCAAGATATCTCT	9	35	18	7
AGTTAGACAGCACCTGTGTGCAGTTATTCAAGATATCTCT	9	35	5	19
AGTTAGACAGCACCTGTGTGCAGTTATTCAAGATATCTCT	9	35	5	7
AGTTAGACAGCACCTGTGTGCAGTTATTCAAGATATCTCT	9	35	12	7
AGTTAGACAGCACCTGTGTGCAGTTATTCAAGATATCTCT	9	35	12	7
AGTTAGACAGCACCTGTGTGCAGTTATTCAAGATATCTCT	9	35	12	15
AGTTAGACAGCACCTGTGTGCAGTTATTCAAGATATCTCT	9	35	12	15
AGTTAGACAGCACCTGTGTGCAGTTATTCAAGATATCTCT	9	35	18	7
AGTTAGACAGCACCTGTGTGCAGTTATTCAAGATATCTCT	9	35	12	7
AGTTAGACAGCACCTGTGTGCAGTTATTCAAGATATCTCT	9	35	12	7
AGTTAGACAGCACCTGTGTGCAGTTATTCAAGATATCTCT	9	35	11	7
AGTTAGACAGCACCTGTGTGCAGTTATTCAAGATATCTCT	9	35	11	7
AGTTAGACAGCACCTGTGTGCAGTTATTCAAGATATCTCT	9	35	11	7
AGTTAGACAGCACCTGTGTGCAGTTATTCAAGATATCTCT	9	35	11	7
AGTTAGACAGCACCTGTGTGCAGTTATTCAAGATATCTCT	9	35	12	19
AGTTAGACAGCACCTGTGTGCAGTTATTCAAGATATCTCT	9	35	12	19
AGTTAGACAGCACCTGTGTGCAGTTATTCAAGATATCTCT	9	35	12	15
AGTTAGACAGCACCTGTGTGCAGTTATTCAAGATATCTCT	9	35	12	15
AGTTAGACAGCACCTGTGTGCAGTTATTCAAGATATCTCT	9	35	5	27
AGTTAGACAGCACCTGTGTGCAGTTATTCAAGATATCTCT	9	35	5	15
AGTTAGACAGCACCTGTGTGCAGTTATTCAAGATATCTCT	9	35	18	19
AGTTAGACAGCACCTGTGTGCAGTTATTCAAGATATCTCT	9	35	18	7
AGTTAGACAGCACCTGTGTGCAGTTATTCAAGATATCTCT	9	35	18	27
AGTTAGACAGCACCTGTGTGCAGTTATTCAAGATATCTCT	9	35	18	27
AGTTAGACAGCACCTGTGTGCAGTTATTCAAGATATCTCT	9	35	5	7
AGTTAGACAGCACCTGTGTGCAGTTATTCAAGATATCTCT	9	35	11	15
AGTTAGACAGCACCTGTGTGCAGTTATTCAAGATATCTCT	9	35	11	27
AGTTAGACAGCACCTGTGTGCAGTTATTCAAGATATCTCT	9	35	11	27
AGTTAGACAGCACCTGTGTGCAGTTATTCAAGATATCTCT	9	35	5	7
AGTTAGACAGCACCTGTGTGCAGTTATTCAAGATATCTCT	9	35	5	15
AGTTAGACAGCACCTGTGTGCAGTTATTCAAGATATCTCT	9	35	5	15
AGTTAGACAGCACCTGTGTGCAGTTATTCAAGATATCTCT	9	35	5	15
AGTTAGACAGCACCTGTGTGCAGTTATTCAAGATATCTCT	9	23	5	15
AGTTAGACAGCACCTGTGTGCAGTTATTCAAGATATCTCT	9	23	5	27
AGTTAGACAGCACCTGTGTGCAGTTATTCAAGATATCTCT	9	23	5	19
AGTTAGACAGCACCTGTGTGCAGTTATTCAAGATATCTCT	9	23	12	15
AGTTAGACAGCACCTGTGTGCAGTTATTCAAGATATCTCT	9	23	18	27
AGTTAGACAGCACCTGTGTGCAGTTATTCAAGATATCTCT	9	23	18	19
AGTTAGACAGCACCTGTGTGCAGTTATTCAAGATATCTCT	9	23	18	7
AGTTAGACAGCACCTGTGTGCAGTTATTCAAGATATCTCT	9	23	18	7
AGTTAGACAGCACCTGTGTGCAGTTATTCAAGATATCTCT	9	23	18	27
AGTTAGACAGCACCTGTGTGCAGTTATTCAAGATATCTCT	9	23	5	15
AGTTAGACAGCACCTGTGTGCAGTTATTCAAGATATCTCT	9	23	5	19
AGTTAGACAGCACCTGTGTGCAGTTATTCAAGATATCTCT	9	23	11	27
AGTTAGACAGCACCTGTGTGCAGTTATTCAAGATATCTCT	9	23	12	19
AGTTAGACAGCACCTGTGTGCAGTTATTCAAGATATCTCT	9	23	12	7
AGTTAGACAGCACCTGTGTGCAGTTATTCAAGATATCTCT	9	23	12	7
AGTTAGACAGCACCTGTGTGCAGTTATTCAAGATATCTCT	9	23	18	19
AGTTAGACAGCACCTGTGTGCAGTTATTCAAGATATCTCT	9	23	12	27
AGTTAGACAGCACCTGTGTGCAGTTATTCAAGATATCTCT	9	23	11	15
AGTTAGACAGCACCTGTGTGCAGTTATTCAAGATATCTCT	9	23	11	15
AGTTAGACAGCACCTGTGTGCAGTTATTCAAGATATCTCT	9	23	18	15
AGTTAGACAGCACCTGTGTGCAGTTATTCAAGATATCTCT	9	23	11	7
AGTTAGACAGCACCTGTGTGCAGTTATTCAAGATATCTCT	9	23	11	7
AGTTAGACAGCACCTGTGTGCAGTTATTCAAGATATCTCT	9	23	5	27
AGTTAGACAGCACCTGTGTGCAGTTATTCAAGATATCTCT	9	23	5	15
AGTTAGACAGCACCTGTGTGCAGTTATTCAAGATATCTCT	9	23	5	15
AGTTAGACAGCACCTGTGTGCAGTTATTCAAGATATCTCT	9	23	12	15
AGTTAGACAGCACCTGTGTGCAGTTATTCAAGATATCTCT	9	23	12	7
AGTTAGACAGCACCTGTGTGCAGTTATTCAAGATATCTCT	9	23	11	15
AGTTAGACAGCACCTGTGTGCAGTTATTCAAGATATCTCT	9	23	11	15
AGTTAGACAGCACCTGTGTGCAGTTATTCAAGATATCTCT	9	23	18	15
AGTTAGACAGCACCTGTGTGCAGTTATTCAAGATATCTCT	9	23	5	7
AGTTAGACAGCACCTGTGTGCAGTTATTCAAGATATCTCT	9	23	5	7
AGTTAGACAGCACCTGTGTGCAGTTATTCAAGATATCTCT	9	23	12	15
AGTTAGACAGCACCTGTGTGCAGTTATTCAAGATATCTCT	9	23	12	15
AGTTAGACAGCACCTGTGTGCAGTTATTCAAGATATCTCT	9	23	11	27
AGTTAGACAGCACCTGTGTGCAGTTATTCAAGATATCTCT	9	23	12	19
AGTTAGACAGCACCTGTGTGCAGTTATTCAAGATATCTCT	9	23	5	7
AGTTAGACAGCACCTGTGTGCAGTTATTCAAGATATCTCT	9	23	5	7
AGTTAGACAGCACCTGTGTGCAGTTATTCAAGATATCTCT	9	23	12	27
AGTTAGACAGCACCTGTGTGCAGTTATTCAAGATATCTCT	9	23	11	19
AGTTAGACAGCACCTGTGTGCAGTTATTCAAGATATCTCT	9	23	11	19
AGTTAGACAGCACCTGTGTGCAGTTATTCAAGATATCTCT	9	23	11	7
AGTTAGACAGCACCTGTGTGCAGTTATTCAAGATATCTCT	9	23	18	7
AGTTAGACAGCACCTGTGTGCAGTTATTCAAGATATCTCT	9	23	11	7
AGTTAGACAGCACCTGTGTGCAGTTATTCAAGATATCTCT	9	23	12	7
AGTTAGACAGCACCTGTGTGCAGTTATTCAAGATATCTCT	9	23	18	7
AGTTAGACAGCACCTGTGTGCAGTTATTCAAGATATCTCT	9	23	18	15
AGTTAGACAGCACCTGTGTGCAGTTATTCAAGATATCTCT	9	23	18	15
AGTTAGACAGCACCTGTGTGCAGTTATTCAAAATATCTTT	9	8	17	10
AGTTAGACAGCACCTGTGTGCAGTTATTCAAGATATCTTC	8	26	22	23
AGTTAGACAGCACCTGTGTGCAGTTATTCAAGATATCTTC	8	19	22	23
AGTTTGACAGCACCTGTGTGCAGTTATTCAAGATATCTTT	8	16	20	11
AGATAGACAGCACCTGTGTGCAGTTATTCAAGATATCTTT	8	4	7	7
AGTTAGACAGCACCTGTGTGCAGTTTTTCAAGATATCTTT	7	25	17	15
AGTTAGACAGCACCTGTGTGCAGTTATTCAAGACATCTTT	7	23	28	17
AATTAGACAGCACCTGTGTGCAGTTATTCAAGATATCTTT	7	16	13	11
AGTTAGACAGCACCTGTGTGCAGATATTCAAGATATCTTT	7	16	10	19
AGTTAGACAGCACCTTTGTGCAGTTATTCAAGATATCTTT	7	16	23	12
AGTTAGACAGCACCTGTTTGCAGTTATTCAAGATATCTTT	7	15	13	20
AGTTAGACAGCACCTGTGTGCAGTTATTCAAGATAACTTT	7	13	16	14
AGTTAGACAGCACCTGTGTGAAGTTATTCAAGATATCTTT	7	11	8	7
AGTTAGACAGCACCTGTGTGCAGTTATTCAAGATATCATT	7	11	7	7
AGTTAGACACCACCTGTGTGCAGTTATTCAAGATATCTTT	7	10	3	9
AGTTAGACAGCACCTGTGTGCATTTATTCAAGATATCTTT	7	9	8	10
AGTTAGACAGCACCTGTGTGCAGT-ATTCAAGATATCTTT	7	6	4	6
AGTTAGACAGCACCTGTGTGCAGTTATTCAAGAAATCTTT	7	5	12	5
AGTTAGAGAGCACCTGTGTGCAGTTATTCAAGATATCTTT	7	4	4	2
AGTTAGACAGCACCTGTGTGCAGTTATTCATGATATCTTT	6	17	32	22
AGTTAGACAGCACATGTGTGCAGTTATTCAAGATATCTTT	6	14	14	10
AGT-AGACAGCACCTGTGTGCAGTTATTCAAGATATCTTT	6	9	7	10
AGTTAGACAGCACCTGTGTCCAGTTATTCAAGATATCTTT	6	9	4	10
AGTTAGACAGCACCTGTGTGCAGTTATTCAAGATATCGTT	6	6	7	1
AGTTATACAGCACCTGTGTGCAGTTATTCAAGATATCTTT	5	16	5	9
AGTTAGACAGCACCTGTGTTCAGTTATTCAAGATATCTTT	5	13	14	11
AGTTAGACAGCACCTGTGTGCAGTTATTCAATATATCTTT	5	12	10	10
AGTTAGACTGCACCTGTGTGCAGTTATTCAAGATATCTTT	5	11	14	16
AGTTAGACAGCACCTCTGTGCAGTTATTCAAGATATCTTT	5	6	4	2
ATTTAGACAGCACCTGTGTGCAGTTATTCAAGATATCTTT	4	8	8	5
AGTTAGACAGCACCTGTGTGCAGTTATTCAAGAGATCTTT	4	6	5	4
AGTTAGACAGCACCTGTGTGCAGTTATTCAAGATATCTTA	4	6	5	8
AGTTAGACAGCACCTGTGTGCAGTTATTCAAGATATATTT	4	5	7	5
TCCAGAGA----CTTTGCTGAATTTGCTTATCAGCT----	4	0	0	0
AGTTAGACAGCACCTGTGTGCAGTTATTCAAGATATCTCT	3	35	12	7
AGTTAGACAGCACCTGTGTGCAGTTATTCAAGATATCTCT	3	35	5	27
AGTTAGACAGCACCTGTGTGCAGTTATTCAAGATATCTCT	3	35	11	19
AGTTAGACAGCACCTGTGTGCAGTTATTCAAGATATCTCT	3	35	12	27
AGTTAGACAGCACCTGTGTGCAGTTATTCAAGATATCTCT	3	35	5	27
AGTTAGACAGCACCTGTGTGCAGTTATTCAAGATATCTCT	3	35	11	7
AGTTAGACAGCACCTGTGTGCAGTTATTCAAGATATCTCT	3	35	11	19
AGTTAGACAGCACCTGTGTGCAGTTATTCAAGATATCTCT	3	35	5	7
AGTTAGACAGCACCTGTGTGCAGTTATTCAAGATATCTCT	3	35	5	15
AGTTAGACAGCACCTGTGTGCAGTTATTCAAGATATCTCT	3	35	5	15
AGTTAGACAGCACCTGTGTGCAGTTATTCAAGATATCTCT	3	35	18	27
AGTTAGACAGCACCTGTGTGCAGTTATTCAAGATATCTCT	3	35	18	27
AGTTAGACAGCACCTGTGTGCAGTTATTCAAGATATCTCT	3	35	5	15
AGTTAGACAGCACCTGTGTGCAGTTATTCAAGATATCTCT	3	35	5	15
AGTTAGACAGCACCTGTGTGCAGTTATTCAAGATATCTCT	3	35	11	7
AGTTAGACAGCACCTGTGTGCAGTTATTCAAGATATCTCT	3	35	11	7
AGTTAGACAGCACCTGTGTGCAGTTATTCAAGATATCTCT	3	35	11	15
AGTTAGACAGCACCTGTGTGCAGTTATTCAAGATATCTCT	3	35	11	15
AGTTAGACAGCACCTGTGTGCAGTTATTCAAGATATCTCT	3	35	18	7
AGTTAGACAGCACCTGTGTGCAGTTATTCAAGATATCTCT	3	35	12	7
AGTTAGACAGCACCTGTGTGCAGTTATTCAAGATATCTCT	3	35	11	27
AGTTAGACAGCACCTGTGTGCAGTTATTCAAGATATCTCT	3	35	11	27
AGTTAGACAGCACCTGTGTGCAGTTATTCAAGATATCTCT	3	35	12	15
AGTTAGACAGCACCTGTGTGCAGTTATTCAAGATATCTCT	3	35	5	19
AGTTAGACAGCACCTGTGTGCAGTTATTCAAGATATCTCT	3	35	5	19
AGTTAGACAGCACCTGTGTGCAGTTATTCAAGATATCTCT	3	35	18	19
AGTTAGACAGCACCTGTGTGCAGTTATTCAAGATATCTCT	3	35	18	19
AGTTAGACAGCACCTGTGTGCAGTTATTCAAGATATCTCT	3	35	11	15
AGTTAGACAGCACCTGTGTGCAGTTATTCAAGATATCTCT	3	35	11	15
AGTTAGACAGCACCTGTGTGCAGTTATTCAAGATATCTCT	3	35	12	19
AGTTAGACAGCACCTGTGTGCAGTTATTCAAGATATCTCT	3	35	12	19
AGTTAGACAGCACCTGTGTGCAGTTATTCAAGATATCTCT	3	35	5	7
AGTTAGACAGCACCTGTGTGCAGTTATTCAAGATATCTCT	3	35	5	7
AGTTAGACAGCACCTGTGTGCAGTTATTCAAGATATCTCT	3	35	12	27
AGTTAGACAGCACCTGTGTGCAGTTATTCAAGATATCTCT	3	35	5	7
AGTTAGACAGCACCTGTGTGCAGTTATTCAAGATATCTCT	3	35	11	7
AGTTAGACAGCACCTGTGTGCAGTTATTCAAGATATCTCT	3	35	12	7
AGTTAGACAGCACCTGTGTGCAGTTATTCAAGATATCTCT	3	35	12	7
AGTTAGACAGCACCTGTGTGCAGTTATTCAAGATATCTCT	3	35	18	15
AGTTAGACAGCACCTGTGTGCAGTTATTCAAGATATCTCT	3	35	18	15
AGTTAGACAGCACCTGTGTGCAGTTATTCAAGATATCTCT	3	35	18	15
AGTTAGACAGCACCTGTGTGCAGTTATTCAAGATATCTCT	3	35	18	15
AGTTAGACAGCACCTGTGTGCAGTTATTCAAGATATCTCT	3	35	18	7
AGTTAGACAGCACCTGTGTGCAGTTATTCAAGATATCTCT	3	35	12	15
AGTTAGACAGCACCTGTGTGCAGTTATTCAAGATATCTCT	3	35	18	7
AGTTAGACAGCACCTGTGTGCAGTTATTCAAGATATCTCT	3	35	12	15
AGTTAGACAGCACCTGTGTGCAGTTATTCAAGATATCTCT	3	35	12	15
AGTTAGACAGCACCTGTGTGCAGTTATTCAAGATATCTCT	3	35	18	7
AGTTAGACAGCACCTGTGTGCAGTTATTCAAGATATCTCT	3	23	11	27
AGTTAGACAGCACCTGTGTGCAGTTATTCAAGATATCTCT	3	23	5	19
AGTTAGACAGCACCTGTGTGCAGTTATTCAAGATATCTCT	3	23	18	7
AGTTAGACAGCACCTGTGTGCAGTTATTCAAGATATCTCT	3	23	5	15
AGTTAGACAGCACCTGTGTGCAGTTATTCAAGATATCTCT	3	23	12	19
AGTTAGACAGCACCTGTGTGCAGTTATTCAAGATATCTCT	3	23	5	19
AGTTAGACAGCACCTGTGTGCAGTTATTCAAGATATCTCT	3	23	18	15
AGTTAGACAGCACCTGTGTGCAGTTATTCAAGATATCTCT	3	23	5	15
AGTTAGACAGCACCTGTGTGCAGTTATTCAAGATATCTCT	3	23	18	27
AGTTAGACAGCACCTGTGTGCAGTTATTCAAGATATCTCT	3	23	11	19
AGTTAGACAGCACCTGTGTGCAGTTATTCAAGATATCTCT	3	23	11	19
AGTTAGACAGCACCTGTGTGCAGTTATTCAAGATATCTCT	3	23	12	19
AGTTAGACAGCACCTGTGTGCAGTTATTCAAGATATCTCT	3	23	18	15
AGTTAGACAGCACCTGTGTGCAGTTATTCAAGATATCTCT	3	23	12	15
AGTTAGACAGCACCTGTGTGCAGTTATTCAAGATATCTCT	3	23	11	27
AGTTAGACAGCACCTGTGTGCAGTTATTCAAGATATCTCT	3	23	5	15
AGTTAGACAGCACCTGTGTGCAGTTATTCAAGATATCTCT	3	23	5	15
AGTTAGACAGCACCTGTGTGCAGTTATTCAAGATATCTCT	3	23	11	7
AGTTAGACAGCACCTGTGTGCAGTTATTCAAGATATCTCT	3	23	12	27
AGTTAGACAGCACCTGTGTGCAGTTATTCAAGATATCTCT	3	23	12	27
AGTTAGACAGCACCTGTGTGCAGTTATTCAAGATATCTCT	3	23	11	15
AGTTAGACAGCACCTGTGTGCAGTTATTCAAGATATCTCT	3	23	18	7
AGTTAGACAGCACCTGTGTGCAGTTATTCAAGATATCTCT	3	23	18	15
AGTTAGACAGCACCTGTGTGCAGTTATTCAAGATATCTCT	3	23	5	7
AGTTAGACAGCACCTGTGTGCAGTTATTCAAGATATCTCT	3	23	5	7
AGTTAGACAGCACCTGTGTGCAGTTATTCAAGATATCTCT	3	23	12	15
AGTTAGACAGCACCTGTGTGCAGTTATTCAAGATATCTCT	3	23	12	15
AGTTAGACAGCACCTGTGTGCAGTTATTCAAGATATCTCT	3	23	11	15
AGTTAGACAGCACCTGTGTGCAGTTATTCAAGATATCTCT	3	23	11	15
AGTTAGACAGCACCTGTGTGCAGTTATTCAAGATATCTCT	3	23	12	7
AGTTAGACAGCACCTGTGTGCAGTTATTCAAGATATCTCT	3	23	12	7
AGTTAGACAGCACCTGTGTGCAGTTATTCAAGATATCTCT	3	23	12	7
AGTTAGACAGCACCTGTGTGCAGTTATTCAAGATATCTCT	3	23	18	7
AGTTAGACAGCACCTGTGTGCAGTTATTCAAGATATCTCT	3	23	11	7
AGTTAGACAGCACCTGTGTGCAGTTATTCAAGATATCTCT	3	23	18	27
AGTTAGACAGCACCTGTGTGCAGTTATTCAAGATATCTCT	3	23	18	19
AGTTAGACAGCACCTGTGTGCAGTTATTCAAGATATCTCT	3	23	18	7
AGTTAGACAGCACCTGTGTGCAGTTATTCAAGATATCTCT	3	23	12	15
AGTTAGACAGCACCTGTGTGCAGTTATTCAAGATATCTCT	3	23	5	27
AGTTAGACAGCACCTGTGTGCAGTTATTCAAGATATCTCT	3	23	5	27
AGTTAGACAGCACCTGTGTGCAGTTATTCAAGATATCTCT	3	23	12	7
AGTTAGACAGCACCTGTGTGCAGTTATTCAAGATATCTCT	3	23	18	19
AGTTAGACAGCACCTGTGTGCAGTTATTCAAGATATCTCT	3	23	11	7
AGTTAGACAGCACCTGTGTGCAGTTATTCAAGATATCTCT	3	23	18	15
AGTTAGACAGCACCTGTGTGCAGTTATTCAAGATATCTCT	3	23	11	7
AGTTAGACAGCACCTGTGTGCAGTTATTCAAGATATCTCT	3	23	11	15
AGTTAGACAGCACCTGTGTGCAGTTATTCAAGATATCTCT	3	23	5	7
AGTTAGACAGCACCTGTGTGCAGTTATTCAAGATATCTCT	3	23	5	7
AGTTAGACAGCACCTGTGTGCAGTTATT-AAGATATCTTT	3	8	4	4
AGTTAGACAGCACCTGTGTGCAGTTATTCAAGATATCTAT	3	6	8	5
AGTTAGACAGCACCTGTGTGCAGTTATTCAAGATATCTAT	3	6	8	5
AGTTAGACAGCACCTGTGTGCAGTTATTGAAGATATCTTT	3	6	6	9
AGTTAGCCAGCACCTGTGTGCAGTTATTCAAGATATCTTT	3	6	0	3
AGTTAGACAGCACCTGGGTGCAGTTATTCAAGATATCTTT	3	5	3	1
AGTTAGACAGCACCTGTCTGCAGTTATTCAAGATATCTTT	3	5	3	1
AGTTAGACAGCACCTGTGTGCACTTATTCAAGATATCTTT	3	5	1	4
AGTTAGACAGCACCTGTGTGCAGTTATTAAAGATATCTTT	3	5	3	4
AGTTCGACAGCACCTGTGTGCAGTTATTCAAGATATCTTT	3	5	0	1
AGTTAGACAGCACCTGTGTGCAGTTATTCA-GATATCTTT	3	2	2	1
AGTTAGACAGCACCTGTGTGCCGTTATTCAAGATATCTTT	3	1	3	1
AAATAGAAGGAAAAGGAAATTATAACTACAGTGGATGGGT	3	0	0	0
AGTTAGACAGCACCTGTGTGCAGTTATGCAAGATATCTTT	3	0	3	2
TGATTGGCAGGTTTAGTGTAATACCACATAAAACAAAGCA	3	0	0	0
AGTTAGACAGCACCTGTGTGGAGTTATTCAAGATATCTTT	2	14	2	8
AGTT-GACAGCACCTGTGTGCAGTTATTCAAGATATCTTT	2	6	8	3
AGTTAGACAGCACCTGTGTGCAGTAATTCAAGATATCTTT	2	6	4	4
AAGAGAGAACTCGAACACTGAACTTTTCAATTTTTTATTA	2	5	0	1
AGTAAGACAGCACCTGTGTGCAGTTATTCAAGATATCTTT	2	5	2	2
AGTTAGACAGGACCTGTGTGCAGTTATTCAAGATATCTTT	2	4	3	5
AGTTAGACAGCACCTGTGTGCAGTTATTCAACATATCTTT	2	3	4	6
AGGTAGACAGCACCTGTGTGCAGTTATTCAAGATATCTTT	2	1	0	3
CGTTAGACAGCACCTGTGTGCAGTTATTCAAGATATCTTT	2	0	2	1
AGTTAGACAGAACCTGTGTGCAGTTATTCAAGATATCTTT	1	10	8	6
AGTTAGACAGCACCGGTGTGCAGTTATTCAAGATATCTTT	1	8	2	3
AGTTAGACAGCACCTGTGTGCAGTTATTCCAGATATCTTT	1	6	4	4
AGTTACACAGCACCTGTGTGCAGTTATTCAAGATATCTTT	1	4	10	5
AGTTAGAAAGCACCTGTGTGCAGTTATTCAAGATATCTTT	1	4	6	4
AGTTAGACAGCACGTGTGTGCAGTTATTCAAGATATCTTT	1	4	1	2
GGTTTTTC------TTTTTAGTTTTCTTTTTAATTTGCTT	1	4	1	1
AGTTAGACAGCACCTGTGGGCAGTTATTCAAGATATCTTT	1	3	5	1
AGTTAGACAGCACCTGTGTGCAGTTATTCAAGATATCTTG	1	3	0	0
AGTTAGACAGCACCTGTGTGCAGTTATTCACGATATCTTT	1	3	3	2
AGTTAGACCGCACCTGTGTGCAGTTATTCAAGATATCTTT	1	3	2	3
AGTTA--CAGCACCTGTGTGCAGTTATTCAAGATATCTTT	1	2	2	0
AGTTAGACAG-ACCTGTGTGCAGTTATTCAAGATATCTTT	1	2	1	0
AGTTAGACAGCACCTGTG--CAGTTATTCAAGATATCTTT	1	2	1	2
AGTTAGACAGCACCTGTGT-CAGTTATTCAAGATATCTTT	1	2	1	2
AGTTAGACAGCACCTGTGTGCAGTTAGTCAAGATATCTTT	1	2	4	2
AGTTAGACAGCACCTGTGTGCAGTTATTCAAGATAT-TTT	1	2	0	2
AGTTAGACAGCACCTGTGTGCAGTTATTCAAGATCTCTTT	1	1	3	1
AGTTAGACAGCACCTGTGTGCAGTTCTTCAAGATATCTTT	1	1	1	0
-GTTAGACAGCACCTGTGTGCAGTTATTCAAGATATCTTT	1	0	2	0
AAAGTCACCACACCAATATGTATTTAATTTGGGTTATTTT	1	0	0	1
AACACTGCAGGAAATGGGTTGAAGAGAAGTAGAAGCCGGG	1	0	0	0
ACAAGGTAAGGATATATATTCTGAGCATACTTATTCAATA	1	0	0	0
ACGGCATCGCCTCCTGTCCCTAAAACCTCCAACACTCTGG	1	0	0	0
ACTTAGACAGCACCTGTGTGCAGTTATTCAAGATATCTTT	1	0	2	5
AG-CAGTTGTTTTCTATGTGGTGTTAATTGCCATAAGTAT	1	0	0	0
AGTGAGACAGCACCTGTGTGCAGTTATTCAAGATATCTTT	1	0	0	1
AGTTAGA--GCACCTGTGTGCAGTTATTCAAGATATCTTT	1	0	0	0
AGTTAGAAAGCACCTGTGTGCAGTTATT-AAGATATCTTT	1	0	0	1
AGTTAGACAGCACCTGTGAGCAGTTATCCAAGATATCTTT	1	0	0	0
AGTTAGACAGCACCTGTGTG-AGTTATTCAAGATATCTTT	1	0	0	1
AGTTAGACAGCACCTGTGTGCAGTCGTTCAAGATATCTTT	1	0	0	0
AGTTAGACAGCACCTGTGTGCAGTTATTCAAGATAT--TT	1	0	0	0
AGTTAGACAGCACCTGTGTGCAGTTATTCAAGGTGTCTTT	1	0	0	0
AGTTAGACAGCACCTGTGTGCAGTTATTTTAGATATCTTT	1	0	0	0
AGTTAGACAGCACCTGTGTGGACATAGATAATAATATCTA	1	0	0	0
AGTTAGACAGCACCTGTGTGTAGTTATTCAAGGTATCTTT	1	0	0	0
AGTTAGACAGTACCTGTGTGCAGTTACTCAAGATATCTTT	1	0	0	0
AGTTAGACAGTACCTGTGTGCAGTTATTCAAGATATCATT	1	0	0	0
CATTGGAGGTAGCCTGT-TGCTGCCCTTCCAGTTAATGGA	1	0	0	0
CATTTTAGAGGTAATAAAAGAAGCAAAATAAGAGACACAT	1	0	0	0
CTTTTAAAATCAGCTGATGGTGCTGTCTCCCTCACCACCT	1	0	0	0
GGTATATAAAACACTTTGCACAGTTCCTAGTAAACATTAA	1	0	7	3
TATACTTAAGTTGTAGGGTACACGTGCACAACGTGCAGGT	1	0	0	0
TGTTAGACAGCACCTGTGTTCAGTTATTCAAGATTTCTTT	1	0	0	0
AGTTAGACAGCAACTGTGTGCAGTTATTCAAGATATCTTT	0	7	6	2
AGTTAGACAGCACCTGTGTGCAGTT-TTCAAGATATCTTT	0	4	3	1
AGTTAGACAGCAGCTGTGTGCAGTTATTCAAGATATCTTT	0	4	4	2
AGTTAGACAGCCCCTGTGTGCAGTTATTCAAGATATCTTT	0	4	2	3
CCATTGA-ATCACTTGTATTCTAAATATACAGACTAAATT	0	3	0	0
TGTTGG-------CTTTGT--AGGTAACATAAATATTTTT	0	3	0	0
AGTTAGACAGCACCTGTGTGCAGGTATTCAAGATATCTTT	0	2	0	1
AGTTAGACAGCACCTGTGTGCAGTTATTCAAGATAGCTTT	0	2	2	0
AGTTAGACAGCACCTGTGTGCAGTTATTCAAGCTATCTTT	0	2	1	0
AGCTAGACAGCACCTGTGTGCAGTTACTCAAGATATCTTT	0	1	0	0
AGTAAAACAGCACCTGTGTGCAGTTATTCAAGATATCTTT	0	1	0	0
AGTTAGAC--CACCTGTGTGCAGTTATTCAAGATATCTTT	0	1	2	1
AGTTAGACAGCACC-GTGTGCAGTTATTCAAGATATCTTT	0	1	2	0
AGTTAGACAGCACCTG-GTGCAGTTATTCAAGATATCTTT	0	1	0	1
AGTTAGACAGCACCTGTGTACAGTTATTCAAGATATTTTT	0	1	0	0
AGTTAGACAGCACCTGTGTGC-GTTATTCAAGATATCTTT	0	1	0	0
AGTTAGACAGCACCTGTGTGCAATTATTCTAGATATCTTT	0	1	0	0
AGTTAGACAGCACCTGTGTGCAGTGATTCAAGATATCTTT	0	1	0	3
AGTTAGACAGCACCTGTGTGCAGTT--TCAAGATATCTTT	0	1	0	0
AGTTAGACAGCACCTGTGTGCAGTTATT-AAGGTATCTTT	0	1	0	0
AGTTAGACAGCACCTGTGTGCAGTTATTCAAGATATCAGT	0	1	0	0
AGTTAGACAGCACCTGTT--CAGTTATTCAAGATATCTTT	0	1	0	0
AGTTAGACATCACCTGTATGCAGTTATTCAAGATATCTTT	0	1	0	0
AGTTATACAGCACCTGTGTGCAGTTATCCAAGATATCTTT	0	1	0	0
CTTTTGC---------TGTGCAGAAGCTTTTTTTTCATTT	0	1	0	0
-------------CTCTCTC-------TCTCTCTCTCTTT	0	0	1	0
A--TGGACAA---------------ATTCATGGTTGTCTT	0	0	12	0
A--TGGACAG---------------ATTCATGGTTGTCTT	0	0	1	0
AGAAACACAACCACCAGGGGTTTGAGAAAAAGCTAAAATA	0	0	0	1
AGCTAGACAGCACCTGTGTGCAGTTATTCAAGATAACTTT	0	0	1	0
AGCTAGACAGCACCTGTGTGCAGTTATTCAAGATATCCTT	0	0	1	0
AGGTTGCTGTC---TTTGTCCACTTTTATCATTCAC--TA	0	0	0	3
AGTCAGACAGCACCTGTGTGCAGTTATTCAAGATATCTAT	0	0	0	1
AGTCAGACAGCTCCTGTGTGCAGTTATTCAAGATATCTTT	0	0	1	0
AGTTAGAAAGCACCTGTGTGCAGTTTTTCAAGATATCTTT	0	0	1	0
AGTTAGACAGAACCTGTGTGTAGTTATTCAAGATATCTTT	0	0	0	1
AGTTAGACAGCAC-TGTGTGCAGTTATTCAAGATATCTTT	0	0	0	1
AGTTAGACAGCACCTATGTGCAGTTATTTAAGATATCTTT	0	0	1	0
AGTTAGACAGCACCTGAGTGCCGTTATTCAAGATATCTTT	0	0	0	1
AGTTAGACAGCACCTGTGAGCAATTATTCAAGATATCTTT	0	0	0	1
AGTTAGACAGCACCTGTGTGCA-TTATTCAAGATATCTTT	0	0	1	0
AGTTAGACAGCACCTGTGTGCAGTTAT-CAAGATATCTTT	0	0	0	3
AGTTAGACAGCACCTGTGTGCAGTTATCCAAGATATCTCT	0	0	0	1
AGTTAGACAGCACCTGTGTGCAGTTATCCAAGATATCTTC	0	0	1	0
AGTTAGACAGCACCTGTGTGCAGTTATTCAA--TATCTTT	0	0	1	0
AGTTAGACAGCACCTGTGTGCAGTTATTCAAGAT--CTTT	0	0	0	1
AGTTAGACAGCACCTGTGTGCAGTTATTCAAGATATCTGT	0	0	1	2
AGTTAGACAGCACCTGTGTGCAGTTATTCAAGATATGTTT	0	0	4	2
AGTTAGACAGCACCTGTGTGCAGTTATTCAAGTTATCTTC	0	0	1	0
AGTTAGACAGCACCTGTGTGCAGTTATTTAAGGTATCTTT	0	0	1	0
AGTTAGACAGCACCTGTGTGCAGTTCCTAGTAAACATTAA	0	0	1	0
AGTTAGACAGCATCTGTGTGCAGTTACTCAAGATATCTTT	0	0	0	1
AGTTAGACAGCATCTGTGTGCAGTTGTTCAAGATATCTTT	0	0	1	0
AGTTAGACAGCTCCTTTGTGCAGTTATTCAAGATATCTTT	0	0	1	0
AGTTAGATAGCACCTGTGTGGAGTTATTCAAGATATCTTT	0	0	1	0
AGTTAGGCAGCACCTGTGTGCAGTTATTGAAGATATCTTT	0	0	0	1
AGTTAGTCAGCACCTGTGTGCAGTTGTTCAAGATATCTTT	0	0	1	0
CGTGTG---GAACTTGCGTAGA-TTAATCAATTTATTTAT	0	0	1	0
CTTTA----------------------------TTTATTT	0	0	1	0
GGGTAGGGAAAAAGGGTTCACATCCTGGTCTCACAGGTCT	0	0	3	0

## Sheet: ABE1 site7
Aligned_Sequence	mock	ABEmax	miniABEmax	I744
AAATCTCTACTGATTAGCAGCAAACAAGTTGTGTTTCTCA	44869	159190	169963	234211
GAATCTCTACTGATTAGCAGCAAACAAGTTGTGTTTCTCA	25	53	60	104
AAATCTCTACTGATTAGCGGCAAACAAGTTGTGTTTCTCA	23	51	58	71
AAATCTCTACTGATTAGCAGCAAACAAGTTGCGTTTCTCA	17	55	53	58
AAATCTCTACTGATTAGCAGCAGACAAGTTGTGTTTCTCA	14	33	32	52
AAATCTCTACTGATTAGCAGCAAACAAGTTGTGTTTCCCA	12	23	29	35
AAATCTCTACTGATTAGCAGCGAACAAGTTGTGTTTCTCA	12	51	44	65
AAATCTCTACTGATTAGCAGTAAACAAGTTGTGTTTCTCA	11	22	28	33
AAATCTCTGCTGATTAGCAGCAAACAAGTTGTGTTTCTCA	11	36	36	46
AAATCTCTACTGATTAGCAGCAAACAAGTTGTGTCTCTCA	10	32	27	49
AAACCTCTACTGATTAGCAGCAAACAAGTTGTGTTTCTCA	9	25	21	15
AAATCTCTACTGATTAGCAGCAAACAAGTTGTGCTTCTCA	9	24	38	48
AAATCTCTACTGATCAGCAGCAAACAAGTTGTGTTTCTCA	8	37	30	44
AAATCTCTACTGATTAGCAGCAAACAAGTCGTGTTTCTCA	8	27	30	53
AAATCTCTACTGATTAGCAGCAAACAAGTTGTGTTCCTCA	8	34	23	42
AAATCTCTACTGATTAGCAGCAAACAGGTTGTGTTTCTCA	8	17	23	21
AAATCTCTACTGATTAGCAGCAATCAAGTTGTGTTTCTCA	8	20	30	35
AAATCCCTACTGATTAGCAGCAAACAAGTTGTGTTTCTCA	7	25	22	30
AAATCTCTACCGATTAGCAGCAAACAAGTTGTGTTTCTCA	7	28	31	34
AAATCTCTACTGATTAGCAGCAAACAAGCTGTGTTTCTCA	7	35	20	38
AAATCTCTACTGATTAGCAGCAAACAAGTTGTGTTTCTCG	7	26	22	26
AAATCTCTACTGATTAGCAGCAAACGAGTTGTGTTTCTCA	7	22	35	35
AAATCTCTACTGATTAGCAGCAAGCAAGTTGTGTTTCTCA	7	25	29	45
AAATCTCTACTGATTAGTAGCAAACAAGTTGTGTTTCTCA	7	30	38	46
AAATCTCTACTGATTGGCAGCAAACAAGTTGTGTTTCTCA	7	28	20	32
AAATCTCTATTGATTAGCAGCAAACAAGTTGTGTTTCTCA	7	8	15	29
AAATCTCTTCTGATTAGCAGCAAACAAGTTGTGTTTCTCA	7	26	20	33
AGATCTCTACTGATTAGCAGCAAACAAGTTGTGTTTCTCA	7	46	30	53
AAATCTCTACTAATTAGCAGCAAACAAGTTGTGTTTCTCA	6	9	9	24
AAATCTCTACTGATTAGCAACAAACAAGTTGTGTTTCTCA	6	22	27	36
AAATCTCTACTGATTAGCAGCAAACAAGTTATGTTTCTCA	6	23	20	19
AAATCTCTACTGATTAGCAGCAAACAAGTTGTGTTTCTTA	6	25	39	44
AAATCTCTACTGTTTAGCAGCAAACAAGTTGTGTTTCTCA	6	16	17	31
AAATCTCCACTGATTAGCAGCAAACAAGTTGTGTTTCTCA	5	29	28	41
AAATCTCTACTGACTAGCAGCAAACAAGTTGTGTTTCTCA	5	18	16	17
AAATCTCTACTGATTAGCAGCAAACAAATTGTGTTTCTCA	5	14	7	19
AAATCTCTACTGATTAGCAGCAAACAAGATGTGTTTCTCA	5	12	12	20
AAATCTCTACTGATTAGCAGCAAACAAGTAGTGTTTCTCA	5	7	15	15
AAATCTCTACTGATTAGCAGCAAACAATTTGTGTTTCTCA	5	5	6	8
AAATCTCTACTGATTAGCAGCAAACATGTTGTGTTTCTCA	5	17	14	24
AAATTTCTACTGATTAGCAGCAAACAAGTTGTGTTTCTCA	5	9	19	21
AAATCTCTACAGATTAGCAGCAAACAAGTTGTGTTTCTCA	4	14	21	18
AAATCTCTACTGATTAACAGCAAACAAGTTGTGTTTCTCA	4	19	10	25
AAATCTCTACTGATTAGCAGCAAACAAGTTGTATTTCTCA	4	13	14	17
AAATCTCTACTGATTAGCAGCAAACAAGTTGTGTTTTTCA	4	24	19	24
AAATCTCTACTGATTAGCAGCAAATAAGTTGTGTTTCTCA	4	25	17	34
AAATCTCTACTGATTAGCAGCAACCAAGTTGTGTTTCTCA	4	5	11	7
AAATCTCTACTGATTAGCAGCATACAAGTTGTGTTTCTCA	4	11	17	17
AAATCTCTACTGATTAGCATCAAACAAGTTGTGTTTCTCA	4	14	15	16
AAGTCTCTACTGATTAGCAGCAAACAAGTTGTGTTTCTCA	4	16	13	17
AATTCTCTACTGATTAGCAGCAAACAAGTTGTGTTTCTCA	4	11	14	22
TAATCTCTACTGATTAGCAGCAAACAAGTTGTGTTTCTCA	4	21	23	30
AAATCTCTACTGAT-AGCAGCAAACAAGTTGTGTTTCTCA	3	10	12	10
AAATCTCTACTGATTAGCAGCAAACAAGTTGTGATTCTCA	3	5	11	15
AAATCTCTACTGATTAGCAGCAAACAAGTTGTGTTTCACA	3	14	16	18
AAATCTCTACTGATTAGCAGCAAACAAGTTGTGTTTCTCT	3	18	20	22
AAATCTCTACTGATTAGCAGCAAACAAGTTGTGTTTCTGA	3	4	5	3
AAATCTCTACTGATTAGCAGCAAACAAGTTGTTTTTCTCA	3	7	8	12
AAATCTCTACTGATTAGCAGCAAACTAGTTGTGTTTCTCA	3	18	13	15
AAATCTCTACTGATTATCAGCAAACAAGTTGTGTTTCTCA	3	9	11	13
AAAACTCTACTGATTAGCAGCAAACAAGTTGTGTTTCTCA	2	11	9	12
AAATCTCTACGGATTAGCAGCAAACAAGTTGTGTTTCTCA	2	1	6	3
AAATCTCTACTGATTACCAGCAAACAAGTTGTGTTTCTCA	2	5	6	10
AAATCTCTACTGATTAGCAGAAAACAAGTTGTGTTTCTCA	2	6	7	6
AAATCTCTACTGATTAGCAGCAA-CAAGTTGTGTTTCTCA	2	11	8	7
AAATCTCTACTGATTAGCAGCAAACAAGTGGTGTTTCTCA	2	2	3	8
AAATCTCTACTGATTAGCAGCAAACAAGTTGAGTTTCTCA	2	16	22	24
AAATCTCTACTGATTAGCAGCAAACAAGTTGTGTATCTCA	2	8	8	14
AAATCTCTACTGATTAGCAGCTAACAAGTTGTGTTTCTCA	2	26	19	21
AAATCTCTACTGATTAGCTGCAAACAAGTTGTGTTTCTCA	2	8	17	17
AAATCTCTACTGGTTAGCAGCAAACAAGTTGTGTTTCTCA	2	23	9	26
AAATCTTTACTGATTAGCAGCAAACAAGTTGTGTTTCTCA	2	15	17	27
ACATCTCTACTGATTAGCAGCAAACAAGTTGTGTTTCTCA	2	1	1	6
AAATCACTACTGATTAGCAGCAAACAAGTTGTGTTTCTCA	1	8	11	21
AAATCTCTACTGATT-GCAGCAAACAAGTTGTGTTTCTCA	1	4	7	4
AAATCTCTACTGATTAG-AGCAAACAAGTTGTGTTTCTCA	1	2	1	1
AAATCTCTACTGATTAGAAGCAAACAAGTTGTGTTTCTCA	1	8	8	25
AAATCTCTACTGATTAGCAGCAAACAAGTTGTGGTTCTCA	1	5	3	9
AAATCTCTACTGATTAGCAGCAAACAAGTTGTGTGTCTCA	1	3	2	5
AAATCTCTACTGATTAGCAGCAAACAAGTTGTGTT-CTCA	1	4	2	2
AAATCTCTACTGATTAGCAGCAAACAAGTTGTGTTACTCA	1	3	8	21
AAATCTCTACTGATTAGCAGCAAACAAGTTGTGTTTATCA	1	8	16	13
AAATCTCTACTGATTAGCAGCAAACAAGTTGTGTTTCTAA	1	8	7	8
AAATCTCTACTGATTAGCAGCAAACAAGTTGTGTTTGTCA	1	4	5	2
AAATCTCTACTGATTAGCAGCAAACACGTTGTGTTTCTCA	1	3	6	4
AAATCTCTACTGATTAGCAGCAAACAGGTTGTGTTTCTCG	1	0	0	0
AAATCTCTACTGATTAGCAGCAAACCAGTTGTGTTTCTCA	1	5	1	2
AAATCTCTACTGATTAGCAGCCAACAAGTTGTGTTTCTCA	1	3	0	0
AAATCTCTACTGATTAGCAGGAAACAAGTTGTGTTTCTCA	1	3	5	3
AAATCTCTACTGATTAGCCGCAAACAAGTTGTGTTTCTCA	1	0	3	1
AAATCTCTACTGATTAGCTGCAAACAAGTTGTGCTTCTCA	1	0	0	0
AAATCTCTACTGATTAGGAGCAAACAAGTTGTGTTTCTCA	1	3	3	3
AAATCTCTACTGATTGGCAGCAGACAAGTTGTGTTTCTCA	1	0	0	0
AAATCTCTACTGCTTAGCAGCAAACAAGTTGTGTTTCTCA	1	4	3	3
AAATCTCTACTGTTTAGCAGCAAACAAGTTGTGTTTCACA	1	0	0	0
AAATCTCTACTGTTTAGCAGCAAACTAGTTGTGTTTCTCA	1	0	0	0
AAATCTCTACTTATTAGCAGCAAACAAGTTGTGTTTCTCA	1	11	11	14
AAATCTCTCCTGATTAGCAGCAAACAAGTTGTGTTTCTCA	1	0	2	2
AAATGTCTACTGATTAGCAGCAAACAAGTTGTGTTTCTCA	1	0	1	3
ATATCTCTACTGATTAGCAGCAAACAAGTTGTGTTTCTCA	1	21	18	28
A--TCTCTACTGATTAGCAGCAAACAAGTTGTGTTTCTCA	0	0	1	1
AA-TCTCTACTGATTAGCAGCAAACAAGTTGTGTTTCTCA	0	9	10	14
AAAGCTCTACTGATTAGCAGCAAACAAGTTGTGTTTCTCA	0	2	0	2
AAATATCTACTGATTAGCAGCAAACAAGTTGTGTTTCTCA	0	7	6	4
AAATCGCTACTGATTAGCAGCAAACAAGTTGTGTTTCTCA	0	0	3	1
AAATCT--ACTGATTAGCAGCAAACAAGTTGTGTTTCTCA	0	1	2	2
AAATCTATACTGATTAGCAGCAAACAAGTTGTGTTTCTCA	0	4	3	1
AAATCTC-ACTGATTAGCAGCAAACAAGTTGTGTTTCTCA	0	1	1	1
AAATCTCAACTGAT-AGCAGCAAACAAGTTGTGTTTCTCA	0	0	0	1
AAATCTCAACTGATTAGCAGCAAACAAGTTGTGTTTCTCA	0	10	12	12
AAATCTCCACTGACTAGCAGCAAACAAGTTGTGTTTCTCA	0	0	1	0
AAATCTCCACTGATTAGCAGCAAACAAGGTGTGTTTCTCA	0	0	1	0
AAATCTCCACTGATTAGCAGCAAACAAGTTGTGTCTCTCA	0	0	0	1
AAATCTCCACTGATTAGCAGCAAACAAGTTGTGTTCCTCA	0	1	0	0
AAATCTCGACTGATTAGCAGCAAACAAGTTGTGTTTCTCA	0	0	1	1
AAATCTCT---GATTAGCAGCAAACAAGTTGTGTTTCTCA	0	0	1	0
AAATCTCT-CTGATTAGCAGCAAACAAGTTGTGTTTCTCA	0	2	3	0
AAATCTCTAATGATTAGCAGCAAACAAGTTGTGTTTCTCA	0	15	6	7
AAATCTCTACCGATTAGCAGCAAACAAGTTGTGTTTCCCA	0	1	0	0
AAATCTCTACT-ATTAGCAGCAAACAAGTTGTGTTTCTCA	0	0	1	0
AAATCTCTACTCATTAGCAGCAAACAAGTTGTGTTTCTCA	0	4	6	5
AAATCTCTACTCATTAGCAGCAAACAAGTTGTGTTTTTCA	0	0	1	0
AAATCTCTACTG-TTAGCAGCAAACAAGTTGTGTTTCTCA	0	0	0	1
AAATCTCTACTGA---GCAGCAAACAAGTTGTGTTTCTCA	0	0	1	0
AAATCTCTACTGAATAGCAGCAAACAAGTTGTGTTTCTCA	0	12	8	7
AAATCTCTACTGACTAGCAGCAAACAAGTTGTGTTCCTCA	0	1	0	0
AAATCTCTACTGAGTAGCAGCAAACAAGTTGTGTTTCTCA	0	0	2	1
AAATCTCTACTGAT--GCAGCAAACAAGTTGTGTTTCTCA	0	1	0	0
AAATCTCTACTGAT-AGCAGCAAACAAGTTGTGTTACTCA	0	0	0	1
AAATCTCTACTGATAAGCAGCAAACAAGTTGTGTTTCTCA	0	4	0	7
AAATCTCTACTGATCAGAAGCAAACAAGTTGTGTTTCTCA	0	0	0	1
AAATCTCTACTGATCAGCAGCAAACAAGTCGTGTTTCTCA	0	0	0	1
AAATCTCTACTGATGAGCAGCAAACAAGTTGTGTTTCTCA	0	3	1	1
AAATCTCTACTGATTAGAAGCAAACAAGTTGTGTTTCTCG	0	1	0	0
AAATCTCTACTGATTAGAAGGAAACAAGTTGTGTTTATCA	0	0	1	0
AAATCTCTACTGATTAGCAACAAACAAGTTGTGTTTCTTA	0	1	0	0
AAATCTCTACTGATTAGCACCAAACAAGTTGTGTTTCTCA	0	4	4	6
AAATCTCTACTGATTAGCAG-AAACAAGTTGTGTTTCTCA	0	1	2	3
AAATCTCTACTGATTAGCAGCA--CAAGTTGTGTTTCTCA	0	2	1	1
AAATCTCTACTGATTAGCAGCAAA-AAGTTGTGTTTCTCA	0	1	3	0
AAATCTCTACTGATTAGCAGCAAAAAAGTTGTGTTTCTCA	0	5	7	5
AAATCTCTACTGATTAGCAGCAAACA-GTTGTGTTTCTCA	0	3	0	2
AAATCTCTACTGATTAGCAGCAAACAACTTGTGTTTCTCA	0	4	2	5
AAATCTCTACTGATTAGCAGCAAACAAGGTGTGTTTCTCA	0	5	3	6
AAATCTCTACTGATTAGCAGCAAACAAGT-GTGTTTCTCA	0	2	1	1
AAATCTCTACTGATTAGCAGCAAACAAGTT-TGTTTCTCA	0	4	6	9
AAATCTCTACTGATTAGCAGCAAACAAGTTATGATTCTCA	0	1	0	0
AAATCTCTACTGATTAGCAGCAAACAAGTTCTGTTTCTCA	0	4	2	4
AAATCTCTACTGATTAGCAGCAAACAAGTTGAGTTTCCCA	0	0	0	1
AAATCTCTACTGATTAGCAGCAAACAAGTTGGGTTTCTCA	0	1	0	0
AAATCTCTACTGATTAGCAGCAAACAAGTTGT--TTCTCA	0	11	1	0
AAATCTCTACTGATTAGCAGCAAACAAGTTGTCTTTCTCA	0	4	7	3
AAATCTCTACTGATTAGCAGCAAACAAGTTGTGT--CTCA	0	1	0	0
AAATCTCTACTGATTAGCAGCAAACAAGTTGTGTTGCTCA	0	2	3	2
AAATCTCTACTGATTAGCAGCAAACAAGTTGTGTTT-TCA	0	1	0	0
AAATCTCTACTGATTAGCAGCAAACAAGTTGTGTTTC--A	0	26	2	3
AAATCTCTACTGATTAGCAGCAAACAAGTTGTGTTTCACG	0	0	1	0
AAATCTCTACTGATTAGCAGCAAACAAGTTGTGTTTCGCA	0	2	1	3
AAATCTCTACTGATTAGCAGCAAACAAGTTGTGTTTCT-A	0	2	1	0
AAATCTCTACTGATTAGCAGCAAACAAGTTGTGTTTCTC-	0	2	0	1
AAATCTCTACTGATTAGCAGCAAACAAGTTGTGTTTCTCC	0	2	5	7
AAATCTCTACTGATTAGCAGCAAACAAGTTGTGTTTTCTC	0	0	1	3
AAATCTCTACTGATTAGCAGCAAACAAGTTTTGTTTCTCA	0	3	1	1
AAATCTCTACTGATTAGCAGCAAACAGGTTGAGTTTCTCA	0	0	0	1
AAATCTCTACTGATTAGCAGCAAAGAAGTTGTGTTTCTCA	0	4	1	3
AAATCTCTACTGATTAGCAGCGAACAAGTTATGTTTCTCA	0	0	0	1
AAATCTCTACTGATTAGCAGCGAACAAGTTGTGTTTTTCA	0	0	1	0
AAATCTCTACTGATTAGCAGCTAACAAGTTGTGTTTCCCA	0	0	1	0
AAATCTCTACTGATTAGCAGCTAACAAGTTGTGTTTCTCT	0	0	0	1
AAATCTCTACTGATTAGCAGTAAATAAGTTGTGTTTCTCA	0	0	0	1
AAATCTCTACTGATTAGCATCAAACAATTTGTGTTTCTCA	0	0	1	0
AAATCTCTACTGATTAGCGGCAAACAAGTTGTATTTCTCA	0	0	1	0
AAATCTCTACTGATTAGCGGCAAACAAGTTGTGTCTCTCA	0	1	0	0
AAATCTCTACTGATTAGCGGCTAACAAGTTGTGTTTCTCA	0	0	0	1
AAATCTCTACTGATTAGTAGCAAACAAGTTGTGCTTCTCA	0	0	1	0
AAATCTCTACTGATTAGTAGCAAACAAGTTGTGTTCCTCA	0	1	0	0
AAATCTCTACTGATTAGTAGCAAACAAGTTGTGTTTCTTA	0	0	1	0
AAATCTCTACTGATTCGCAGCAAACAAGTTGTGTTTCTCA	0	0	0	2
AAATCTCTACTGATTGGCAGCAAACTAGTTGTGTTTCTCA	0	0	1	0
AAATCTCTACTGATTGGCAGTAAACAAGTTGTGTTTCTCA	0	0	0	1
AAATCTCTACTGATTTGCAGCAAACAAGTTGTGTTTCTCA	0	10	11	14
AAATCTCTACTGATTTGCAGCTAACAAGTTGTGTTTCTCA	0	0	1	0
AAATCTCTACTGTTTAGCAGCAAACAAGTTGTGTT-CTCA	0	0	0	1
AAATCTCTACTTATGAGCAGCAAACAAGTTGTGTTTCTCA	0	0	0	1
AAATCTCTAGTGATTAGCAGCAAACAAGTTGTGTTTCTCA	0	2	0	2
AAATCTCTAGTGATTAGCAGCGAACAAGTTGTGTTTCTCA	0	0	0	1
AAATCTCTATTGATTAGCAGCAAACTAGTTGTGTTTCTCA	0	0	0	1
AAATCTCTTCTGATCAGCAGCAAACAAGTTGTGTTTCTCA	0	1	0	0
AAATCTCTTCTGATTAGCAGCAAACAAGTTGTGTTACTCA	0	1	0	0
AAATCTGTACTGATTAGCAGCAAACAAGTTGTGTTTCTCA	0	4	3	5
AAATCTTTACTGATTAGCAGCAAATAAGTTGTGTTTCTCA	0	1	0	0
AAATGTCTACTGATTAGCAGCAAACAAGTTGTGTTTCTTA	0	1	0	0
AAATTTCTTCTGATTAGCAGCAAACAAGTTGTGTTTCTCA	0	0	0	1
AACTCTCTACTGATTAGCAGCAAACAAGTTGTGTTTCTCA	0	2	0	3
AAGTCTCTACTGATTAGCATCAAACAAGTTGCGTTTCTCA	0	0	0	1
AATCTACTACTGATTAGCAGCAAACAAGTTGTGTTTCTCA	0	0	0	1
AATCTCTACTGATTTAGCAGCAAACAAGTTGTGTTTCTCA	0	1	0	0
AGATCTCTACTGATTAGCGGCAAACAAGTTGTGTTTCTCA	0	0	0	1
CAATCTCTACTGATTAGCAGCAAACAAGTTGTGTTTCTCA	0	0	3	3
GAACCTCTACTGATTAGCAGCAAACAAGTTGTGTTTCTCA	0	0	0	1
GAATCTCTACCGATTAGCAGCAAACAAGTTGTGTTTCTCA	0	0	1	0
GAATCTCTACTGATTAGCAGAAAACAAGTTGTGTTTCTCA	0	1	0	0
GAATCTCTACTGATTAGCATCAAACAAGTTGTGTTTCTCA	0	0	0	1
GAATCTCTCCTGATTAGCAGCAAACAAGTTGTGTTTCTCA	0	1	0	0

## Sheet: ABE1 site8
Aligned_Sequence	mock	ABEmax	miniABEmax	I744
ACTTCGTTTCTGAACAGCGGCAAACACCTGGTGTTTTAAA	39064	260217	187768	177022
ACTTCGTTTCTGAACAGCGACAAACACCTGGTGTTTTAAA	22	179	118	114
ACCTCGTTTCTGAACAGCGGCAAACACCTGGTGTTTTAAA	15	69	41	31
ACTTCGTTTCTGAACAGCGGTAAACACCTGGTGTTTTAAA	12	67	36	29
ACTTCGTTTCTGAACAGCGGCAAACACCTGGTGTTTTTAA	11	29	34	22
ACTTCGTTTCTGAACAGCGGCAAACACCTGGTGTTTTTAA	11	43	34	22
ACTTCGTTTCTGAACAGCAGCAAACACCTGGTGTTTTAAA	10	90	74	62
ACTTCGTTTCTGAACAGCGGCAAACACCCGGTGTTTTAAA	10	96	42	42
ACTTCGTTTCTGAACAGTGGCAAACACCTGGTGTTTTAAA	10	59	54	34
ACTTCGTTTCTGAACGGCGGCAAACACCTGGTGTTTTAAA	10	45	33	30
ACTTCGTCTCTGAACAGCGGCAAACACCTGGTGTTTTAAA	9	74	41	35
ACTTCGTTTCCGAACAGCGGCAAACACCTGGTGTTTTAAA	9	58	41	39
ACTTCGTTTCTGAACAGCGGCAGACACCTGGTGTTTTAAA	9	61	41	55
ACTTCGTTCCTGAACAGCGGCAAACACCTGGTGTTTTAAA	8	49	30	27
ACTTCGTTTCTAAACAGCGGCAAACACCTGGTGTTTTAAA	8	40	26	26
ACTTCGTTTCTGAGCAGCGGCAAACACCTGGTGTTTTAAA	8	38	19	17
ACTCCGTTTCTGAACAGCGGCAAACACCTGGTGTTTTAAA	7	45	32	19
ACTTCGCTTCTGAACAGCGGCAAACACCTGGTGTTTTAAA	7	60	39	38
ACTTCGTTTCTGAACAGCGGCAAACACCTGGCGTTTTAAA	7	49	21	37
ACTTCGTTTCTGAACAGCGGCAAACACCTGGTGCTTTAAA	7	39	20	20
ACTTCGTTTCTGAACAGCGGCAAACACCTGGTGTTTTGAA	7	58	20	33
ACTTCGTTTCTGAACAGCGGCAAGCACCTGGTGTTTTAAA	7	38	30	37
ACTTCGTTTCTGGACAGCGGCAAACACCTGGTGTTTTAAA	7	43	34	28
ACTTTGTTTCTGAACAGCGGCAAACACCTGGTGTTTTAAA	7	38	35	32
-CTTCGTTTCTGAACAGCGGCAAACACCTGGTGTTTTAAA	6	30	28	23
ACTTCGTTTCTTAACAGCGGCAAACACCTGGTGTTTTAAA	6	13	7	10
ACTTCATTTCTGAACAGCGGCAAACACCTGGTGTTTTAAA	5	48	31	22
ACTTCGTTTCTGAACAGCGGAAAACACCTGGTGTTTTAAA	5	12	14	7
ACTTCGTTTCTGAACAGCGGCAAACACCTGGTGGTTTAAA	5	16	11	12
ACTTCGTTTCTGAACAGCGGCAAACACCTGGTGTCTTAAA	5	32	26	15
ACTTCGTTTCTGAACAGCGGCAAACACCTGGTGTTCTAAA	5	32	19	23
ACTTCGTTTCTGAACAGCGGCAAACACCTGGTGTTTAAAA	5	28	25	15
ACTTCGTTTCTGAACAGCGGCAAACGCCTGGTGTTTTAAA	5	31	30	25
ACTTCGTTTCTGAACAGCGGCAAACTCCTGGTGTTTTAAA	5	33	18	22
ACTTCGTTTCTGAACAGCGGCTAACACCTGGTGTTTTAAA	5	32	10	16
ACTTCGTTTCTGTACAGCGGCAAACACCTGGTGTTTTAAA	5	26	31	17
ACTTCGTATCTGAACAGCGGCAAACACCTGGTGTTTTAAA	4	20	15	7
ACTTCGTTTCAGAACAGCGGCAAACACCTGGTGTTTTAAA	4	24	23	19
ACTTCGTTTCTGAATAGCGGCAAACACCTGGTGTTTTAAA	4	34	33	29
GCTTCGTTTCTGAACAGCGGCAAACACCTGGTGTTTTAAA	4	25	13	19
ACTTCGTTTCTGAACAGCGGCAAACACCAGGTGTTTTAAA	3	16	26	11
ACTTCGTTTCTGAACAGCGGCAAACACCTGATGTTTTAAA	3	22	14	13
ACTTCGTTTCTGAACAGCGGCAAACACCTGGAGTTTTAAA	3	22	18	12
ACTTCGTTTCTGAACAGCGGCAAACACCTGGTGTTTCAAA	3	46	34	30
ACTTCGTTTCTGAACAGCGGCAAACACCTGGTGTTTGAAA	3	2	3	5
ACTTCGTTTCTGAACAGCGGCAAACACCTGGTGTTTTAAG	3	31	16	19
ACTTCGTTTCTGAACAGCGGCAAACACCTGGTGTTTTAGA	3	28	16	11
ACTTCGTTTCTGAACAGCGGCAAACACCTTGTGTTTTAAA	3	12	12	17
ACTTCGTTTCTGAACAGCGGCAAACACTTGGTGTTTTAAA	3	17	19	15
ACTTCGTTTCTGAACAGCGGCAAACATCTGGTGTTTTAAA	3	23	27	12
ACTTCGTTTCTGAACAGCGGCAAAGACCTGGTGTTTTAAA	3	1	2	1
ACTTCGTTTCTGAACAGCGGCAAATACCTGGTGTTTTAAA	3	20	24	18
ACTTCGTTTCTGAACAGCGGCGAACACCTGGTGTTTTAAA	3	57	43	59
ACTTCGTTTCTGAACTGCGGCAAACACCTGGTGTTTTAAA	3	18	10	9
ACTTCGTTTCTGCACAGCGGCAAACACCTGGTGTTTTAAA	3	3	5	11
ACTTCGTTTTTGAACAGCGGCAAACACCTGGTGTTTTAAA	3	25	28	21
ATTTCGTTTCTGAACAGCGGCAAACACCTGGTGTTTTAAA	3	17	14	8
TCTTCGTTTCTGAACAGCGGCAAACACCTGGTGTTTTAAA	3	22	20	17
AATTCGTTTCTGAACAGCGGCAAACACCTGGTGTTTTAAA	2	7	5	3
ACATCGTTTCTGAACAGCGGCAAACACCTGGTGTTTTAAA	2	12	6	8
ACGTCGTTTCTGAACAGCGGCAAACACCTGGTGTTTTAAA	2	12	3	2
ACTTCGTT-CTGAACAGCGGCAAACACCTGGTGTTTTAAA	2	6	4	8
ACTTCGTTTCTGAACAACGGCAAACACCTGGTGTTTTAAA	2	14	15	13
ACTTCGTTTCTGAACAGCGCCAAACACCTGGTGTTTTAAA	2	12	8	9
ACTTCGTTTCTGAACAGCGGCAAAAACCTGGTGTTTTAAA	2	11	5	8
ACTTCGTTTCTGAACAGCGGCAAACACATGGTGTTTTAAA	2	10	6	5
ACTTCGTTTCTGAACAGCGGCAAACACCTAGTGTTTTAAA	2	25	13	12
ACTTCGTTTCTGAACAGCGGCAAACACCTGGTCTTTTAAA	2	3	4	2
ACTTCGTTTCTGAACAGCGGCAAACACCTGGTGTATTAAA	2	12	3	7
ACTTCGTTTCTGAACAGCGGCAAACACCTGGTGTTATAAA	2	9	10	5
ACTTCGTTTCTGAACAGCGGCAAACACCTGGTGTTT-AAA	2	21	7	18
ACTTCGTTTCTGAACAGCGGCAAACACCTGGTGTTTTAAC	2	6	3	3
ACTTCGTTTCTGAACAGCGGCAAACACCTGGTGTTTTAAT	2	20	13	10
ACTTCGTTTCTGAACAGCGGCAAACACCTGGTGTTTTATA	2	20	10	7
ACTTCGTTTCTGAACAGCGGCAAACACCTGTTGTTTTAAA	2	7	8	5
ACTTCGTTTCTGAACAGCGGCAAACCCCTGGTGTTTTAAA	2	9	5	5
ACTTCGTTTCTGAACAGCGGCATACACCTGGTGTTTTAAA	2	21	15	7
ACTTCGTTTCTGAACAGCGTCAAACACCTGGTGTTTTAAA	2	33	19	12
ACTTCGTTTCTGAACATCGGCAAACACCTGGTGTTTTAAA	2	15	12	10
ACTTCGTTTCTGAAGAGCGGCAAACACCTGGTGTTTTAAA	2	5	4	5
ACTTCGTTTCTGATCAGCGGCAAACACCTGGTGTTTTAAA	2	19	21	11
ACCTCGTTTCTGAACAGCGACAAACACCTGGTGTTTTAAA	1	0	0	0
ACTACGTTTCTGAACAGCGGCAAACACCTGGTGTTTTAAA	1	17	12	2
ACTTCCTTTCTGAACAGCGGCAAACACCTGGTGTTTTAAA	1	2	3	2
ACTTCGATTCTGAACAGCGGCAAACACCTGGTGTTTTAAA	1	16	8	9
ACTTCGTTACTGAACAGCGGCAAACACCTGGTGTTTTAAA	1	8	9	8
ACTTCGTTTATGAACAGCGGCAAACACCTGGTGTTTTAAA	1	12	6	7
ACTTCGTTTCTGAAAAGCGGCAAACACCTGGTGTTTTAAA	1	25	12	15
ACTTCGTTTCTGAACAG--GCAAACACCTGGTGTTTTAAA	1	0	0	1
ACTTCGTTTCTGAACAG-GGCAAACACCTGGTGTTTTAAA	1	3	3	2
ACTTCGTTTCTGAACAGAGGCAAACACCTGGTGTTTTAAA	1	8	8	14
ACTTCGTTTCTGAACAGC--CAAACACCTGGTGTTTTAAA	1	2	1	1
ACTTCGTTTCTGAACAGCCGCAAACACCTGGTGTTTTAAA	1	9	4	9
ACTTCGTTTCTGAACAGCGACAAACACCCGGCGTTTTAAA	1	0	0	0
ACTTCGTTTCTGAACAGCGACAAACACCTGGTGTTTTTAA	1	0	0	0
ACTTCGTTTCTGAACAGCGGCAA-CACCTGGTGTTTTAAA	1	13	6	7
ACTTCGTTTCTGAACAGCGGCAAAC-CCTGGTGTTTTAAA	1	1	0	0
ACTTCGTTTCTGAACAGCGGCAAACAC--GGTGTTTTAAA	1	0	0	1
ACTTCGTTTCTGAACAGCGGCAAACACCGGGTGTTTTAAA	1	2	3	7
ACTTCGTTTCTGAACAGCGGCAAACACCTGGTATTTTAAA	1	19	13	13
ACTTCGTTTCTGAACAGCGGCAAACACCTGGTGATTTAAA	1	5	4	5
ACTTCGTTTCTGAACAGCGGCAAACACCTGGTGTT--AAA	1	3	3	1
ACTTCGTTTCTGAACAGCGGCAAACACCTGGTGTTTTCAA	1	3	2	2
ACTTCGTTTCTGAACAGCGGCAAACACCTGGTTTTTTAAA	1	7	9	7
ACTTCGTTTCTGAACAGCGGCAAACACGTGGTGTTTTAAA	1	7	4	1
ACTTCGTTTCTGAACAGCGGCAATCACCTGGTGTTTTAAA	1	15	9	11
ACTTCGTTTCTGAACAGCGGGAAACACCTGGTGTTTTAAA	1	5	12	5
ACTTCGTTTCTGAACAGCTGCAAACACCTGGTGTTTTAAA	1	11	7	11
ACTTCGTTTCTGAACCGCGGCAAACACCTGGTGTTTTAAA	1	2	4	4
ACTTCGTTTGTGAACAGCGGCAAACACCTGGTGTTTTAAA	1	8	5	4
ACTTCTTTTCTGAACAGCGGCAAACACCTGGTGTTTTAAA	1	9	5	10
ACTTGGTTTCTGAACAGCGGCAAACACCTGGTGTTTTAAA	1	2	3	7
CCTTCGTTTCTGAACAGCGGCAAACACCTGGTGTTTTAAA	1	8	4	6
TCTTCGTTTCTGAACAGCGGCAAACGCCTGGTGTTTTAAA	1	0	0	0
A-TTCGTTTCTGAACAGCGGCAAACACCTGGTGTTTTAAA	0	1	0	0
ACATCGTTACTGAACAGCGGCAAACACCTGGTGTTTTAAA	0	1	0	0
ACATCGTTTCAGAACAGCGGCAAACACCTGGTGTTTTAAA	0	1	0	0
ACT-CGTTTCTGAACAGCGGCAAACACCTGGTGTTTTAAA	0	0	2	1
ACTACGTGTCTGAACAGCGGCAAACACCTGGTGTTTTAAA	0	1	0	0
ACTACGTTTCTGAACAGCGGCAAACACCTGGTGCTTTAAA	0	1	0	0
ACTGCGTTTCTGAACAGCGGCAAACACCTGGTGTTTTAAA	0	0	1	0
ACTT-GTTTCTGAACAGCGGCAAACACCTGGTGTTTTAAA	0	0	1	2
ACTTAGTTTCTGAACAGCGGCAAACACCTGGTGTTTTAAA	0	7	5	8
ACTTC-TTTCTGAACAGCGGCAAACACCTGGTGTTTTAAA	0	0	0	1
ACTTCGCTTCTGAACAGCGACAAACACCTGGTGTTTTAAA	0	0	0	1
ACTTCGGTTCTGAACAGCGGCAAACACCTGGTGTTTTAAA	0	5	3	8
ACTTCGTATCTGTACAGCGGCAAACACCTGGTGTTTTAAA	0	0	1	0
ACTTCGTGTCTGAACAGCGGCAAACACCTGGTGTTTTAAA	0	5	3	5
ACTTCGTTGCTGAACAGCGGCAAACACCTGGTGTTTTAAA	0	2	4	2
ACTTCGTTT--GAACAGCGGCAAACACCTGGTGTTTTAAA	0	0	1	0
ACTTCGTTT-TGAACAGCGGCAAACACCTGGTGTTTTAAA	0	0	1	0
ACTTCGTTTC-GAACAGCGGCAAACACCTGGTGTTTTAAA	0	0	0	1
ACTTCGTTTCGGAACAGCGGCAAACACCTGGTGTTTTAAA	0	4	5	4
ACTTCGTTTCT-AACAGCGGCAAACACCTGGTGTTTTAAA	0	0	1	0
ACTTCGTTTCTCAACAGCGGCAAACACCTGGTGTTTTAAA	0	13	9	10
ACTTCGTTTCTGA-CAGCGGCAAACACCTGGTGTTTTAAA	0	6	3	3
ACTTCGTTTCTGAA--GCGGCAAACACCTGGTGTTTTAAA	0	0	1	0
ACTTCGTTTCTGAAC---GGCAAACACCTGGTGTTTTAAA	0	1	0	0
ACTTCGTTTCTGAACACCGGCAAACACCTGGTGTTTTAAA	0	2	4	5
ACTTCGTTTCTGAACACTGGCAAACACCTGGTGTTTTAAA	0	1	0	0
ACTTCGTTTCTGAACAGCCGCAAACTCCTGGTGTTTTAAA	0	0	1	0
ACTTCGTTTCTGAACAGCG-CAAACACCTGGTGTTTTAAA	0	2	2	3
ACTTCGTTTCTGAACAGCGACAAACAACTGGTGTTTTAAA	0	0	0	1
ACTTCGTTTCTGAACAGCGACAAACACCTGATGTTTTAAA	0	0	0	1
ACTTCGTTTCTGAACAGCGACAAACACCTGGTGTTCTAAA	0	0	0	1
ACTTCGTTTCTGAACAGCGACAAACACCTGGTGTTTTAAT	0	1	0	0
ACTTCGTTTCTGAACAGCGACAAACACCTGGTTTTTTAAA	0	0	0	1
ACTTCGTTTCTGAACAGCGG-AAACACCTGGTGTTTTAAA	0	2	3	0
ACTTCGTTTCTGAACAGCGGAACACACCTGGTGTTTTAAA	0	0	1	0
ACTTCGTTTCTGAACAGCGGCAAACAACTGGTGTTTTAAA	0	3	2	7
ACTTCGTTTCTGAACAGCGGCAAACAC-TGGTGTTTTAAA	0	3	1	1
ACTTCGTTTCTGAACAGCGGCAAACACATGATGTTTTAAA	0	0	1	0
ACTTCGTTTCTGAACAGCGGCAAACACC-GGTGTTTTAAA	0	3	4	2
ACTTCGTTTCTGAACAGCGGCAAACACCCTGTGTTTTAAA	0	1	1	0
ACTTCGTTTCTGAACAGCGGCAAACACCTAGTGTTTCAAA	0	1	0	0
ACTTCGTTTCTGAACAGCGGCAAACACCTCGTGTTTTAAA	0	10	7	7
ACTTCGTTTCTGAACAGCGGCAAACACCTG-TGTTTTAAA	0	27	17	28
ACTTCGTTTCTGAACAGCGGCAAACACCTGC-GTTTTAAA	0	0	1	0
ACTTCGTTTCTGAACAGCGGCAAACACCTGCTGTTTTAAA	0	5	9	5
ACTTCGTTTCTGAACAGCGGCAAACACCTGG-GTTTTAAA	0	1	1	0
ACTTCGTTTCTGAACAGCGGCAAACACCTGGGGTTTTAAA	0	4	2	1
ACTTCGTTTCTGAACAGCGGCAAACACCTGGT---TTAAA	0	1	0	0
ACTTCGTTTCTGAACAGCGGCAAACACCTGGTGTGTTAAA	0	5	1	2
ACTTCGTTTCTGAACAGCGGCAAACACCTGGTGTTGTAAA	0	3	5	1
ACTTCGTTTCTGAACAGCGGCAAACACCTGGTGTTT-ATA	0	1	0	0
ACTTCGTTTCTGAACAGCGGCAAACACCTGGTGTTTTAA-	0	1	1	0
ACTTCGTTTCTGAACAGCGGCAAACACCTGGTGTTTTACA	0	7	5	5
ACTTCGTTTCTGAACAGCGGCAAACACCTGGTGTTTTTTA	0	0	0	1
ACTTCGTTTCTGAACAGCGGCAAACACCTGTTGTTTCAAA	0	1	0	0
ACTTCGTTTCTGAACAGCGGCAAACAGCTGGTGTTTTAAA	0	5	3	2
ACTTCGTTTCTGAACAGCGGCAACCACCTGGTGTTTTAAA	0	7	7	6
ACTTCGTTTCTGAACAGCGGCAAGCACGTGGTGTTTTAAA	0	0	0	1
ACTTCGTTTCTGAACAGCGGCACACACCTGGTGTTTTAAA	0	2	0	2
ACTTCGTTTCTGAACAGCGGCAGACACCTGGTGTATTAAA	0	1	0	0
ACTTCGTTTCTGAACAGCGGCCAACACCTGGTGTTTTAAA	0	3	0	1
ACTTCGTTTCTGAACAGCGGTAAACACCTG-TGTTTTAAA	0	0	1	0
ACTTCGTTTCTGAACAGGGGCAAACACCTGGTGTTTTAAA	0	3	1	1
ACTTCGTTTCTGAACAGTGGCAAACACCTGGTGGTTTAAA	0	1	1	0
ACTTCGTTTCTGAACAGTGGCAAACATCTGGTGTTTTAAA	0	0	0	1
ACTTCGTTTCTGAACATCCGCAAACACCTGGTGTTTTAAA	0	0	1	0
ACTTCGTTTCTGAACATCGGCAAACACCTGGTGTTTTGAA	0	1	0	0
ACTTCGTTTCTGAATAGCGGCAAACACCTGGTGCTTTAAA	0	1	0	0
ACTTCGTTTCTGACCAGCGGCAAACACCTGGTGTTTTAAA	0	3	1	0
ACTTGGTTTCTGAACAGCGGCAAACACCCGGTGTTTTAAA	0	0	1	0
AGTTCGTTTCTGAACAGCGGCAAACACCTGGTGTTTTAAA	0	2	1	1
CCTTCGTCTCTGAACAGCGGCAAACACCTGGTGTTTTAAA	0	0	1	0
CTTCGTTTCTGAAACAGCGGCAAACACCTGGTGTTTTAAA	0	0	1	0
TCTTCGTTTCTAAACAGCGGCAAACACCTGGTGTTTTAAA	0	1	0	0
TCTTCGTTTCTGAACAGCGACAAACACCTGGTGTTTTAAA	0	0	0	1

## Sheet: ABE1 site9
Aligned_Sequence	mock	ABEmax	miniABEmax	I744
AGACATAGTCTGAGTAGCTGCAGACAAAAGAGGCCTAGGC	20382	99214	119456	109905
AGACATAGTCTGAGTAGCTGCAGACGAAAGAGGCCTAGGC	8	48	60	64
AGACATAGACTGAGTAGCTGCAGACAAAAGAGGCCTAGGC	7	12	18	13
AGACATAGTCTGAGTAGCCGCAGACAAAAGAGGCCTAGGC	7	36	32	28
AGACATAGTCTGAGTAGCTGCAGGCAAAAGAGGCCTAGGC	7	25	24	18
AGACATAGTCTGAGCAGCTGCAGACAAAAGAGGCCTAGGC	6	19	28	34
AGACATAGTCTGAGTAGCTGCAGACAAAAGAGGCCCAGGC	6	17	14	15
AGACATAGCCTGAGTAGCTGCAGACAAAAGAGGCCTAGGC	5	36	30	28
AGACATAGTCTGAGTAGCTGTAGACAAAAGAGGCCTAGGC	5	11	17	10
-GACATAGTCTGAGTAGCTGCAGACAAAAGAGGCCTAGGC	4	7	16	10
AGACATAGTCTGAGTAGCTGCAAACAAAAGAGGCCTAGGC	4	8	12	19
AGACATAGTCTGAGTAGCTGCAGACAAAAGAGGCCAAGGC	4	4	14	5
AGACATAGTCTGAGTAGCTGCAGACAAAGGAGGCCTAGGC	4	32	49	29
AGACATAGTCTGAGTAGCTGCAGACAAGAGAGGCCTAGGC	4	16	21	24
AGACATAGTCTGAGTAGCTGCAGACAGAAGAGGCCTAGGC	4	37	26	36
AGACATAGTCTGAGTAGCTTCAGACAGAAGAGGCCTAGGC	4	4	9	7
AGACATAGTCTGAGTAGCTTCAGACGAAAGAGGCCTAGGC	4	13	24	14
AGGCATAGTCTGAGTAGCTGCAGACAAAAGAGGCCTAGGC	4	18	21	22
GGACATAGTCTGAGTAGCTGCAGACAAAAGAGGCCTAGGC	4	9	16	21
AGACACAGTCTGAGTAGCTGCAGACAAAAGAGGCCTAGGC	3	17	19	16
AGACATAGTCTAAGTAGCTGCAGACAAAAGAGGCCTAGGC	3	14	19	9
AGACATAGTCTGAATAGCTGCAGACAAAAGAGGCCTAGGC	3	10	17	11
AGACATAGTCTGAGAAGCTGCAGACAAAAGAGGCCTAGGC	3	8	9	13
AGACATAGTCTGAGTAGCTACAGACAAAAGAGGCCTAGGC	3	16	26	12
AGACATAGTCTGAGTAGCTGAAGACAAAAGAGGCCTAGGC	3	7	8	5
AGACATAGTCTGAGTAGCTGCAGACAAA-GAGGCCTAGGC	3	14	17	13
AGACATAGTCTGAGTAGCTGCAGACAAAAAAGGCCTAGGC	3	12	21	10
AGACATAGTCTGAGTAGCTGCAGACAAAAGAAGCCTAGGC	3	14	16	10
AGACATAGTCTGAGTAGCTGCAGACAAAAGAGGCCTAAGC	3	9	15	14
AGACATAGTCTGAGTAGCTGCAGACAAAAGAGGCCTAGGT	3	29	31	22
AGACATAGTCTGAGTAGCTGCAGACAAAAGAGGCCTTGGC	3	10	13	12
AGACATAGTCTGAGTAGCTGCAGACAAAAGAGGCTTAGGC	3	10	14	13
AGACATAGTCTGAGTAGCTGCAGACAAAAGGGGCCTAGGC	3	15	12	15
AGACATAGTCTGAGTAGCTGCAGTCAAAAGAGGCCTAGGC	3	17	21	8
AGACATAGTCTGAGTAGCTGCGGACAAAAGAGGCCTAGGC	3	24	28	30
AGACATAGTCTGGGTAGCTGCAGACAAAAGAGGCCTAGGC	3	26	22	26
AGACATAGTCTGGGTAGCTTCAGACAAAAGAGGCCTAGGC	3	7	7	3
AGACTTAGTCTGAGTAGCTGCAGACAAAAGAGGCCTAGGC	3	18	17	16
AGATATAGTCTGAGTAGCTGCAGACAAAAGAGGCCTAGGC	3	10	28	12
AGTCATAGTCTGAGTAGCTGCAGACAAAAGAGGCCTAGGC	3	13	21	13
AGACATAATCTGAGTAGCTGCAGACAAAAGAGGCCTAGGC	2	10	13	9
AGACATAGGCTGAGTAGCTGCAGACAAAAGAGGCCTAGGC	2	6	3	3
AGACATAGTCAGAGTAGCTGCAGACAAAAGAGGCCTAGGC	2	4	6	3
AGACATAGTCCGAGTAGCTGCAGACAAAAGAGGCCTAGGC	2	10	24	34
AGACATAGTCGGAGTAGCTGCAGACAAAAGAGGCCTAGGC	2	10	9	11
AGACATAGTCTGAGTAGCTGCAGACAAAAGAG-CCTAGGC	2	1	1	0
AGACATAGTCTGAGTAGCTGCAGACAAAAGAGACCTAGGC	2	15	22	8
AGACATAGTCTGAGTAGCTGCAGACAAAAGAGGACTAGGC	2	15	21	19
AGACATAGTCTGAGTAGCTGCAGACAAAAGAGGCATAGGC	2	8	9	3
AGACATAGTCTGAGTAGCTGCAGACAAAAGAGGCCGAGGC	2	3	3	6
AGACATAGTCTGAGTAGCTGCAGACAAAAGAGGCCTAGGG	2	1	3	5
AGACATAGTCTGAGTAGCTGCAGACAAAAGAGGCCTAGTC	2	13	11	7
AGACATAGTCTGAGTAGCTGCAGACAAAAGAGGCCTGGGC	2	18	10	14
AGACATAGTCTGAGTAGCTGCAGACAAAAGAGTCCTAGGC	2	7	7	7
AGACATAGTCTGAGTAGCTGCAGATAAAAGAGGCCTAGGC	2	14	20	16
AGACATAGTCTGAGTAGCTTCAAACAAAAGAGGCCTAGGC	2	4	3	2
AGACATAGTCTGAGTAGCTTCAGACAAAAGAGACCTAGGC	2	1	3	2
AGACATAGTCTGAGTAGCTTCAGACAAAAGAGGACTAGGC	2	4	4	4
AGACATAGTCTGAGTAGCTTCAGACAAAAGAGGCCTAGAC	2	2	4	3
AGACATAGTCTGAGTAGCTTCAGACAAAAGAGGCCTAGGA	2	3	0	2
AGACATAGTCTGAGTAGCTTCAGACAAAAGAGGCCTAGGT	2	3	5	4
AGACATAGTCTGAGTAGCTTCAGACAAAAGAGTCCTAGGC	2	0	1	1
AGACATAGTCTGAGTAGCTTCAGACATAAGAGGCCTAGGC	2	4	6	3
AGACATAGTCTGAGTAGCTTCAGACTAAAGAGGCCTAGGC	2	3	4	3
AGACATAGTCTGAGTAGCTTCAGGCAAAAGAGGCCTAGGC	2	6	10	7
AGACATAGTCTGAGTGGCTGCAGACAAAAGAGGCCTAGGC	2	9	16	11
AGACATAGTCTGAGTTGCTGCAGACAAAAGAGGCCTAGGC	2	3	17	4
AGACATAGTCTGCGTAGCTTCAGACAAAAGAGGCCTAGGC	2	0	0	0
AGACATGGTCTGAGTAGCTGCAGACAAAAGAGGCCTAGGC	2	7	12	11
ACACATAGTCTGAGTAGCTGCAGACAAAAGAGGCCTAGGC	1	4	3	6
AGACAAAGTCTGAGTAGCTTCAGACAAAAGAGGCCTAGGC	1	1	1	2
AGACACAGTCTGAGTAGCTTCAGACAAAAGAGGCCTAGGC	1	4	11	7
AGACATAATCTGAGTAGCTTCAGACAAAAGAGGCCTAGGC	1	6	1	0
AGACATACTCTGAGTAGCTGCAGACAAAAGAGGCCTAGGC	1	5	2	2
AGACATAGACTGAGTAGCTTCAGACAAAAGAGGCCTAGGC	1	5	5	3
AGACATAGCCTGAGTAGCTTCAGACAAAAGAGGCCTAGGC	1	3	6	5
AGACATAGTATGAGTAGCTGCAGACAAAAGAGGCCTAGGC	1	6	5	7
AGACATAGTCCGAGTAGCTTCAGACAAAAGAGGCCTAGGC	1	7	6	8
AGACATAGTCGGAGTAGCTTCAGACAAAAGAGGCCTAGGC	1	4	2	4
AGACATAGTCTAAGTAGCTTCAGACAAAAGAGGCCTAGGC	1	5	3	4
AGACATAGTCTG--TAGCTTCAGACAAAAGAGGCCTAGGC	1	1	0	0
AGACATAGTCTGAGCAGCTTCAGACAAAAGAGGCCTAGGC	1	3	13	8
AGACATAGTCTGAGGAGCTGCAGACAAAAGAGGCCTAGGC	1	2	2	4
AGACATAGTCTGAGTAACTGCAGACAAAAGAGGCCTAGGC	1	5	11	15
AGACATAGTCTGAGTAGATGCAGACAAAAGAGGCCTAGGC	1	3	9	2
AGACATAGTCTGAGTAGCAGCAGACAAAAGAGGCCTAGGC	1	6	11	12
AGACATAGTCTGAGTAGCATCAGACAAAAGAGGCCTAGGC	1	1	6	2
AGACATAGTCTGAGTAGCGTCAGACAAAAGAGGCCTAGGC	1	0	2	4
AGACATAGTCTGAGTAGCTCCAGACAAAAGAGGCCTAGGC	1	12	12	12
AGACATAGTCTGAGTAGCTGCAGACAAAACAGGCCTAGGC	1	3	5	3
AGACATAGTCTGAGTAGCTGCAGACAAAAGAGGCCTAGAC	1	9	12	11
AGACATAGTCTGAGTAGCTGCAGACAAAAGAGGCCTAGCC	1	3	5	5
AGACATAGTCTGAGTAGCTGCAGACAAAAGAGGCCTAGGA	1	2	7	7
AGACATAGTCTGAGTAGCTGCAGACAAAAGAGGCCTATGC	1	6	5	7
AGACATAGTCTGAGTAGCTGCAGACAAAAGAGGGCTAGGC	1	10	4	3
AGACATAGTCTGAGTAGCTGCAGACAAAAGATGCCTAGGC	1	7	3	3
AGACATAGTCTGAGTAGCTGCAGACAAAAGTGGCCTAGGC	1	5	10	16
AGACATAGTCTGAGTAGCTGCAGACAATAGAGGCCTAGGC	1	10	8	6
AGACATAGTCTGAGTAGCTGCAGACATAAGAGGCCTAGGC	1	9	20	5
AGACATAGTCTGAGTAGCTGCAGACGAAAGAGGCCTAGAC	1	0	0	0
AGACATAGTCTGAGTAGCTGCAGACTAAAGAGGCCTAGGC	1	7	6	7
AGACATAGTCTGAGTAGCTGCAGAGAAAAGAGGCCTAGGC	1	1	1	3
AGACATAGTCTGAGTAGCTGCTGACAAAAGAGGCCTAGGC	1	13	16	7
AGACATAGTCTGAGTAGCTGTAGACAAAAGAGGCCCAGGC	1	0	0	0
AGACATAGTCTGAGTAGCTT-AGACAAAAGAGGCCTAGGC	1	0	0	0
AGACATAGTCTGAGTAGCTTCAGA-AAAAGAGGCCTAGGC	1	0	0	0
AGACATAGTCTGAGTAGCTTCAGACAAA-GAGGCCTAGGC	1	1	1	4
AGACATAGTCTGAGTAGCTTCAGACAAAAGAGGCCAAGGC	1	3	2	2
AGACATAGTCTGAGTAGCTTCAGACAAAAGAGGCCTAAGC	1	0	2	4
AGACATAGTCTGAGTAGCTTCAGACAAAAGAGGCCTAG-C	1	0	0	0
AGACATAGTCTGAGTAGCTTCAGACAAAAGAGGCCTAGTC	1	0	1	0
AGACATAGTCTGAGTAGCTTCAGACAAAAGAGGCCTTGGC	1	1	2	0
AGACATAGTCTGAGTAGCTTCAGACAAAAGAGGCTTAGGC	1	6	2	5
AGACATAGTCTGAGTAGCTTCAGACAAAAGTGGCCTAGGC	1	2	5	2
AGACATAGTCTGAGTAGCTTCAGACAAAATAGGCCTAGGC	1	1	2	1
AGACATAGTCTGAGTAGCTTCAGACAAATGAGGCCTAGGC	1	1	1	1
AGACATAGTCTGAGTAGCTTCAGACAAGAGAGGCCTAGGC	1	9	5	4
AGACATAGTCTGAGTAGCTTCAGATAAAAGAGGCCTAGGC	1	6	6	4
AGACATAGTCTGAGTAGCTTCGGACAAAAGAGGCCTAGGC	1	1	12	2
AGACATAGTCTGAGTAGCTTCTGACAAAAGAGGCCTAGGC	1	4	4	2
AGACATAGTCTGAGTAGTTTCAGACAAAAGAGGCCTAGGC	1	2	4	4
AGACATAGTCTGAGTATCTTCAGACAAAAGAGGCCTAGGC	1	2	1	3
AGACATAGTCTGAGTGGCTTCAGACAAAAGAGGCCTAGGC	1	7	3	4
AGACATAGTCTGATTAGCTTCAGACAAAAGAGGCCTAGGC	1	1	0	2
AGACATAGTCTGTGTAGCTGCAGACAAAAGAGGCCTAGGC	1	15	15	16
AGACATAGTCTGTGTAGCTTCAGACAAAAGAGGCCTAGGC	1	5	7	3
AGACATAGTCTTAGTAGCTGCAGACAAAAGAGGCCTAGGC	1	12	12	7
AGACATAGTTTGAGTAGCTTCAGACAAAAGAGGCCTAGGC	1	3	2	4
AGACATATTCTGAGTAGCTGCAGACAAAAGAGGCCTAGGC	1	7	4	5
AGACATATTCTGAGTAGCTTCAGACAAAAGAGGCCTAGGC	1	0	1	3
AGACATGGTCTGAGTAGCTTCAGACAAAAGAGGCCTAGGC	1	4	2	2
AGACGTAGTCTGAGTAGCTGCAGACAAAAGAGGCCTAGGC	1	15	23	17
AGACGTAGTCTGAGTAGCTTCAGACAAAAGAGGCCTAGGC	1	6	14	6
AGAGATAGTCTGAGTAGCTGCAGACAAAAGAGGCCTAGGC	1	1	0	2
AGAGATAGTCTGAGTAGCTTCAGACAAAAGAGGCCTAGGC	1	1	2	0
AGATATAGTCTGAGTAGCTTCAGACAAAAGAGGCCTAGGC	1	3	6	7
AGGCATAGTCTGAGTAGCTTCAGACAAAAGAGGCCTAGGC	1	3	7	3
ATACATAGTCTGAGTAGCTGCAGACAAAGGAGGCCTAGGC	1	0	0	0
ATACATAGTCTGAGTAGCTTCAGACAAAAGAGACCTAGGC	1	0	0	0
-GACATAGTCTGAGTAGCTGCAGACGAAAGAGGCCTAGGC	0	1	0	0
-GACATAGTCTGAGTAGCTGTAGACAAAAGAGGCCTAGGC	0	1	0	0
-GACATAGTCTGAGTAGCTTCAGACAAAAGAGGCCTAGGC	0	1	2	6
A-ACATAGTCTGAGTAGCTGCAGACAAAAGAGGCCTAGGC	0	0	1	0
AAACATAGTCTGAGTAGCTGCAGACAAAAGAGGCCTAGGC	0	9	15	15
AAACATAGTCTGAGTAGCTTCAGACAAAAGAGGCCTAGGC	0	7	4	2
ACACATAGTCTGAGTAGCTTCAGACAAAAGAGGCCTAGGC	0	1	0	0
AGAAATAGTCGGAGTAGCTGCAGACAAAAGAGGCCTAGGC	0	1	0	0
AGAAATAGTCTGAGTAGCTGCAGACAAAAGAGGCCTAGGC	0	1	2	2
AGAAATAGTCTGAGTAGCTTCAGACAAAAGAGGCCTAGGC	0	1	1	0
AGACA--GTCTGAGTAGCTTCAGACAAAAGAGGCCTAGGC	0	0	2	0
AGACAAAGTCTGAGTAGATTCAGACAAAAGAGGCCTAGGC	0	0	1	0
AGACAAAGTCTGAGTAGCTGCAGACAAAAGAGGCCTAGGC	0	5	7	3
AGACAGAGTCTGAGTAGCTTCAGACAAAAGAGGCCTAGGC	0	0	1	0
AGACAT-GTCTGAGTAGCTGCAGACAAAAGAGGCCTAGGC	0	1	2	0
AGACAT-GTCTGAGTAGCTTCAGACAAAAGAGGCCTAGGC	0	0	1	1
AGACATAATCTGAGTAGCTGCAGACAAAAGAGGCTTAGGC	0	0	1	0
AGACATACTCTGAGTAGCTTCAGACAAAAGAGGCCTAGGC	0	1	0	5
AGACATAGCCTGAGTAGATGCAGACAAAAGAGGCCTAGGC	0	0	0	1
AGACATAGCCTGAGTAGCTGCAGACAAAAGAGACCTAGGC	0	0	0	1
AGACATAGGCTGAGTAGCTTCAGACAAAAGAGGCCTAGGC	0	1	2	0
AGACATAGGCTGGGTAGCTGCAGACAAAAGAGGCCTAGGC	0	0	1	0
AGACATAGTATGAGTAGCTTCAGACAAAAGAGGCCTAGGC	0	1	4	3
AGACATAGTC--AGTAGCTGCAGACAAAAGAGGCCTAGGC	0	1	0	1
AGACATAGTCAGAGTAGCTTCAGACAAAAGAGGCCTAGGC	0	1	1	1
AGACATAGTCCGAGTTGCTGCAGACAAAAGAGGCCTAGGC	0	0	0	1
AGACATAGTCCGGGTAGCTGCAGACAAAAGAGGCCTAGGC	0	0	0	1
AGACATAGTCT-AGTAGCTGCAGACAAAAGAGGCCTAGGC	0	2	0	2
AGACATAGTCTCAGTAGCTGCAGACAAAAGAGGCCTAGGC	0	4	4	6
AGACATAGTCTCAGTAGCTTCAGACAAAAGAGGCCTAGGC	0	0	2	2
AGACATAGTCTCTGTAGCTGCAGACAAAAGAGGCCTAGGC	0	1	0	0
AGACATAGTCTG--TAGCTGCAGACAAAAGAGGCCTAGGC	0	0	0	2
AGACATAGTCTGAATAGCTTCAGACAAAAGAGGCCTAGGC	0	1	3	2
AGACATAGTCTGACTAGCTGCAGACAAAAGAGGCCTAGGC	0	1	4	3
AGACATAGTCTGAG-AGCTGCAGACAAAAGAGGCCTAGGC	0	0	1	1
AGACATAGTCTGAG-AGCTTCAGACAAAAGAGGCCTAGGC	0	0	1	0
AGACATAGTCTGAGAAGCTTCAGACAAAAGAGGCCTAGGC	0	3	2	2
AGACATAGTCTGAGGAGCTTCAGACAAAAGAGGCCTAGGC	0	0	1	0
AGACATAGTCTGAGTAACTTCAGACAAAAGAGGCCTAGGC	0	2	2	1
AGACATAGTCTGAGTACCTGCAGACAAAAGAGGCCTAGGC	0	0	1	3
AGACATAGTCTGAGTACCTTCAGACAAAAGAGGCCTAGGC	0	0	1	0
AGACATAGTCTGAGTAGATGCAGACAAAAGAGGACTAGGC	0	0	1	0
AGACATAGTCTGAGTAGATTCAGACAAAAGAGGCCTAGGC	0	0	0	1
AGACATAGTCTGAGTAGC---AGACAAAAGAGGCCTAGGC	0	1	1	0
AGACATAGTCTGAGTAGCCGCAGACAAAAGAGACCTAGGC	0	0	1	0
AGACATAGTCTGAGTAGCCTCAGACAAAAGAGGCCTAGGC	0	6	7	14
AGACATAGTCTGAGTAGCGGCAGACAAAAGAGGCCTAGGC	0	5	3	4
AGACATAGTCTGAGTAGCT-CAGACAAAAGAGGCCTAGGC	0	1	0	1
AGACATAGTCTGAGTAGCTG--GACAAAAGAGGCCTAGGC	0	0	0	1
AGACATAGTCTGAGTAGCTGCACACAAAAGAGGCCTAGGC	0	2	6	2
AGACATAGTCTGAGTAGCTGCAGA-AAAAGAGGCCTAGGC	0	0	1	2
AGACATAGTCTGAGTAGCTGCAGAAAAAAGAGGCATAGGC	0	0	0	1
AGACATAGTCTGAGTAGCTGCAGAAAAAAGAGGCCTAGGC	0	4	9	5
AGACATAGTCTGAGTAGCTGCAGACAA--GAGGCCTAGGC	0	2	2	1
AGACATAGTCTGAGTAGCTGCAGACAAAA-AGGCCTAGGC	0	0	1	0
AGACATAGTCTGAGTAGCTGCAGACAAAAG--GCCTAGGC	0	1	0	1
AGACATAGTCTGAGTAGCTGCAGACAAAAGACGCCTAGGC	0	4	4	2
AGACATAGTCTGAGTAGCTGCAGACAAAAGAGCCCTAGGC	0	2	7	5
AGACATAGTCTGAGTAGCTGCAGACAAAAGAGCTCTAGGC	0	0	0	1
AGACATAGTCTGAGTAGCTGCAGACAAAAGAGGC--AGGC	0	0	0	1
AGACATAGTCTGAGTAGCTGCAGACAAAAGAGGC-TAGGC	0	1	1	3
AGACATAGTCTGAGTAGCTGCAGACAAAAGAGGCC-----	0	0	0	1
AGACATAGTCTGAGTAGCTGCAGACAAAAGAGGCC-AGGC	0	1	2	0
AGACATAGTCTGAGTAGCTGCAGACAAAAGAGGCCT-GGC	0	1	5	5
AGACATAGTCTGAGTAGCTGCAGACAAAAGAGGCCTACGC	0	3	2	2
AGACATAGTCTGAGTAGCTGCAGACAAAAGAGGCCTAG-C	0	0	3	1
AGACATAGTCTGAGTAGCTGCAGACAAAAGAGGCCTAGG-	0	0	1	0
AGACATAGTCTGAGTAGCTGCAGACAAAAGAGGCCTCGGC	0	0	3	1
AGACATAGTCTGAGTAGCTGCAGACAAAAGAGGCCTGGAC	0	0	0	1
AGACATAGTCTGAGTAGCTGCAGACAAAAGAGGCGTAGGC	0	3	1	4
AGACATAGTCTGAGTAGCTGCAGACAAAAGAGGTCTAGGC	0	17	14	15
AGACATAGTCTGAGTAGCTGCAGACAAAAGCGGCCTAGGC	0	0	1	2
AGACATAGTCTGAGTAGCTGCAGACAAAATAGGCCTAGGA	0	0	1	0
AGACATAGTCTGAGTAGCTGCAGACAAAATAGGCCTAGGC	0	3	4	6
AGACATAGTCTGAGTAGCTGCAGACAAACGAGGCCTAGGC	0	1	3	0
AGACATAGTCTGAGTAGCTGCAGACAAAT-AGGCCTAGGC	0	1	0	0
AGACATAGTCTGAGTAGCTGCAGACAAATGAGGCCTAGGC	0	4	8	9
AGACATAGTCTGAGTAGCTGCAGACAACAGAGGCCTAGGC	0	2	1	1
AGACATAGTCTGAGTAGCTGCAGACACAAGAGGCCTAGGC	0	2	2	4
AGACATAGTCTGAGTAGCTGCAGACCAAAGAGGCCTAGGC	0	0	2	2
AGACATAGTCTGAGTAGCTGCAGACTAAAGAGGCCTAGGT	0	0	1	0
AGACATAGTCTGAGTAGCTGCAGCCAAAAGAGGCCTAGGC	0	0	1	1
AGACATAGTCTGAGTAGCTGCATACAAAAGAGGCCTAGGC	0	7	11	4
AGACATAGTCTGAGTAGCTGCCGACAAAAGAGGCCTAGGC	0	2	1	2
AGACATAGTCTGAGTAGCTGCGGACAAAAGTGGCCTAGGC	0	0	1	0
AGACATAGTCTGAGTAGCTGGAGACAAAAGAGGCCTAGGC	0	6	8	6
AGACATAGTCTGAGTAGCTTAAGACAAAAGAGGCCTAGGC	0	1	0	0
AGACATAGTCTGAGTAGCTTC-GACAAAAGAGGCCTAGGC	0	0	0	1
AGACATAGTCTGAGTAGCTTCACACAAAAGAGGCCTAGGC	0	0	0	2
AGACATAGTCTGAGTAGCTTCAGAAAAAAGAGGCCTAGGC	0	1	0	1
AGACATAGTCTGAGTAGCTTCAGACAA--GAGGCCTAGGC	0	0	0	1
AGACATAGTCTGAGTAGCTTCAGACAAAAAAGGACTAGGC	0	0	0	1
AGACATAGTCTGAGTAGCTTCAGACAAAAAAGGCCTAGGC	0	3	4	4
AGACATAGTCTGAGTAGCTTCAGACAAAAAGAGGCCTAGG	0	0	1	0
AGACATAGTCTGAGTAGCTTCAGACAAAACAGGCCTAGGC	0	0	1	0
AGACATAGTCTGAGTAGCTTCAGACAAAAG--GCCTAGGC	0	0	1	0
AGACATAGTCTGAGTAGCTTCAGACAAAAG-GGCCTAGGC	0	0	1	1
AGACATAGTCTGAGTAGCTTCAGACAAAAGAAGCCTAGGC	0	3	3	3
AGACATAGTCTGAGTAGCTTCAGACAAAAGAGCCCTAGGC	0	0	1	1
AGACATAGTCTGAGTAGCTTCAGACAAAAGAGGC--AGGC	0	1	0	0
AGACATAGTCTGAGTAGCTTCAGACAAAAGAGGCATAGGC	0	2	1	1
AGACATAGTCTGAGTAGCTTCAGACAAAAGAGGCC--GGC	0	1	0	0
AGACATAGTCTGAGTAGCTTCAGACAAAAGAGGCC-AGGC	0	1	1	0
AGACATAGTCTGAGTAGCTTCAGACAAAAGAGGCCCAGGC	0	4	8	5
AGACATAGTCTGAGTAGCTTCAGACAAAAGAGGCCGAGGC	0	0	2	2
AGACATAGTCTGAGTAGCTTCAGACAAAAGAGGCCT-GGC	0	0	1	1
AGACATAGTCTGAGTAGCTTCAGACAAAAGAGGCCTACGC	0	3	0	0
AGACATAGTCTGAGTAGCTTCAGACAAAAGAGGCCTAGCC	0	2	0	1
AGACATAGTCTGAGTAGCTTCAGACAAAAGAGGCCTAGGG	0	0	1	1
AGACATAGTCTGAGTAGCTTCAGACAAAAGAGGCCTATGC	0	0	2	0
AGACATAGTCTGAGTAGCTTCAGACAAAAGAGGCCTCGGC	0	0	1	0
AGACATAGTCTGAGTAGCTTCAGACAAAAGAGGCCTGGGC	0	6	3	5
AGACATAGTCTGAGTAGCTTCAGACAAAAGAGGCGTAGGC	0	0	2	0
AGACATAGTCTGAGTAGCTTCAGACAAAAGAGGGCTAGGC	0	1	1	0
AGACATAGTCTGAGTAGCTTCAGACAAAAGAGGTCTAGGC	0	7	3	1
AGACATAGTCTGAGTAGCTTCAGACAAAAGATGCCTAGGC	0	4	2	0
AGACATAGTCTGAGTAGCTTCAGACAAAAGCGGCCTAGGC	0	0	1	0
AGACATAGTCTGAGTAGCTTCAGACAAAAGGGGCCTAGGC	0	3	6	3
AGACATAGTCTGAGTAGCTTCAGACAAAATGAGGCCTAGG	0	0	0	1
AGACATAGTCTGAGTAGCTTCAGACAAACGAGGCCTAGGC	0	1	0	0
AGACATAGTCTGAGTAGCTTCAGACAAAGGAGGCCTAGGC	0	5	8	8
AGACATAGTCTGAGTAGCTTCAGACAAAT-AGGCCTAGGC	0	0	0	1
AGACATAGTCTGAGTAGCTTCAGACAATAGAGGCCTAGGC	0	3	1	0
AGACATAGTCTGAGTAGCTTCAGACACAAGAGGCCTAGGC	0	1	0	0
AGACATAGTCTGAGTAGCTTCAGACCAAAGAGGCCTAGGC	0	0	1	1
AGACATAGTCTGAGTAGCTTCAGAGAAAAGAGGCCTAGGC	0	1	0	0
AGACATAGTCTGAGTAGCTTCAGTCAAAAGAGGCCTAGGC	0	6	3	8
AGACATAGTCTGAGTAGCTTCATACAAAAGAGGCCTAGGC	0	1	0	0
AGACATAGTCTGAGTAGCTTCCGACAAAAGAGGCCTAGGC	0	0	1	0
AGACATAGTCTGAGTAGCTTGAGACAAAAGAGGCCTAGGC	0	1	0	1
AGACATAGTCTGAGTAGCTTTAGACAAAAGAGGCCTAGGC	0	2	7	5
AGACATAGTCTGAGTAGGTGCAGACAAAAGAGGCCTAGGC	0	3	1	7
AGACATAGTCTGAGTAGGTTCAGACAAAAGAGGCCTAGGC	0	2	0	0
AGACATAGTCTGAGTAGTAGCAGACAAAAGAGGCCTAGGC	0	0	0	1
AGACATAGTCTGAGTAGTTGCAGACAAAAGAGGCCTAGGC	0	8	13	9
AGACATAGTCTGAGTAGTTGCGGACAAAAGAGGCCTAGGC	0	1	0	0
AGACATAGTCTGAGTATCTGCAGACAAAAGAGGCCTAGGC	0	6	6	5
AGACATAGTCTGAGTCGCTGCAGACAAAAGAGGCCTAGGC	0	3	0	1
AGACATAGTCTGAGTCGCTTCAGACAAAAGAGGCCTAGGC	0	0	1	0
AGACATAGTCTGAGTTGCTTCAGACAAAAGAGGCCTAGGC	0	1	1	1
AGACATAGTCTGATTAGCTCCAGACAAAAGAGGCCTAGGC	0	0	0	1
AGACATAGTCTGATTAGCTGCAGACAAAAGAGGCCTAGGC	0	1	8	2
AGACATAGTCTGCGTAGCTGCAGACAAAAGAGGCCTAGGC	0	3	4	2
AGACATAGTCTTAGTAGCTTCAGACAAAAGAGGCCTAGGC	0	6	3	6
AGACATAGTGTGAGTAGCTGCAGACAAAAGAGGCCTAGGC	0	1	2	3
AGACATAGTGTGAGTAGCTTCAGACAAAAGAGGCCTAGGC	0	0	0	1
AGACATAGTTTGAGTAGCTGCAGACAAAAGAGGCCTAGGC	0	13	13	15
AGACATCGTCTGAGTAGCTGCAGACAAAAGAGGCCTAGGC	0	0	1	0
AGACATTGTCTGAGTAGCTGCAGACAAAAGAGGCCTAGGC	0	3	7	4
AGACATTGTCTGAGTAGCTTCAGACAAAAGAGGCCTAGGC	0	0	2	3
AGACCTAGTCTGAGTAGCTGCAGACAAAAGAGGCCTAGGC	0	0	2	1
AGACCTAGTCTGAGTAGCTTCAGACAAAAGAGGCCTAGGC	0	0	0	1
AGACGTAGTCTGAATAGCTGCAGACAAAAGAGGCCTAGGC	0	0	1	0
AGACTTAGTCTGAGTAGCTTCAGACAAAAGAGGCCTAGGC	0	2	4	3
AGACTTAGTTTGAGTAGTTGCAGACAAAAGAGGCCTAGGC	0	0	0	1
AGCCATAGTCTGAGTAGCTGCAGACAAAAGAGGCCTAGGC	0	1	1	0
AGCCATAGTCTGAGTAGCTTCAGACAAAAGAGGCCTAGGC	0	1	0	0
AGGCATAGCCTGAGTAGCTGCAGACAAAAGAGGCCTAGGC	0	0	0	1
AGTCATAGTCTGAGTAGCTTCAGACAAAAGAGGCCTAGGC	0	3	4	5
ATACATAGTCTGAGTAGCTGCAGACAAAAGAGGCCTAGGC	0	4	3	6
ATACATAGTCTGAGTAGCTTCAGACAAAAGAGGCCTAGGC	0	2	0	0
CGACATAGTCTGAGTAGCTTCAGACAAAAGAGGCCTAGGC	0	0	0	1
GGACATAGTCTGAGTAGCTTCAGACAAAAGAGGCCTAGGC	0	1	6	4
TGACATAGTCTGAGTAGCTGCAGACAAAAGAGGCCTAGGC	0	12	8	9
TGACATAGTCTGAGTAGCTTCAGACAAAAGAGGCCTAGGC	0	2	2	6

[truncated: 19 more sheets: ABE1 site10, ABE8 site1, ABE8 site2, ABE8 site3, ABE8 site4, ABE8 site5, ABE8 site6, ABE8 site7, ABE8 site8, ABE8 site9, ABE8 site10, ABE11 site1, ABE11 site2, ABE11 site3, ABE11 site4, ABE11 site5, ABE11 site6, ABE11 site7, ABE11 site8]
