# Supplementary material for: Engineering domain-inlaid SaCas9 adenine base editors with reduced RNA off-targets and increased on-target DNA editing
Source: Nat Commun. 2020 Sep 25;11:4871. doi: 10.1038/s41467-020-18715-y (PMC7519688; doi:10.1038/s41467-020-18715-y)
Supplement: Supplementary file 7 — Source Data [file 41467_2020_18715_MOESM7_ESM.xlsx]

## Sheet: Contents
Engineering domain-inlaid SaCas9 adenine base editors with reduced RNA off-targets and increased on-target DNA editing
CONTENTS:
Manifest: Cross-tabulation linking the raw fastq files to each corresponding figure.
Fig. 2b. Activity profile of nSpCas9-adenine base editor (ABE) permutations. On target activity profile of different ABE permutants tested. nSpCas9-variants of ABE permutants were challenged against the YFP and ABE16 loci.​​
Fig. 3a. Profiling intradomain SaCas9 constructs in HEK293A-YFP cells. On-target activity window in HEK293A-YFP cells.
Fig. 3b. Profiling intradomain SaCas9 constructs in HEK293A-YFP cells. Merged data of the average base editing showing A-to-G modifications from Fig. 3a with microABE I744, Sa-ABEmax, and Sa-miniABEmax (V82G), with each corresponding sgRNA.
Fig. 4c. AAV-mediated delivery of a single construct containing domain-inlaid nSaCas9 I744 (microABE I744) and a sgRNA targeting either ABE site 11 or LacZ. Percentage of A-to-G conversions are presented as an average of three technical replicates, for either the AAV-7m8 or AAV-DJ serotypes, in HEK293A-YFP cells.
Supplementary Figure 3​. hAIDx was either circularly permuted (CP) or inserted as an intradomain construct (ID) into SpCas9.​
Supplementary Figure 5. Direct comparison of various permutations of cytosine base editors (CBEs) for on-target activity across an sgRNA.
Supplementary Figure 6. SpCas9 permutants showing both circularly permuted and intradomain ABEmax and miniABEmax variants.
Supplementary Figure 11. Base editing activity for each intradomain inserted miniABEmax (V82G) Sacas9 tested.
Supplementary Figure 12. On-target activity window of intradomain inserted miniABEmax (V82G) nSacas9 constructs compared to N-terminal linked ABEmax or miniABEmax (V82G).
Supplementary Figure 14. Off-target profiling of Sa-ABEmax, Sa-miniABEmax(V82G), G129, N730, and I744 (microABE I744).
Supplementary Figure 18. Editing profile for the nSaCas9 N-terminal linked Sa-ABEmax, Sa-miniABEmax(V82G) and their nSaCas9-KKH counterparts compared to the microABE I744 (intradomain-SaCas9n I744) with a sgRNA targeting the ​PCDH15​ Arg245Ter (NM_033056.4:c.733C>T)
Supplementary Figure 20. Editing profile in H9-derived retinal organoids for the microABE I744 (intradomain-nSaCas9 I744) with a sgRNA targeting the ABE11 site or ​LacZ​, delivered via AAV-7m8 or AAV-DJ.​

## Sheet: Manifest
FIGURE	name	fastq_r1	fastq_r2
Fig 1b & Supp. Fig 3 & 4	DNA_YFP_LACZ_AIDXwt_2_T1	DNA_YFP_LACZ_AIDXwt_2_T1_L001_R1_001.fastq.gz	DNA_YFP_LACZ_AIDXwt_2_T1_L001_R2_001.fastq.gz
Fig 1b & Supp. Fig 3 & 4	DNA_YFP_LACZ_AIDXwt_2_T2	DNA_YFP_LACZ_AIDXwt_2_T2_L001_R1_001.fastq.gz	DNA_YFP_LACZ_AIDXwt_2_T2_L001_R2_001.fastq.gz
Fig 1b & Supp. Fig 3 & 4	DNA_YFP_LACZ_AIDXwt_2_T3	DNA_YFP_LACZ_AIDXwt_2_T3_L001_R1_001.fastq.gz	DNA_YFP_LACZ_AIDXwt_2_T3_L001_R2_001.fastq.gz
Fig 1b & Supp. Fig 3 & 4	DNA_YFP_LACZ_CP1010_8_T1	DNA_YFP_LACZ_CP1010_8_T1_L001_R1_001.fastq.gz	DNA_YFP_LACZ_CP1010_8_T1_L001_R2_001.fastq.gz
Fig 1b & Supp. Fig 3 & 4	DNA_YFP_LACZ_CP1010_8_T2	DNA_YFP_LACZ_CP1010_8_T2_L001_R1_001.fastq.gz	DNA_YFP_LACZ_CP1010_8_T2_L001_R2_001.fastq.gz
Fig 1b & Supp. Fig 3 & 4	DNA_YFP_LACZ_CP1010_8_T3	DNA_YFP_LACZ_CP1010_8_T3_L001_R1_001.fastq.gz	DNA_YFP_LACZ_CP1010_8_T3_L001_R2_001.fastq.gz
Fig 1b & Supp. Fig 3 & 4	DNA_YFP_LACZ_CP1029_7_T1	DNA_YFP_LACZ_CP1029_7_T1_L001_R1_001.fastq.gz	DNA_YFP_LACZ_CP1029_7_T1_L001_R2_001.fastq.gz
Fig 1b & Supp. Fig 3 & 4	DNA_YFP_LACZ_CP1029_7_T2	DNA_YFP_LACZ_CP1029_7_T2_L001_R1_001.fastq.gz	DNA_YFP_LACZ_CP1029_7_T2_L001_R2_001.fastq.gz
Fig 1b & Supp. Fig 3 & 4	DNA_YFP_LACZ_CP1029_7_T3	DNA_YFP_LACZ_CP1029_7_T3_L001_R1_001.fastq.gz	DNA_YFP_LACZ_CP1029_7_T3_L001_R2_001.fastq.gz
Fig 1b & Supp. Fig 3 & 4	DNA_YFP_LACZ_ID202_3_T1	DNA_YFP_LACZ_ID202_3_T1_L001_R1_001.fastq.gz	DNA_YFP_LACZ_ID202_3_T1_L001_R2_001.fastq.gz
Fig 1b & Supp. Fig 3 & 4	DNA_YFP_LACZ_ID202_3_T2	DNA_YFP_LACZ_ID202_3_T2_L001_R1_001.fastq.gz	DNA_YFP_LACZ_ID202_3_T2_L001_R2_001.fastq.gz
Fig 1b & Supp. Fig 3 & 4	DNA_YFP_LACZ_ID202_3_T3	DNA_YFP_LACZ_ID202_3_T3_L001_R1_001.fastq.gz	DNA_YFP_LACZ_ID202_3_T3_L001_R2_001.fastq.gz
Fig 1b & Supp. Fig 3 & 4	DNA_YFP_LACZ_ID208_4_T1	DNA_YFP_LACZ_ID208_4_T1_L001_R1_001.fastq.gz	DNA_YFP_LACZ_ID208_4_T1_L001_R2_001.fastq.gz
Fig 1b & Supp. Fig 3 & 4	DNA_YFP_LACZ_ID208_4_T2	DNA_YFP_LACZ_ID208_4_T2_L001_R1_001.fastq.gz	DNA_YFP_LACZ_ID208_4_T2_L001_R2_001.fastq.gz
Fig 1b & Supp. Fig 3 & 4	DNA_YFP_LACZ_ID208_4_T3	DNA_YFP_LACZ_ID208_4_T3_L001_R1_001.fastq.gz	DNA_YFP_LACZ_ID208_4_T3_L001_R2_001.fastq.gz
Fig 1b & Supp. Fig 3 & 4	DNA_YFP_LACZ_ID468_5_T1	DNA_YFP_LACZ_ID468_5_T1_L001_R1_001.fastq.gz	DNA_YFP_LACZ_ID468_5_T1_L001_R2_001.fastq.gz
Fig 1b & Supp. Fig 3 & 4	DNA_YFP_LACZ_ID468_5_T2	DNA_YFP_LACZ_ID468_5_T2_L001_R1_001.fastq.gz	DNA_YFP_LACZ_ID468_5_T2_L001_R2_001.fastq.gz
Fig 1b & Supp. Fig 3 & 4	DNA_YFP_LACZ_ID468_5_T3	DNA_YFP_LACZ_ID468_5_T3_L001_R1_001.fastq.gz	DNA_YFP_LACZ_ID468_5_T3_L001_R2_001.fastq.gz
Fig 1b & Supp. Fig 3 & 4	DNA_YFP_YFP_AIDXwt_2_T1	DNA_YFP_YFP_AIDXwt_2_T1_L001_R1_001.fastq.gz	DNA_YFP_YFP_AIDXwt_2_T1_L001_R2_001.fastq.gz
Fig 1b & Supp. Fig 3 & 4	DNA_YFP_YFP_AIDXwt_2_T2	DNA_YFP_YFP_AIDXwt_2_T2_L001_R1_001.fastq.gz	DNA_YFP_YFP_AIDXwt_2_T2_L001_R2_001.fastq.gz
Fig 1b & Supp. Fig 3 & 4	DNA_YFP_YFP_AIDXwt_2_T3	DNA_YFP_YFP_AIDXwt_2_T3_L001_R1_001.fastq.gz	DNA_YFP_YFP_AIDXwt_2_T3_L001_R2_001.fastq.gz
Fig 1b & Supp. Fig 3 & 4	DNA_YFP_YFP_CP1010_8_T1	DNA_YFP_YFP_CP1010_8_T1_L001_R1_001.fastq.gz	DNA_YFP_YFP_CP1010_8_T1_L001_R2_001.fastq.gz
Fig 1b & Supp. Fig 3 & 4	DNA_YFP_YFP_CP1010_8_T2	DNA_YFP_YFP_CP1010_8_T2_L001_R1_001.fastq.gz	DNA_YFP_YFP_CP1010_8_T2_L001_R2_001.fastq.gz
Fig 1b & Supp. Fig 3 & 4	DNA_YFP_YFP_CP1010_8_T3	DNA_YFP_YFP_CP1010_8_T3_L001_R1_001.fastq.gz	DNA_YFP_YFP_CP1010_8_T3_L001_R2_001.fastq.gz
Fig 1b & Supp. Fig 3 & 4	DNA_YFP_YFP_CP1029_7_T1	DNA_YFP_YFP_CP1029_7_T1_L001_R1_001.fastq.gz	DNA_YFP_YFP_CP1029_7_T1_L001_R2_001.fastq.gz
Fig 1b & Supp. Fig 3 & 4	DNA_YFP_YFP_CP1029_7_T2	DNA_YFP_YFP_CP1029_7_T2_L001_R1_001.fastq.gz	DNA_YFP_YFP_CP1029_7_T2_L001_R2_001.fastq.gz
Fig 1b & Supp. Fig 3 & 4	DNA_YFP_YFP_CP1029_7_T3	DNA_YFP_YFP_CP1029_7_T3_L001_R1_001.fastq.gz	DNA_YFP_YFP_CP1029_7_T3_L001_R2_001.fastq.gz
Fig 1b & Supp. Fig 3 & 4	DNA_YFP_YFP_ID202_3_T1	DNA_YFP_YFP_ID202_3_T1_L001_R1_001.fastq.gz	DNA_YFP_YFP_ID202_3_T1_L001_R2_001.fastq.gz
Fig 1b & Supp. Fig 3 & 4	DNA_YFP_YFP_ID202_3_T2	DNA_YFP_YFP_ID202_3_T2_L001_R1_001.fastq.gz	DNA_YFP_YFP_ID202_3_T2_L001_R2_001.fastq.gz
Fig 1b & Supp. Fig 3 & 4	DNA_YFP_YFP_ID202_3_T3	DNA_YFP_YFP_ID202_3_T3_L001_R1_001.fastq.gz	DNA_YFP_YFP_ID202_3_T3_L001_R2_001.fastq.gz
Fig 1b & Supp. Fig 3 & 4	DNA_YFP_YFP_ID208_4_T1	DNA_YFP_YFP_ID208_4_T1_L001_R1_001.fastq.gz	DNA_YFP_YFP_ID208_4_T1_L001_R2_001.fastq.gz
Fig 1b & Supp. Fig 3 & 4	DNA_YFP_YFP_ID208_4_T2	DNA_YFP_YFP_ID208_4_T2_L001_R1_001.fastq.gz	DNA_YFP_YFP_ID208_4_T2_L001_R2_001.fastq.gz
Fig 1b & Supp. Fig 3 & 4	DNA_YFP_YFP_ID208_4_T3	DNA_YFP_YFP_ID208_4_T3_L001_R1_001.fastq.gz	DNA_YFP_YFP_ID208_4_T3_L001_R2_001.fastq.gz
Fig 1b & Supp. Fig 3 & 4	DNA_YFP_YFP_ID468_5_T1	DNA_YFP_YFP_ID468_5_T1_L001_R1_001.fastq.gz	DNA_YFP_YFP_ID468_5_T1_L001_R2_001.fastq.gz
Fig 1b & Supp. Fig 3 & 4	DNA_YFP_YFP_ID468_5_T2	DNA_YFP_YFP_ID468_5_T2_L001_R1_001.fastq.gz	DNA_YFP_YFP_ID468_5_T2_L001_R2_001.fastq.gz
Fig 1b & Supp. Fig 3 & 4	DNA_YFP_YFP_ID468_5_T3	DNA_YFP_YFP_ID468_5_T3_L001_R1_001.fastq.gz	DNA_YFP_YFP_ID468_5_T3_L001_R2_001.fastq.gz
Fig 1b & Supp. Fig 3, 4 & 5	DNA_YFP_AIDx_MOCK_T1	DNA_YFP_AIDx_MOCK_T1_L001_R1_001.fastq.gz	DNA_YFP_AIDx_MOCK_T1_L001_R2_001.fastq.gz
Fig 1b & Supp. Fig 3, 4 & 5	DNA_YFP_AIDx_MOCK_T2	DNA_YFP_AIDx_MOCK_T2_L001_R1_001.fastq.gz	DNA_YFP_AIDx_MOCK_T2_L001_R2_001.fastq.gz
Fig 1b & Supp. Fig 3, 4 & 5	DNA_YFP_AIDx_MOCK_T3	DNA_YFP_AIDx_MOCK_T3_L001_R1_001.fastq.gz	DNA_YFP_AIDx_MOCK_T3_L001_R2_001.fastq.gz
Fig 1b & Supp. Fig 3, 4 & 5	DNA_YFP_LACZ_ID1058_NOUGI_T1	DNA_YFP_LACZ_ID1058_NOUGI_T1_L001_R1_001.fastq.gz	DNA_YFP_LACZ_ID1058_NOUGI_T1_L001_R2_001.fastq.gz
Fig 1b & Supp. Fig 3, 4 & 5	DNA_YFP_LACZ_ID1058_NOUGI_T2	DNA_YFP_LACZ_ID1058_NOUGI_T2_L001_R1_001.fastq.gz	DNA_YFP_LACZ_ID1058_NOUGI_T2_L001_R2_001.fastq.gz
Fig 1b & Supp. Fig 3, 4 & 5	DNA_YFP_LACZ_ID1058_NOUGI_T3	DNA_YFP_LACZ_ID1058_NOUGI_T3_L001_R1_001.fastq.gz	DNA_YFP_LACZ_ID1058_NOUGI_T3_L001_R2_001.fastq.gz
Fig 1b & Supp. Fig 3, 4 & 5	DNA_YFP_YFP_ID1058_NOUGI_T1	DNA_YFP_YFP_ID1058_NOUGI_T1_L001_R1_001.fastq.gz	DNA_YFP_YFP_ID1058_NOUGI_T1_L001_R2_001.fastq.gz
Fig 1b & Supp. Fig 3, 4 & 5	DNA_YFP_YFP_ID1058_NOUGI_T2	DNA_YFP_YFP_ID1058_NOUGI_T2_L001_R1_001.fastq.gz	DNA_YFP_YFP_ID1058_NOUGI_T2_L001_R2_001.fastq.gz
Fig 1b & Supp. Fig 3, 4 & 5	DNA_YFP_YFP_ID1058_NOUGI_T3	DNA_YFP_YFP_ID1058_NOUGI_T3_L001_R1_001.fastq.gz	DNA_YFP_YFP_ID1058_NOUGI_T3_L001_R2_001.fastq.gz
Fig 2b & Supp. Fig 8	DNA_ABE16_ABE16_SpCas9_mock_T1	DNA_ABE16_ABE16_SpCas9_mock_T1_L001_R1_001.fastq.gz	DNA_ABE16_ABE16_SpCas9_mock_T1_L001_R2_001.fastq.gz
Fig 2b & Supp. Fig 8	DNA_ABE16_ABE16_SpCas9_mock_T2	DNA_ABE16_ABE16_SpCas9_mock_T2_L001_R1_001.fastq.gz	DNA_ABE16_ABE16_SpCas9_mock_T2_L001_R2_001.fastq.gz
Fig 2b & Supp. Fig 8	DNA_ABE16_ABE16_SpCas9_mock_T3	DNA_ABE16_ABE16_SpCas9_mock_T3_L001_R1_001.fastq.gz	DNA_ABE16_ABE16_SpCas9_mock_T3_L001_R2_001.fastq.gz
Fig 2b & Supp. Fig 8	DNA_ABE16_ABEMax_T1	DNA_ABE16_ABEMax_T1_L001_R1_001.fastq.gz	DNA_ABE16_ABEMax_T1_L001_R2_001.fastq.gz
Fig 2b & Supp. Fig 8	DNA_ABE16_ABEMax_T2	DNA_DNA_ABE16_ABEMax_T2_L001_R1_001.fastq.gz	DNA_DNA_ABE16_ABEMax_T2_L001_R2_001.fastq.gz
Fig 2b & Supp. Fig 8	DNA_ABE16_ABEMax_T3	DNA_ABE16_ABEMax_T3_L001_R1_001.fastq.gz	DNA_ABE16_ABEMax_T3_L001_R2_001.fastq.gz
Fig 2b & Supp. Fig 8	DNA_ABE16_CP1029_C_ABEMax_T1	DNA_ABE16_CP1029_C_ABEMax_T1_L001_R1_001.fastq.gz	DNA_ABE16_CP1029_C_ABEMax_T1_L001_R2_001.fastq.gz
Fig 2b & Supp. Fig 8	DNA_ABE16_CP1029_C_ABEMax_T2	DNA_ABE16_CP1029_C_ABEMax_T2_L001_R1_001.fastq.gz	DNA_ABE16_CP1029_C_ABEMax_T2_L001_R2_001.fastq.gz
Fig 2b & Supp. Fig 8	DNA_ABE16_CP1029_C_ABEMax_T3	DNA_ABE16_CP1029_C_ABEMax_T3_L001_R1_001.fastq.gz	DNA_ABE16_CP1029_C_ABEMax_T3_L001_R2_001.fastq.gz
Fig 2b & Supp. Fig 8	DNA_ABE16_CP1029_C_miniABEV82G_T1	DNA_ABE16_CP1029_C_miniABEV82G_T1_L001_R1_001.fastq.gz	DNA_ABE16_CP1029_C_miniABEV82G_T1_L001_R2_001.fastq.gz
Fig 2b & Supp. Fig 8	DNA_ABE16_CP1029_C_miniABEV82G_T2	DNA_ABE16_CP1029_C_miniABEV82G_T2_L001_R1_001.fastq.gz	DNA_ABE16_CP1029_C_miniABEV82G_T2_L001_R2_001.fastq.gz
Fig 2b & Supp. Fig 8	DNA_ABE16_CP1029_C_miniABEV82G_T3	DNA_ABE16_CP1029_C_miniABEV82G_T3_L001_R1_001.fastq.gz	DNA_ABE16_CP1029_C_miniABEV82G_T3_L001_R2_001.fastq.gz
Fig 2b & Supp. Fig 8	DNA_ABE16_CP1029_N_ABEMax_T1	DNA_ABE16_CP1029_N_ABEMax_T1_L001_R1_001.fastq.gz	DNA_ABE16_CP1029_N_ABEMax_T1_L001_R2_001.fastq.gz
Fig 2b & Supp. Fig 8	DNA_ABE16_CP1029_N_ABEMax_T2	DNA_ABE16_CP1029_N_ABEMax_T2_L001_R1_001.fastq.gz	DNA_ABE16_CP1029_N_ABEMax_T2_L001_R2_001.fastq.gz
Fig 2b & Supp. Fig 8	DNA_ABE16_CP1029_N_ABEMax_T3	DNA_ABE16_CP1029_N_ABEMax_T3_L001_R1_001.fastq.gz	DNA_ABE16_CP1029_N_ABEMax_T3_L001_R2_001.fastq.gz
Fig 2b & Supp. Fig 8	DNA_ABE16_CP1029_N_C_ABEMax_T1	DNA_ABE16_CP1029_N_C_ABEMax_T1_L001_R1_001.fastq.gz	DNA_ABE16_CP1029_N_C_ABEMax_T1_L001_R2_001.fastq.gz
Fig 2b & Supp. Fig 8	DNA_ABE16_CP1029_N_C_ABEMax_T2	DNA_ABE16_CP1029_N_C_ABEMax_T2_L001_R1_001.fastq.gz	DNA_ABE16_CP1029_N_C_ABEMax_T2_L001_R2_001.fastq.gz
Fig 2b & Supp. Fig 8	DNA_ABE16_CP1029_N_C_ABEMax_T3	DNA_ABE16_CP1029_N_C_ABEMax_T3_L001_R1_001.fastq.gz	DNA_ABE16_CP1029_N_C_ABEMax_T3_L001_R2_001.fastq.gz
Fig 2b & Supp. Fig 8	DNA_ABE16_CP1029_N_miniABEV82G_T1	DNA_ABE16_CP1029_N_miniABEV82G_T1_L001_R1_001.fastq.gz	DNA_ABE16_CP1029_N_miniABEV82G_T1_L001_R2_001.fastq.gz
Fig 2b & Supp. Fig 8	DNA_ABE16_CP1029_N_miniABEV82G_T2	DNA_ABE16_CP1029_N_miniABEV82G_T2_L001_R1_001.fastq.gz	DNA_ABE16_CP1029_N_miniABEV82G_T2_L001_R2_001.fastq.gz
Fig 2b & Supp. Fig 8	DNA_ABE16_CP1029_N_miniABEV82G_T3	DNA_ABE16_CP1029_N_miniABEV82G_T3_L001_R1_001.fastq.gz	DNA_ABE16_CP1029_N_miniABEV82G_T3_L001_R2_001.fastq.gz
Fig 2b & Supp. Fig 8	DNA_ABE16_ID1058_ABEMax_T1	DNA_ABE16_ID1058_ABEMax_T1_L001_R1_001.fastq.gz	DNA_ABE16_ID1058_ABEMax_T1_L001_R2_001.fastq.gz
Fig 2b & Supp. Fig 8	DNA_ABE16_ID1058_ABEMax_T2	DNA_ABE16_ID1058_ABEMax_T2_L001_R1_001.fastq.gz	DNA_ABE16_ID1058_ABEMax_T2_L001_R2_001.fastq.gz
Fig 2b & Supp. Fig 8	DNA_ABE16_ID1058_ABEMax_T3	DNA_ABE16_ID1058_ABEMax_T3_L001_R1_001.fastq.gz	DNA_ABE16_ID1058_ABEMax_T3_L001_R2_001.fastq.gz
Fig 2b & Supp. Fig 8	DNA_ABE16_ID1058_miniABEV82G_T1	DNA_ABE16_ID1058_miniABEV82G_T1_L001_R1_001.fastq.gz	DNA_ABE16_ID1058_miniABEV82G_T1_L001_R2_001.fastq.gz
Fig 2b & Supp. Fig 8	DNA_ABE16_ID1058_miniABEV82G_T2	DNA_ABE16_ID1058_miniABEV82G_T2_L001_R1_001.fastq.gz	DNA_ABE16_ID1058_miniABEV82G_T2_L001_R2_001.fastq.gz
Fig 2b & Supp. Fig 8	DNA_ABE16_ID1058_miniABEV82G_T3	DNA_ABE16_ID1058_miniABEV82G_T3_L001_R1_001.fastq.gz	DNA_ABE16_ID1058_miniABEV82G_T3_L001_R2_001.fastq.gz
Fig 2b & Supp. Fig 8	DNA_ABE16_miniABEV82G_T1	DNA_ABE16_miniABEV82G_T1_L001_R1_001.fastq.gz	DNA_ABE16_miniABEV82G_T1_L001_R2_001.fastq.gz
Fig 2b & Supp. Fig 8	DNA_ABE16_miniABEV82G_T2	DNA_ABE16_miniABEV82G_T2_L001_R1_001.fastq.gz	DNA_ABE16_miniABEV82G_T2_L001_R2_001.fastq.gz
Fig 2b & Supp. Fig 8	DNA_ABE16_miniABEV82G_T3	DNA_ABE16_miniABEV82G_T3_L001_R1_001.fastq.gz	DNA_ABE16_miniABEV82G_T3_L001_R2_001.fastq.gz
Fig 2b & Supp. Fig 9	DNA_LacZ_YFP_ABEMax_T1	DNA_LacZ_YFP_ABEMax_T1_L001_R1_001.fastq.gz	DNA_LacZ_YFP_ABEMax_T1_L001_R2_001.fastq.gz
Fig 2b & Supp. Fig 9	DNA_LacZ_YFP_ABEMax_T2	DNA_LacZ_YFP_ABEMax_T2_L001_R1_001.fastq.gz	DNA_LacZ_YFP_ABEMax_T2_L001_R2_001.fastq.gz
Fig 2b & Supp. Fig 9	DNA_LacZ_YFP_ABEMax_T3	DNA_LacZ_YFP_ABEMax_T3_L001_R1_001.fastq.gz	DNA_LacZ_YFP_ABEMax_T3_L001_R2_001.fastq.gz
Fig 2b & Supp. Fig 9	DNA_LacZ_YFP_CP1029_C_ABEMax_T1	DNA_LacZ_YFP_CP1029_C_ABEMax_T1_L001_R1_001.fastq.gz	DNA_LacZ_YFP_CP1029_C_ABEMax_T1_L001_R2_001.fastq.gz
Fig 2b & Supp. Fig 9	DNA_LacZ_YFP_CP1029_C_ABEMax_T2	DNA_LacZ_YFP_CP1029_C_ABEMax_T2_L001_R1_001.fastq.gz	DNA_LacZ_YFP_CP1029_C_ABEMax_T2_L001_R2_001.fastq.gz
Fig 2b & Supp. Fig 9	DNA_LacZ_YFP_CP1029_C_ABEMax_T3	DNA_LacZ_YFP_CP1029_C_ABEMax_T3_L001_R1_001.fastq.gz	DNA_LacZ_YFP_CP1029_C_ABEMax_T3_L001_R2_001.fastq.gz
Fig 2b & Supp. Fig 9	DNA_LacZ_YFP_CP1029_C_miniABEV82G_T1	DNA_LacZ_YFP_CP1029_C_miniABEV82G_T1_L001_R1_001.fastq.gz	DNA_LacZ_YFP_CP1029_C_miniABEV82G_T1_L001_R2_001.fastq.gz
Fig 2b & Supp. Fig 9	DNA_LacZ_YFP_CP1029_C_miniABEV82G_T2	DNA_LacZ_YFP_CP1029_C_miniABEV82G_T2_L001_R1_001.fastq.gz	DNA_LacZ_YFP_CP1029_C_miniABEV82G_T2_L001_R2_001.fastq.gz
Fig 2b & Supp. Fig 9	DNA_LacZ_YFP_CP1029_C_miniABEV82G_T3	DNA_LacZ_YFP_CP1029_C_miniABEV82G_T3_L001_R1_001.fastq.gz	DNA_LacZ_YFP_CP1029_C_miniABEV82G_T3_L001_R2_001.fastq.gz
Fig 2b & Supp. Fig 9	DNA_LacZ_YFP_CP1029_N_ABEMax_T1	DNA_LacZ_YFP_CP1029_N_ABEMax_T1_L001_R1_001.fastq.gz	DNA_LacZ_YFP_CP1029_N_ABEMax_T1_L001_R2_001.fastq.gz
Fig 2b & Supp. Fig 9	DNA_LacZ_YFP_CP1029_N_ABEMax_T2	DNA_LacZ_YFP_CP1029_N_ABEMax_T2_L001_R1_001.fastq.gz	DNA_LacZ_YFP_CP1029_N_ABEMax_T2_L001_R2_001.fastq.gz
Fig 2b & Supp. Fig 9	DNA_LacZ_YFP_CP1029_N_ABEMax_T3	DNA_LacZ_YFP_CP1029_N_ABEMax_T3_L001_R1_001.fastq.gz	DNA_LacZ_YFP_CP1029_N_ABEMax_T3_L001_R2_001.fastq.gz
Fig 2b & Supp. Fig 9	DNA_LacZ_YFP_CP1029_N_C_ABEMax_T1	DNA_LacZ_YFP_CP1029_N_C_ABEMax_T1_L001_R1_001.fastq.gz	DNA_LacZ_YFP_CP1029_N_C_ABEMax_T1_L001_R2_001.fastq.gz
Fig 2b & Supp. Fig 9	DNA_LacZ_YFP_CP1029_N_C_ABEMax_T2	DNA_LacZ_YFP_CP1029_N_C_ABEMax_T2_L001_R1_001.fastq.gz	DNA_LacZ_YFP_CP1029_N_C_ABEMax_T2_L001_R2_001.fastq.gz
Fig 2b & Supp. Fig 9	DNA_LacZ_YFP_CP1029_N_C_ABEMax_T3	DNA_LacZ_YFP_CP1029_N_C_ABEMax_T3_L001_R1_001.fastq.gz	DNA_LacZ_YFP_CP1029_N_C_ABEMax_T3_L001_R2_001.fastq.gz
Fig 2b & Supp. Fig 9	DNA_LacZ_YFP_CP1029_N_miniABEV82G_T1	DNA_LacZ_YFP_CP1029_N_miniABEV82G_T1_L001_R1_001.fastq.gz	DNA_LacZ_YFP_CP1029_N_miniABEV82G_T1_L001_R2_001.fastq.gz
Fig 2b & Supp. Fig 9	DNA_LacZ_YFP_CP1029_N_miniABEV82G_T2	DNA_LacZ_YFP_CP1029_N_miniABEV82G_T2_L001_R1_001.fastq.gz	DNA_LacZ_YFP_CP1029_N_miniABEV82G_T2_L001_R2_001.fastq.gz
Fig 2b & Supp. Fig 9	DNA_LacZ_YFP_CP1029_N_miniABEV82G_T3	DNA_LacZ_YFP_CP1029_N_miniABEV82G_T3_L001_R1_001.fastq.gz	DNA_LacZ_YFP_CP1029_N_miniABEV82G_T3_L001_R2_001.fastq.gz
Fig 2b & Supp. Fig 9	DNA_LacZ_YFP_ID1058_ABEMax_T1	DNA_LacZ_YFP_ID1058_ABEMax_T1_L001_R1_001.fastq.gz	DNA_LacZ_YFP_ID1058_ABEMax_T1_L001_R2_001.fastq.gz
Fig 2b & Supp. Fig 9	DNA_LacZ_YFP_ID1058_ABEMax_T2	DNA_LacZ_YFP_ID1058_ABEMax_T2_L001_R1_001.fastq.gz	DNA_LacZ_YFP_ID1058_ABEMax_T2_L001_R2_001.fastq.gz
Fig 2b & Supp. Fig 9	DNA_LacZ_YFP_ID1058_ABEMax_T3	DNA_LacZ_YFP_ID1058_ABEMax_T3_L001_R1_001.fastq.gz	DNA_LacZ_YFP_ID1058_ABEMax_T3_L001_R2_001.fastq.gz
Fig 2b & Supp. Fig 9	DNA_LacZ_YFP_ID1058_miniABEV82G_T1	DNA_LacZ_YFP_ID1058_miniABEV82G_T1_L001_R1_001.fastq.gz	DNA_LacZ_YFP_ID1058_miniABEV82G_T1_L001_R2_001.fastq.gz
Fig 2b & Supp. Fig 9	DNA_LacZ_YFP_ID1058_miniABEV82G_T2	DNA_LacZ_YFP_ID1058_miniABEV82G_T2_L001_R1_001.fastq.gz	DNA_LacZ_YFP_ID1058_miniABEV82G_T2_L001_R2_001.fastq.gz
Fig 2b & Supp. Fig 9	DNA_LacZ_YFP_ID1058_miniABEV82G_T3	DNA_LacZ_YFP_ID1058_miniABEV82G_T3_L001_R1_001.fastq.gz	DNA_LacZ_YFP_ID1058_miniABEV82G_T3_L001_R2_001.fastq.gz
Fig 2b & Supp. Fig 9	DNA_LacZ_YFP_miniABEV82G_T1	DNA_LacZ_YFP_miniABEV82G_T1_L001_R1_001.fastq.gz	DNA_LacZ_YFP_miniABEV82G_T1_L001_R2_001.fastq.gz
Fig 2b & Supp. Fig 9	DNA_LacZ_YFP_miniABEV82G_T2	DNA_LacZ_YFP_miniABEV82G_T2_L001_R1_001.fastq.gz	DNA_LacZ_YFP_miniABEV82G_T2_L001_R2_001.fastq.gz
Fig 2b & Supp. Fig 9	DNA_LacZ_YFP_miniABEV82G_T3	DNA_LacZ_YFP_miniABEV82G_T3_L001_R1_001.fastq.gz	DNA_LacZ_YFP_miniABEV82G_T3_L001_R2_001.fastq.gz
Fig 2b & Supp. Fig 9	DNA_YFP_ABE_SpCas9_mock_T2	DNA_YFP_ABE_SpCas9_mock_T2_L001_R1_001.fastq.gz	DNA_YFP_ABE_SpCas9_mock_T2_L001_R2_001.fastq.gz
Fig 2b & Supp. Fig 9	DNA_YFP_ABE_SpCas9_mock_T3	DNA_YFP_ABE_SpCas9_mock_T3_L001_R1_001.fastq.gz	DNA_YFP_ABE_SpCas9_mock_T3_L001_R2_001.fastq.gz
Fig 2b & Supp. Fig 9	DNA_YFP_ABEMax_T1	DNA_YFP_ABEMax_T1_L001_R1_001.fastq.gz	DNA_YFP_ABEMax_T1_L001_R2_001.fastq.gz
Fig 2b & Supp. Fig 9	DNA_YFP_ABEMax_T2	DNA_YFP_ABEMax_T2_L001_R1_001.fastq.gz	DNA_YFP_ABEMax_T2_L001_R2_001.fastq.gz
Fig 2b & Supp. Fig 9	DNA_YFP_ABEMax_T3	DNA_YFP_ABEMax_T3_L001_R1_001.fastq.gz	DNA_YFP_ABEMax_T3_L001_R2_001.fastq.gz
Fig 2b & Supp. Fig 9	DNA_YFP_CP1029_C_ABEMax_T1	DNA_YFP_CP1029_C_ABEMax_T1_L001_R1_001.fastq.gz	DNA_YFP_CP1029_C_ABEMax_T1_L001_R2_001.fastq.gz
Fig 2b & Supp. Fig 9	DNA_YFP_CP1029_C_ABEMax_T2	DNA_YFP_CP1029_C_ABEMax_T2_L001_R1_001.fastq.gz	DNA_YFP_CP1029_C_ABEMax_T2_L001_R2_001.fastq.gz
Fig 2b & Supp. Fig 9	DNA_YFP_CP1029_C_ABEMax_T3	DNA_YFP_CP1029_C_ABEMax_T3_L001_R1_001.fastq.gz	DNA_YFP_CP1029_C_ABEMax_T3_L001_R2_001.fastq.gz
Fig 2b & Supp. Fig 9	DNA_YFP_CP1029_C_miniABEV82G_T1	DNA_YFP_CP1029_C_miniABEV82G_T1_L001_R1_001.fastq.gz	DNA_YFP_CP1029_C_miniABEV82G_T1_L001_R2_001.fastq.gz
Fig 2b & Supp. Fig 9	DNA_YFP_CP1029_C_miniABEV82G_T2	DNA_YFP_CP1029_C_miniABEV82G_T2_L001_R1_001.fastq.gz	DNA_YFP_CP1029_C_miniABEV82G_T2_L001_R2_001.fastq.gz
Fig 2b & Supp. Fig 9	DNA_YFP_CP1029_C_miniABEV82G_T3	DNA_YFP_CP1029_C_miniABEV82G_T3_L001_R1_001.fastq.gz	DNA_YFP_CP1029_C_miniABEV82G_T3_L001_R2_001.fastq.gz
Fig 2b & Supp. Fig 9	DNA_YFP_CP1029_N_ABEMax_T1	DNA_YFP_CP1029_N_ABEMax_T1_L001_R1_001.fastq.gz	DNA_YFP_CP1029_N_ABEMax_T1_L001_R2_001.fastq.gz
Fig 2b & Supp. Fig 9	DNA_YFP_CP1029_N_ABEMax_T2	DNA_YFP_CP1029_N_ABEMax_T2_L001_R1_001.fastq.gz	DNA_YFP_CP1029_N_ABEMax_T2_L001_R2_001.fastq.gz
Fig 2b & Supp. Fig 9	DNA_YFP_CP1029_N_ABEMax_T3	DNA_YFP_CP1029_N_ABEMax_T3_L001_R1_001.fastq.gz	DNA_YFP_CP1029_N_ABEMax_T3_L001_R2_001.fastq.gz
Fig 2b & Supp. Fig 9	DNA_YFP_CP1029_N_C_ABEMax_T1	DNA_YFP_CP1029_N_C_ABEMax_T1_L001_R1_001.fastq.gz	DNA_YFP_CP1029_N_C_ABEMax_T1_L001_R2_001.fastq.gz
Fig 2b & Supp. Fig 9	DNA_YFP_CP1029_N_C_ABEMax_T2	DNA_YFP_CP1029_N_C_ABEMax_T2_L001_R1_001.fastq.gz	DNA_YFP_CP1029_N_C_ABEMax_T2_L001_R2_001.fastq.gz
Fig 2b & Supp. Fig 9	DNA_YFP_CP1029_N_C_ABEMax_T3	DNA_YFP_CP1029_N_C_ABEMax_T3_L001_R1_001.fastq.gz	DNA_YFP_CP1029_N_C_ABEMax_T3_L001_R2_001.fastq.gz
Fig 2b & Supp. Fig 9	DNA_YFP_CP1029_N_miniABEV82G_T1	DNA_YFP_CP1029_N_miniABEV82G_T1_L001_R1_001.fastq.gz	DNA_YFP_CP1029_N_miniABEV82G_T1_L001_R2_001.fastq.gz
Fig 2b & Supp. Fig 9	DNA_YFP_CP1029_N_miniABEV82G_T2	DNA_YFP_CP1029_N_miniABEV82G_T2_L001_R1_001.fastq.gz	DNA_YFP_CP1029_N_miniABEV82G_T2_L001_R2_001.fastq.gz
Fig 2b & Supp. Fig 9	DNA_YFP_CP1029_N_miniABEV82G_T3	DNA_YFP_CP1029_N_miniABEV82G_T3_L001_R1_001.fastq.gz	DNA_YFP_CP1029_N_miniABEV82G_T3_L001_R2_001.fastq.gz
Fig 2b & Supp. Fig 9	DNA_YFP_ID1058_ABEMax_T1	DNA_YFP_ID1058_ABEMax_T1_L001_R1_001.fastq.gz	DNA_YFP_ID1058_ABEMax_T1_L001_R2_001.fastq.gz
Fig 2b & Supp. Fig 9	DNA_YFP_ID1058_ABEMax_T2	DNA_YFP_ID1058_ABEMax_T2_L001_R1_001.fastq.gz	DNA_YFP_ID1058_ABEMax_T2_L001_R2_001.fastq.gz
Fig 2b & Supp. Fig 9	DNA_YFP_ID1058_ABEMax_T3	DNA_YFP_ID1058_ABEMax_T3_L001_R1_001.fastq.gz	DNA_YFP_ID1058_ABEMax_T3_L001_R2_001.fastq.gz
Fig 2b & Supp. Fig 9	DNA_YFP_ID1058_miniABEV82G_T1	DNA_YFP_ID1058_miniABEV82G_T1_L001_R1_001.fastq.gz	DNA_YFP_ID1058_miniABEV82G_T1_L001_R2_001.fastq.gz
Fig 2b & Supp. Fig 9	DNA_YFP_ID1058_miniABEV82G_T2	DNA_YFP_ID1058_miniABEV82G_T2_L001_R1_001.fastq.gz	DNA_YFP_ID1058_miniABEV82G_T2_L001_R2_001.fastq.gz
Fig 2b & Supp. Fig 9	DNA_YFP_ID1058_miniABEV82G_T3	DNA_YFP_ID1058_miniABEV82G_T3_L001_R1_001.fastq.gz	DNA_YFP_ID1058_miniABEV82G_T3_L001_R2_001.fastq.gz
Fig 2b & Supp. Fig 9	DNA_YFP_miniABEV82G_T1	DNA_YFP_miniABEV82G_T1_L001_R1_001.fastq.gz	DNA_YFP_miniABEV82G_T1_L001_R2_001.fastq.gz
Fig 2b & Supp. Fig 9	DNA_YFP_miniABEV82G_T2	DNA_YFP_miniABEV82G_T2_L001_R1_001.fastq.gz	DNA_YFP_miniABEV82G_T2_L001_R2_001.fastq.gz
Fig 2b & Supp. Fig 9	DNA_YFP_miniABEV82G_T3	DNA_YFP_miniABEV82G_T3_L001_R1_001.fastq.gz	DNA_YFP_miniABEV82G_T3_L001_R2_001.fastq.gz
Fig 2b & Supp. Fig 9	DNA_YFP_SpCas9_mock_T1	DNA_YFP_SpCas9_mock_T1_L001_R1_001.fastq.gz	DNA_YFP_SpCas9_mock_T1_L001_R2_001.fastq.gz
Fig 2c & Supp. Fig 6 & 7	RNA_DNAJB_OT1_ABE16_SpCas9_mock_T1	RNA_DNAJB_OT1_ABE16_SpCas9_mock_T1_L001_R1_001.fastq.gz	RNA_DNAJB_OT1_ABE16_SpCas9_mock_T1_L001_R2_001.fastq.gz
Fig 2c & Supp. Fig 6 & 7	RNA_DNAJB_OT1_ABE16_SpCas9_mock_T2	RNA_DNAJB_OT1_ABE16_SpCas9_mock_T2_L001_R1_001.fastq.gz	RNA_DNAJB_OT1_ABE16_SpCas9_mock_T2_L001_R2_001.fastq.gz
Fig 2c & Supp. Fig 6 & 7	RNA_DNAJB_OT1_ABE16_SpCas9_mock_T3	RNA_DNAJB_OT1_ABE16_SpCas9_mock_T3_L001_R1_001.fastq.gz	RNA_DNAJB_OT1_ABE16_SpCas9_mock_T3_L001_R2_001.fastq.gz
Fig 2c & Supp. Fig 6 & 7	RNA_DNAJB_OT1_sgRNA_ABE16_ABEMax_T1	RNA_DNAJB_OT1_sgRNA_ABE16_ABEMax_T1_L001_R1_001.fastq.gz	RNA_DNAJB_OT1_sgRNA_ABE16_ABEMax_T1_L001_R2_001.fastq.gz
Fig 2c & Supp. Fig 6 & 7	RNA_DNAJB_OT1_sgRNA_ABE16_ABEMax_T2	RNA_DNAJB_OT1_sgRNA_ABE16_ABEMax_T2_L001_R1_001.fastq.gz	RNA_DNAJB_OT1_sgRNA_ABE16_ABEMax_T2_L001_R2_001.fastq.gz
Fig 2c & Supp. Fig 6 & 7	RNA_DNAJB_OT1_sgRNA_ABE16_ABEMax_T3	RNA_DNAJB_OT1_sgRNA_ABE16_ABEMax_T3_L001_R1_001.fastq.gz	RNA_DNAJB_OT1_sgRNA_ABE16_ABEMax_T3_L001_R2_001.fastq.gz
Fig 2c & Supp. Fig 6 & 7	RNA_DNAJB_OT1_sgRNA_ABE16_CP1029_C_ABEMax_T1	RNA_DNAJB_OT1_sgRNA_ABE16_CP1029_C_ABEMax_T1_L001_R1_001.fastq.gz	RNA_DNAJB_OT1_sgRNA_ABE16_CP1029_C_ABEMax_T1_L001_R2_001.fastq.gz
Fig 2c & Supp. Fig 6 & 7	RNA_DNAJB_OT1_sgRNA_ABE16_CP1029_C_ABEMax_T2	RNA_DNAJB_OT1_sgRNA_ABE16_CP1029_C_ABEMax_T2_L001_R1_001.fastq.gz	RNA_DNAJB_OT1_sgRNA_ABE16_CP1029_C_ABEMax_T2_L001_R2_001.fastq.gz
Fig 2c & Supp. Fig 6 & 7	RNA_DNAJB_OT1_sgRNA_ABE16_CP1029_C_ABEMax_T3	RNA_DNAJB_OT1_sgRNA_ABE16_CP1029_C_ABEMax_T3_L001_R1_001.fastq.gz	RNA_DNAJB_OT1_sgRNA_ABE16_CP1029_C_ABEMax_T3_L001_R2_001.fastq.gz
Fig 2c & Supp. Fig 6 & 7	RNA_DNAJB_OT1_sgRNA_ABE16_CP1029_C_miniABEV82G_T1	RNA_DNAJB_OT1_sgRNA_ABE16_CP1029_C_miniABEV82G_T1_L001_R1_001.fastq.gz	RNA_DNAJB_OT1_sgRNA_ABE16_CP1029_C_miniABEV82G_T1_L001_R2_001.fastq.gz
Fig 2c & Supp. Fig 6 & 7	RNA_DNAJB_OT1_sgRNA_ABE16_CP1029_C_miniABEV82G_T2	RNA_DNAJB_OT1_sgRNA_ABE16_CP1029_C_miniABEV82G_T2_L001_R1_001.fastq.gz	RNA_DNAJB_OT1_sgRNA_ABE16_CP1029_C_miniABEV82G_T2_L001_R2_001.fastq.gz
Fig 2c & Supp. Fig 6 & 7	RNA_DNAJB_OT1_sgRNA_ABE16_CP1029_C_miniABEV82G_T3	RNA_DNAJB_OT1_sgRNA_ABE16_CP1029_C_miniABEV82G_T3_L001_R1_001.fastq.gz	RNA_DNAJB_OT1_sgRNA_ABE16_CP1029_C_miniABEV82G_T3_L001_R2_001.fastq.gz
Fig 2c & Supp. Fig 6 & 7	RNA_DNAJB_OT1_sgRNA_ABE16_CP1029_N_ABEMax_T1	RNA_DNAJB_OT1_sgRNA_ABE16_CP1029_N_ABEMax_T1_L001_R1_001.fastq.gz	RNA_DNAJB_OT1_sgRNA_ABE16_CP1029_N_ABEMax_T1_L001_R2_001.fastq.gz
Fig 2c & Supp. Fig 6 & 7	RNA_DNAJB_OT1_sgRNA_ABE16_CP1029_N_ABEMax_T2	RNA_DNAJB_OT1_sgRNA_ABE16_CP1029_N_ABEMax_T2_L001_R1_001.fastq.gz	RNA_DNAJB_OT1_sgRNA_ABE16_CP1029_N_ABEMax_T2_L001_R2_001.fastq.gz
Fig 2c & Supp. Fig 6 & 7	RNA_DNAJB_OT1_sgRNA_ABE16_CP1029_N_ABEMax_T3	RNA_DNAJB_OT1_sgRNA_ABE16_CP1029_N_ABEMax_T3_L001_R1_001.fastq.gz	RNA_DNAJB_OT1_sgRNA_ABE16_CP1029_N_ABEMax_T3_L001_R2_001.fastq.gz
Fig 2c & Supp. Fig 6 & 7	RNA_DNAJB_OT1_sgRNA_ABE16_CP1029_N_C_ABEMax_T1	RNA_DNAJB_OT1_sgRNA_ABE16_CP1029_N_C_ABEMax_T1_L001_R1_001.fastq.gz	RNA_DNAJB_OT1_sgRNA_ABE16_CP1029_N_C_ABEMax_T1_L001_R2_001.fastq.gz
Fig 2c & Supp. Fig 6 & 7	RNA_DNAJB_OT1_sgRNA_ABE16_CP1029_N_C_ABEMax_T2	RNA_DNAJB_OT1_sgRNA_ABE16_CP1029_N_C_ABEMax_T2_L001_R1_001.fastq.gz	RNA_DNAJB_OT1_sgRNA_ABE16_CP1029_N_C_ABEMax_T2_L001_R2_001.fastq.gz
Fig 2c & Supp. Fig 6 & 7	RNA_DNAJB_OT1_sgRNA_ABE16_CP1029_N_C_ABEMax_T3	RNA_DNAJB_OT1_sgRNA_ABE16_CP1029_N_C_ABEMax_T3_L001_R1_001.fastq.gz	RNA_DNAJB_OT1_sgRNA_ABE16_CP1029_N_C_ABEMax_T3_L001_R2_001.fastq.gz
Fig 2c & Supp. Fig 6 & 7	RNA_DNAJB_OT1_sgRNA_ABE16_CP1029_N_miniABEV82G_T1	RNA_DNAJB_OT1_sgRNA_ABE16_CP1029_N_miniABEV82G_T1_L001_R1_001.fastq.gz	RNA_DNAJB_OT1_sgRNA_ABE16_CP1029_N_miniABEV82G_T1_L001_R2_001.fastq.gz
Fig 2c & Supp. Fig 6 & 7	RNA_DNAJB_OT1_sgRNA_ABE16_CP1029_N_miniABEV82G_T2	RNA_DNAJB_OT1_sgRNA_ABE16_CP1029_N_miniABEV82G_T2_L001_R1_001.fastq.gz	RNA_DNAJB_OT1_sgRNA_ABE16_CP1029_N_miniABEV82G_T2_L001_R2_001.fastq.gz
Fig 2c & Supp. Fig 6 & 7	RNA_DNAJB_OT1_sgRNA_ABE16_CP1029_N_miniABEV82G_T3	RNA_DNAJB_OT1_sgRNA_ABE16_CP1029_N_miniABEV82G_T3_L001_R1_001.fastq.gz	RNA_DNAJB_OT1_sgRNA_ABE16_CP1029_N_miniABEV82G_T3_L001_R2_001.fastq.gz
Fig 2c & Supp. Fig 6 & 7	RNA_DNAJB_OT1_sgRNA_ABE16_ID1058_ABEMax_T1	RNA_DNAJB_OT1_sgRNA_ABE16_ID1058_ABEMax_T1_L001_R1_001.fastq.gz	RNA_DNAJB_OT1_sgRNA_ABE16_ID1058_ABEMax_T1_L001_R2_001.fastq.gz
Fig 2c & Supp. Fig 6 & 7	RNA_DNAJB_OT1_sgRNA_ABE16_ID1058_ABEMax_T2	RNA_DNAJB_OT1_sgRNA_ABE16_ID1058_ABEMax_T2_L001_R1_001.fastq.gz	RNA_DNAJB_OT1_sgRNA_ABE16_ID1058_ABEMax_T2_L001_R2_001.fastq.gz
Fig 2c & Supp. Fig 6 & 7	RNA_DNAJB_OT1_sgRNA_ABE16_ID1058_ABEMax_T3	RNA_DNAJB_OT1_sgRNA_ABE16_ID1058_ABEMax_T3_L001_R1_001.fastq.gz	RNA_DNAJB_OT1_sgRNA_ABE16_ID1058_ABEMax_T3_L001_R2_001.fastq.gz
Fig 2c & Supp. Fig 6 & 7	RNA_DNAJB_OT1_sgRNA_ABE16_ID1058_miniABEV82G_T1	RNA_DNAJB_OT1_sgRNA_ABE16_ID1058_miniABEV82G_T1_L001_R1_001.fastq.gz	RNA_DNAJB_OT1_sgRNA_ABE16_ID1058_miniABEV82G_T1_L001_R2_001.fastq.gz
Fig 2c & Supp. Fig 6 & 7	RNA_DNAJB_OT1_sgRNA_ABE16_ID1058_miniABEV82G_T2	RNA_DNAJB_OT1_sgRNA_ABE16_ID1058_miniABEV82G_T2_L001_R1_001.fastq.gz	RNA_DNAJB_OT1_sgRNA_ABE16_ID1058_miniABEV82G_T2_L001_R2_001.fastq.gz
Fig 2c & Supp. Fig 6 & 7	RNA_DNAJB_OT1_sgRNA_ABE16_ID1058_miniABEV82G_T3	RNA_DNAJB_OT1_sgRNA_ABE16_ID1058_miniABEV82G_T3_L001_R1_001.fastq.gz	RNA_DNAJB_OT1_sgRNA_ABE16_ID1058_miniABEV82G_T3_L001_R2_001.fastq.gz
Fig 2c & Supp. Fig 6 & 7	RNA_DNAJB_OT1_sgRNA_ABE16_miniABEV82G_T1	RNA_DNAJB_OT1_sgRNA_ABE16_miniABEV82G_T1_L001_R1_001.fastq.gz	RNA_DNAJB_OT1_sgRNA_ABE16_miniABEV82G_T1_L001_R2_001.fastq.gz
Fig 2c & Supp. Fig 6 & 7	RNA_DNAJB_OT1_sgRNA_ABE16_miniABEV82G_T2	RNA_DNAJB_OT1_sgRNA_ABE16_miniABEV82G_T2_L001_R1_001.fastq.gz	RNA_DNAJB_OT1_sgRNA_ABE16_miniABEV82G_T2_L001_R2_001.fastq.gz
Fig 2c & Supp. Fig 6 & 7	RNA_DNAJB_OT1_sgRNA_ABE16_miniABEV82G_T3	RNA_DNAJB_OT1_sgRNA_ABE16_miniABEV82G_T3_L001_R1_001.fastq.gz	RNA_DNAJB_OT1_sgRNA_ABE16_miniABEV82G_T3_L001_R2_001.fastq.gz
Fig 2c & Supp. Fig 6 & 7	RNA_DNAJB_OT1_sgRNA_LacZ_ABEMax_T1	RNA_DNAJB_OT1_sgRNA_LacZ_ABEMax_T1_L001_R1_001.fastq.gz	RNA_DNAJB_OT1_sgRNA_LacZ_ABEMax_T1_L001_R2_001.fastq.gz
Fig 2c & Supp. Fig 6 & 7	RNA_DNAJB_OT1_sgRNA_LacZ_ABEMax_T2	RNA_DNAJB_OT1_sgRNA_LacZ_ABEMax_T2_L001_R1_001.fastq.gz	RNA_DNAJB_OT1_sgRNA_LacZ_ABEMax_T2_L001_R2_001.fastq.gz
Fig 2c & Supp. Fig 6 & 7	RNA_DNAJB_OT1_sgRNA_LacZ_ABEMax_T3	RNA_DNAJB_OT1_sgRNA_LacZ_ABEMax_T3_L001_R1_001.fastq.gz	RNA_DNAJB_OT1_sgRNA_LacZ_ABEMax_T3_L001_R2_001.fastq.gz
Fig 2c & Supp. Fig 6 & 7	RNA_DNAJB_OT1_sgRNA_LacZ_CP1029_C_ABEMax_T1	RNA_DNAJB_OT1_sgRNA_LacZ_CP1029_C_ABEMax_T1_L001_R1_001.fastq.gz	RNA_DNAJB_OT1_sgRNA_LacZ_CP1029_C_ABEMax_T1_L001_R2_001.fastq.gz
Fig 2c & Supp. Fig 6 & 7	RNA_DNAJB_OT1_sgRNA_LacZ_CP1029_C_ABEMax_T2	RNA_DNAJB_OT1_sgRNA_LacZ_CP1029_C_ABEMax_T2_L001_R1_001.fastq.gz	RNA_DNAJB_OT1_sgRNA_LacZ_CP1029_C_ABEMax_T2_L001_R2_001.fastq.gz
Fig 2c & Supp. Fig 6 & 7	RNA_DNAJB_OT1_sgRNA_LacZ_CP1029_C_ABEMax_T3	RNA_DNAJB_OT1_sgRNA_LacZ_CP1029_C_ABEMax_T3_L001_R1_001.fastq.gz	RNA_DNAJB_OT1_sgRNA_LacZ_CP1029_C_ABEMax_T3_L001_R2_001.fastq.gz
Fig 2c & Supp. Fig 6 & 7	RNA_DNAJB_OT1_sgRNA_LacZ_CP1029_C_miniABEV82G_T1	RNA_DNAJB_OT1_sgRNA_LacZ_CP1029_C_miniABEV82G_T1_L001_R1_001.fastq.gz	RNA_DNAJB_OT1_sgRNA_LacZ_CP1029_C_miniABEV82G_T1_L001_R2_001.fastq.gz
Fig 2c & Supp. Fig 6 & 7	RNA_DNAJB_OT1_sgRNA_LacZ_CP1029_C_miniABEV82G_T2	RNA_DNAJB_OT1_sgRNA_LacZ_CP1029_C_miniABEV82G_T2_L001_R1_001.fastq.gz	RNA_DNAJB_OT1_sgRNA_LacZ_CP1029_C_miniABEV82G_T2_L001_R2_001.fastq.gz
Fig 2c & Supp. Fig 6 & 7	RNA_DNAJB_OT1_sgRNA_LacZ_CP1029_C_miniABEV82G_T3	RNA_DNAJB_OT1_sgRNA_LacZ_CP1029_C_miniABEV82G_T3_L001_R1_001.fastq.gz	RNA_DNAJB_OT1_sgRNA_LacZ_CP1029_C_miniABEV82G_T3_L001_R2_001.fastq.gz
Fig 2c & Supp. Fig 6 & 7	RNA_DNAJB_OT1_sgRNA_LacZ_CP1029_N_ABEMax_T1	RNA_DNAJB_OT1_sgRNA_LacZ_CP1029_N_ABEMax_T1_L001_R1_001.fastq.gz	RNA_DNAJB_OT1_sgRNA_LacZ_CP1029_N_ABEMax_T1_L001_R2_001.fastq.gz
Fig 2c & Supp. Fig 6 & 7	RNA_DNAJB_OT1_sgRNA_LacZ_CP1029_N_ABEMax_T2	RNA_DNAJB_OT1_sgRNA_LacZ_CP1029_N_ABEMax_T2_L001_R1_001.fastq.gz	RNA_DNAJB_OT1_sgRNA_LacZ_CP1029_N_ABEMax_T2_L001_R2_001.fastq.gz
Fig 2c & Supp. Fig 6 & 7	RNA_DNAJB_OT1_sgRNA_LacZ_CP1029_N_ABEMax_T3	RNA_DNAJB_OT1_sgRNA_LacZ_CP1029_N_ABEMax_T3_L001_R1_001.fastq.gz	RNA_DNAJB_OT1_sgRNA_LacZ_CP1029_N_ABEMax_T3_L001_R2_001.fastq.gz
Fig 2c & Supp. Fig 6 & 7	RNA_DNAJB_OT1_sgRNA_LacZ_CP1029_N_C_ABEMax_T1	RNA_DNAJB_OT1_sgRNA_LacZ_CP1029_N_C_ABEMax_T1_L001_R1_001.fastq.gz	RNA_DNAJB_OT1_sgRNA_LacZ_CP1029_N_C_ABEMax_T1_L001_R2_001.fastq.gz
Fig 2c & Supp. Fig 6 & 7	RNA_DNAJB_OT1_sgRNA_LacZ_CP1029_N_C_ABEMax_T2	RNA_DNAJB_OT1_sgRNA_LacZ_CP1029_N_C_ABEMax_T2_L001_R1_001.fastq.gz	RNA_DNAJB_OT1_sgRNA_LacZ_CP1029_N_C_ABEMax_T2_L001_R2_001.fastq.gz
Fig 2c & Supp. Fig 6 & 7	RNA_DNAJB_OT1_sgRNA_LacZ_CP1029_N_C_ABEMax_T3	RNA_DNAJB_OT1_sgRNA_LacZ_CP1029_N_C_ABEMax_T3_L001_R1_001.fastq.gz	RNA_DNAJB_OT1_sgRNA_LacZ_CP1029_N_C_ABEMax_T3_L001_R2_001.fastq.gz
Fig 2c & Supp. Fig 6 & 7	RNA_DNAJB_OT1_sgRNA_LacZ_CP1029_N_miniABEV82G_T1	RNA_DNAJB_OT1_sgRNA_LacZ_CP1029_N_miniABEV82G_T1_L001_R1_001.fastq.gz	RNA_DNAJB_OT1_sgRNA_LacZ_CP1029_N_miniABEV82G_T1_L001_R2_001.fastq.gz
Fig 2c & Supp. Fig 6 & 7	RNA_DNAJB_OT1_sgRNA_LacZ_CP1029_N_miniABEV82G_T2	RNA_DNAJB_OT1_sgRNA_LacZ_CP1029_N_miniABEV82G_T2_L001_R1_001.fastq.gz	RNA_DNAJB_OT1_sgRNA_LacZ_CP1029_N_miniABEV82G_T2_L001_R2_001.fastq.gz
Fig 2c & Supp. Fig 6 & 7	RNA_DNAJB_OT1_sgRNA_LacZ_CP1029_N_miniABEV82G_T3	RNA_DNAJB_OT1_sgRNA_LacZ_CP1029_N_miniABEV82G_T3_L001_R1_001.fastq.gz	RNA_DNAJB_OT1_sgRNA_LacZ_CP1029_N_miniABEV82G_T3_L001_R2_001.fastq.gz
Fig 2c & Supp. Fig 6 & 7	RNA_DNAJB_OT1_sgRNA_LacZ_ID1058_ABEMax_T1	RNA_DNAJB_OT1_sgRNA_LacZ_ID1058_ABEMax_T1_L001_R1_001.fastq.gz	RNA_DNAJB_OT1_sgRNA_LacZ_ID1058_ABEMax_T1_L001_R2_001.fastq.gz
Fig 2c & Supp. Fig 6 & 7	RNA_DNAJB_OT1_sgRNA_LacZ_ID1058_ABEMax_T2	RNA_DNAJB_OT1_sgRNA_LacZ_ID1058_ABEMax_T2_L001_R1_001.fastq.gz	RNA_DNAJB_OT1_sgRNA_LacZ_ID1058_ABEMax_T2_L001_R2_001.fastq.gz
Fig 2c & Supp. Fig 6 & 7	RNA_DNAJB_OT1_sgRNA_LacZ_ID1058_ABEMax_T3	RNA_DNAJB_OT1_sgRNA_LacZ_ID1058_ABEMax_T3_L001_R1_001.fastq.gz	RNA_DNAJB_OT1_sgRNA_LacZ_ID1058_ABEMax_T3_L001_R2_001.fastq.gz
Fig 2c & Supp. Fig 6 & 7	RNA_DNAJB_OT1_sgRNA_LacZ_ID1058_miniABEV82G_T1	RNA_DNAJB_OT1_sgRNA_LacZ_ID1058_miniABEV82G_T1_L001_R1_001.fastq.gz	RNA_DNAJB_OT1_sgRNA_LacZ_ID1058_miniABEV82G_T1_L001_R2_001.fastq.gz
Fig 2c & Supp. Fig 6 & 7	RNA_DNAJB_OT1_sgRNA_LacZ_ID1058_miniABEV82G_T2	RNA_DNAJB_OT1_sgRNA_LacZ_ID1058_miniABEV82G_T2_L001_R1_001.fastq.gz	RNA_DNAJB_OT1_sgRNA_LacZ_ID1058_miniABEV82G_T2_L001_R2_001.fastq.gz
Fig 2c & Supp. Fig 6 & 7	RNA_DNAJB_OT1_sgRNA_LacZ_ID1058_miniABEV82G_T3	RNA_DNAJB_OT1_sgRNA_LacZ_ID1058_miniABEV82G_T3_L001_R1_001.fastq.gz	RNA_DNAJB_OT1_sgRNA_LacZ_ID1058_miniABEV82G_T3_L001_R2_001.fastq.gz
Fig 2c & Supp. Fig 6 & 7	RNA_DNAJB_OT1_sgRNA_LacZ_miniABEV82G_T1	RNA_DNAJB_OT1_sgRNA_LacZ_miniABEV82G_T1_L001_R1_001.fastq.gz	RNA_DNAJB_OT1_sgRNA_LacZ_miniABEV82G_T1_L001_R2_001.fastq.gz
Fig 2c & Supp. Fig 6 & 7	RNA_DNAJB_OT1_sgRNA_LacZ_miniABEV82G_T2	RNA_DNAJB_OT1_sgRNA_LacZ_miniABEV82G_T2_L001_R1_001.fastq.gz	RNA_DNAJB_OT1_sgRNA_LacZ_miniABEV82G_T2_L001_R2_001.fastq.gz
Fig 2c & Supp. Fig 6 & 7	RNA_DNAJB_OT1_sgRNA_LacZ_miniABEV82G_T3	RNA_DNAJB_OT1_sgRNA_LacZ_miniABEV82G_T3_L001_R1_001.fastq.gz	RNA_DNAJB_OT1_sgRNA_LacZ_miniABEV82G_T3_L001_R2_001.fastq.gz
Fig 2c & Supp. Fig 6 & 7	RNA_DNAJB_OT1_sgRNA_YFP_ABEMax_T1	RNA_DNAJB_OT1_sgRNA_YFP_ABEMax_T1_L001_R1_001.fastq.gz	RNA_DNAJB_OT1_sgRNA_YFP_ABEMax_T1_L001_R2_001.fastq.gz
Fig 2c & Supp. Fig 6 & 7	RNA_DNAJB_OT1_sgRNA_YFP_ABEMax_T2	RNA_DNAJB_OT1_sgRNA_YFP_ABEMax_T2_L001_R1_001.fastq.gz	RNA_DNAJB_OT1_sgRNA_YFP_ABEMax_T2_L001_R2_001.fastq.gz
Fig 2c & Supp. Fig 6 & 7	RNA_DNAJB_OT1_sgRNA_YFP_ABEMax_T3	RNA_DNAJB_OT1_sgRNA_YFP_ABEMax_T3_L001_R1_001.fastq.gz	RNA_DNAJB_OT1_sgRNA_YFP_ABEMax_T3_L001_R2_001.fastq.gz
Fig 2c & Supp. Fig 6 & 7	RNA_DNAJB_OT1_sgRNA_YFP_CP1029_C_ABEMax_T1	RNA_DNAJB_OT1_sgRNA_YFP_CP1029_C_ABEMax_T1_L001_R1_001.fastq.gz	RNA_DNAJB_OT1_sgRNA_YFP_CP1029_C_ABEMax_T1_L001_R2_001.fastq.gz
Fig 2c & Supp. Fig 6 & 7	RNA_DNAJB_OT1_sgRNA_YFP_CP1029_C_ABEMax_T2	RNA_DNAJB_OT1_sgRNA_YFP_CP1029_C_ABEMax_T2_L001_R1_001.fastq.gz	RNA_DNAJB_OT1_sgRNA_YFP_CP1029_C_ABEMax_T2_L001_R2_001.fastq.gz
Fig 2c & Supp. Fig 6 & 7	RNA_DNAJB_OT1_sgRNA_YFP_CP1029_C_ABEMax_T3	RNA_DNAJB_OT1_sgRNA_YFP_CP1029_C_ABEMax_T3_L001_R1_001.fastq.gz	RNA_DNAJB_OT1_sgRNA_YFP_CP1029_C_ABEMax_T3_L001_R2_001.fastq.gz
Fig 2c & Supp. Fig 6 & 7	RNA_DNAJB_OT1_sgRNA_YFP_CP1029_C_miniABEV82G_T1	RNA_DNAJB_OT1_sgRNA_YFP_CP1029_C_miniABEV82G_T1_L001_R1_001.fastq.gz	RNA_DNAJB_OT1_sgRNA_YFP_CP1029_C_miniABEV82G_T1_L001_R2_001.fastq.gz
Fig 2c & Supp. Fig 6 & 7	RNA_DNAJB_OT1_sgRNA_YFP_CP1029_C_miniABEV82G_T2	RNA_DNAJB_OT1_sgRNA_YFP_CP1029_C_miniABEV82G_T2_L001_R1_001.fastq.gz	RNA_DNAJB_OT1_sgRNA_YFP_CP1029_C_miniABEV82G_T2_L001_R2_001.fastq.gz
Fig 2c & Supp. Fig 6 & 7	RNA_DNAJB_OT1_sgRNA_YFP_CP1029_C_miniABEV82G_T3	RNA_DNAJB_OT1_sgRNA_YFP_CP1029_C_miniABEV82G_T3_L001_R1_001.fastq.gz	RNA_DNAJB_OT1_sgRNA_YFP_CP1029_C_miniABEV82G_T3_L001_R2_001.fastq.gz
Fig 2c & Supp. Fig 6 & 7	RNA_DNAJB_OT1_sgRNA_YFP_CP1029_N_ABEMax_T1	RNA_DNAJB_OT1_sgRNA_YFP_CP1029_N_ABEMax_T1_L001_R1_001.fastq.gz	RNA_DNAJB_OT1_sgRNA_YFP_CP1029_N_ABEMax_T1_L001_R2_001.fastq.gz
Fig 2c & Supp. Fig 6 & 7	RNA_DNAJB_OT1_sgRNA_YFP_CP1029_N_ABEMax_T2	RNA_DNAJB_OT1_sgRNA_YFP_CP1029_N_ABEMax_T2_L001_R1_001.fastq.gz	RNA_DNAJB_OT1_sgRNA_YFP_CP1029_N_ABEMax_T2_L001_R2_001.fastq.gz
Fig 2c & Supp. Fig 6 & 7	RNA_DNAJB_OT1_sgRNA_YFP_CP1029_N_ABEMax_T3	RNA_DNAJB_OT1_sgRNA_YFP_CP1029_N_ABEMax_T3_L001_R1_001.fastq.gz	RNA_DNAJB_OT1_sgRNA_YFP_CP1029_N_ABEMax_T3_L001_R2_001.fastq.gz
Fig 2c & Supp. Fig 6 & 7	RNA_DNAJB_OT1_sgRNA_YFP_CP1029_N_C_ABEMax_T1	RNA_DNAJB_OT1_sgRNA_YFP_CP1029_N_C_ABEMax_T1_L001_R1_001.fastq.gz	RNA_DNAJB_OT1_sgRNA_YFP_CP1029_N_C_ABEMax_T1_L001_R2_001.fastq.gz
Fig 2c & Supp. Fig 6 & 7	RNA_DNAJB_OT1_sgRNA_YFP_CP1029_N_C_ABEMax_T2	RNA_DNAJB_OT1_sgRNA_YFP_CP1029_N_C_ABEMax_T2_L001_R1_001.fastq.gz	RNA_DNAJB_OT1_sgRNA_YFP_CP1029_N_C_ABEMax_T2_L001_R2_001.fastq.gz
Fig 2c & Supp. Fig 6 & 7	RNA_DNAJB_OT1_sgRNA_YFP_CP1029_N_C_ABEMax_T3	RNA_DNAJB_OT1_sgRNA_YFP_CP1029_N_C_ABEMax_T3_L001_R1_001.fastq.gz	RNA_DNAJB_OT1_sgRNA_YFP_CP1029_N_C_ABEMax_T3_L001_R2_001.fastq.gz
Fig 2c & Supp. Fig 6 & 7	RNA_DNAJB_OT1_sgRNA_YFP_CP1029_N_miniABEV82G_T1	RNA_DNAJB_OT1_sgRNA_YFP_CP1029_N_miniABEV82G_T1_L001_R1_001.fastq.gz	RNA_DNAJB_OT1_sgRNA_YFP_CP1029_N_miniABEV82G_T1_L001_R2_001.fastq.gz
Fig 2c & Supp. Fig 6 & 7	RNA_DNAJB_OT1_sgRNA_YFP_CP1029_N_miniABEV82G_T2	RNA_DNAJB_OT1_sgRNA_YFP_CP1029_N_miniABEV82G_T2_L001_R1_001.fastq.gz	RNA_DNAJB_OT1_sgRNA_YFP_CP1029_N_miniABEV82G_T2_L001_R2_001.fastq.gz
Fig 2c & Supp. Fig 6 & 7	RNA_DNAJB_OT1_sgRNA_YFP_CP1029_N_miniABEV82G_T3	RNA_DNAJB_OT1_sgRNA_YFP_CP1029_N_miniABEV82G_T3_L001_R1_001.fastq.gz	RNA_DNAJB_OT1_sgRNA_YFP_CP1029_N_miniABEV82G_T3_L001_R2_001.fastq.gz
Fig 2c & Supp. Fig 6 & 7	RNA_DNAJB_OT1_sgRNA_YFP_ID1058_ABEMax_T1	RNA_DNAJB_OT1_sgRNA_YFP_ID1058_ABEMax_T1_L001_R1_001.fastq.gz	RNA_DNAJB_OT1_sgRNA_YFP_ID1058_ABEMax_T1_L001_R2_001.fastq.gz
Fig 2c & Supp. Fig 6 & 7	RNA_DNAJB_OT1_sgRNA_YFP_ID1058_ABEMax_T2	RNA_DNAJB_OT1_sgRNA_YFP_ID1058_ABEMax_T2_L001_R1_001.fastq.gz	RNA_DNAJB_OT1_sgRNA_YFP_ID1058_ABEMax_T2_L001_R2_001.fastq.gz
Fig 2c & Supp. Fig 6 & 7	RNA_DNAJB_OT1_sgRNA_YFP_ID1058_ABEMax_T3	RNA_DNAJB_OT1_sgRNA_YFP_ID1058_ABEMax_T3_L001_R1_001.fastq.gz	RNA_DNAJB_OT1_sgRNA_YFP_ID1058_ABEMax_T3_L001_R2_001.fastq.gz
Fig 2c & Supp. Fig 6 & 7	RNA_DNAJB_OT1_sgRNA_YFP_ID1058_miniABEV82G_T1	RNA_DNAJB_OT1_sgRNA_YFP_ID1058_miniABEV82G_T1_L001_R1_001.fastq.gz	RNA_DNAJB_OT1_sgRNA_YFP_ID1058_miniABEV82G_T1_L001_R2_001.fastq.gz
Fig 2c & Supp. Fig 6 & 7	RNA_DNAJB_OT1_sgRNA_YFP_ID1058_miniABEV82G_T2	RNA_DNAJB_OT1_sgRNA_YFP_ID1058_miniABEV82G_T2_L001_R1_001.fastq.gz	RNA_DNAJB_OT1_sgRNA_YFP_ID1058_miniABEV82G_T2_L001_R2_001.fastq.gz
Fig 2c & Supp. Fig 6 & 7	RNA_DNAJB_OT1_sgRNA_YFP_ID1058_miniABEV82G_T3	RNA_DNAJB_OT1_sgRNA_YFP_ID1058_miniABEV82G_T3_L001_R1_001.fastq.gz	RNA_DNAJB_OT1_sgRNA_YFP_ID1058_miniABEV82G_T3_L001_R2_001.fastq.gz
Fig 2c & Supp. Fig 6 & 7	RNA_DNAJB_OT1_sgRNA_YFP_miniABEV82G_T1	RNA_DNAJB_OT1_sgRNA_YFP_miniABEV82G_T1_L001_R1_001.fastq.gz	RNA_DNAJB_OT1_sgRNA_YFP_miniABEV82G_T1_L001_R2_001.fastq.gz
Fig 2c & Supp. Fig 6 & 7	RNA_DNAJB_OT1_sgRNA_YFP_miniABEV82G_T2	RNA_DNAJB_OT1_sgRNA_YFP_miniABEV82G_T2_L001_R1_001.fastq.gz	RNA_DNAJB_OT1_sgRNA_YFP_miniABEV82G_T2_L001_R2_001.fastq.gz
Fig 2c & Supp. Fig 6 & 7	RNA_DNAJB_OT1_sgRNA_YFP_miniABEV82G_T3	RNA_DNAJB_OT1_sgRNA_YFP_miniABEV82G_T3_L001_R1_001.fastq.gz	RNA_DNAJB_OT1_sgRNA_YFP_miniABEV82G_T3_L001_R2_001.fastq.gz
Fig 2c & Supp. Fig 6 & 7	RNA_DNAJB_OT1_YFP_SpCas9_mock_T2	RNA_DNAJB_OT1_YFP_SpCas9_mock_T2_L001_R1_001.fastq.gz	RNA_DNAJB_OT1_YFP_SpCas9_mock_T2_L001_R2_001.fastq.gz
Fig 2c & Supp. Fig 6 & 7	RNA_DNAJB_OT1_YFP_SpCas9_mock_T3	RNA_DNAJB_OT1_YFP_SpCas9_mock_T3_L001_R1_001.fastq.gz	RNA_DNAJB_OT1_YFP_SpCas9_mock_T3_L001_R2_001.fastq.gz
Fig 2c & Supp. Fig 6 & 7	RNA_LCMT1_OT5_ABE16_SpCas9_mock_T1	RNA_LCMT1_OT5_ABE16_SpCas9_mock_T1_L001_R1_001.fastq.gz	RNA_LCMT1_OT5_ABE16_SpCas9_mock_T1_L001_R2_001.fastq.gz
Fig 2c & Supp. Fig 6 & 7	RNA_LCMT1_OT5_ABE16_SpCas9_mock_T2	RNA_LCMT1_OT5_ABE16_SpCas9_mock_T2_L001_R1_001.fastq.gz	RNA_LCMT1_OT5_ABE16_SpCas9_mock_T2_L001_R2_001.fastq.gz
Fig 2c & Supp. Fig 6 & 7	RNA_LCMT1_OT5_ABE16_SpCas9_mock_T3	RNA_LCMT1_OT5_ABE16_SpCas9_mock_T3_L001_R1_001.fastq.gz	RNA_LCMT1_OT5_ABE16_SpCas9_mock_T3_L001_R2_001.fastq.gz
Fig 2c & Supp. Fig 6 & 7	RNA_LCMT1_OT5_sgRNA_ABE16_ABEMax_T1	RNA_LCMT1_OT5_sgRNA_ABE16_ABEMax_T1_L001_R1_001.fastq.gz	RNA_LCMT1_OT5_sgRNA_ABE16_ABEMax_T1_L001_R2_001.fastq.gz
Fig 2c & Supp. Fig 6 & 7	RNA_LCMT1_OT5_sgRNA_ABE16_ABEMax_T2	RNA_LCMT1_OT5_sgRNA_ABE16_ABEMax_T2_L001_R1_001.fastq.gz	RNA_LCMT1_OT5_sgRNA_ABE16_ABEMax_T2_L001_R2_001.fastq.gz
Fig 2c & Supp. Fig 6 & 7	RNA_LCMT1_OT5_sgRNA_ABE16_ABEMax_T3	RNA_LCMT1_OT5_sgRNA_ABE16_ABEMax_T3_L001_R1_001.fastq.gz	RNA_LCMT1_OT5_sgRNA_ABE16_ABEMax_T3_L001_R2_001.fastq.gz
Fig 2c & Supp. Fig 6 & 7	RNA_LCMT1_OT5_sgRNA_ABE16_CP1029_C_ABEMax_T1	RNA_LCMT1_OT5_sgRNA_ABE16_CP1029_C_ABEMax_T1_L001_R1_001.fastq.gz	RNA_LCMT1_OT5_sgRNA_ABE16_CP1029_C_ABEMax_T1_L001_R2_001.fastq.gz
Fig 2c & Supp. Fig 6 & 7	RNA_LCMT1_OT5_sgRNA_ABE16_CP1029_C_ABEMax_T2	RNA_LCMT1_OT5_sgRNA_ABE16_CP1029_C_ABEMax_T2_L001_R1_001.fastq.gz	RNA_LCMT1_OT5_sgRNA_ABE16_CP1029_C_ABEMax_T2_L001_R2_001.fastq.gz
Fig 2c & Supp. Fig 6 & 7	RNA_LCMT1_OT5_sgRNA_ABE16_CP1029_C_ABEMax_T3	RNA_LCMT1_OT5_sgRNA_ABE16_CP1029_C_ABEMax_T3_L001_R1_001.fastq.gz	RNA_LCMT1_OT5_sgRNA_ABE16_CP1029_C_ABEMax_T3_L001_R2_001.fastq.gz
Fig 2c & Supp. Fig 6 & 7	RNA_LCMT1_OT5_sgRNA_ABE16_CP1029_C_miniABEV82G_T1	RNA_LCMT1_OT5_sgRNA_ABE16_CP1029_C_miniABEV82G_T1_L001_R1_001.fastq.gz	RNA_LCMT1_OT5_sgRNA_ABE16_CP1029_C_miniABEV82G_T1_L001_R2_001.fastq.gz
Fig 2c & Supp. Fig 6 & 7	RNA_LCMT1_OT5_sgRNA_ABE16_CP1029_C_miniABEV82G_T2	RNA_LCMT1_OT5_sgRNA_ABE16_CP1029_C_miniABEV82G_T2_L001_R1_001.fastq.gz	RNA_LCMT1_OT5_sgRNA_ABE16_CP1029_C_miniABEV82G_T2_L001_R2_001.fastq.gz
Fig 2c & Supp. Fig 6 & 7	RNA_LCMT1_OT5_sgRNA_ABE16_CP1029_C_miniABEV82G_T3	RNA_LCMT1_OT5_sgRNA_ABE16_CP1029_C_miniABEV82G_T3_L001_R1_001.fastq.gz	RNA_LCMT1_OT5_sgRNA_ABE16_CP1029_C_miniABEV82G_T3_L001_R2_001.fastq.gz
Fig 2c & Supp. Fig 6 & 7	RNA_LCMT1_OT5_sgRNA_ABE16_CP1029_N_ABEMax_T1	RNA_LCMT1_OT5_sgRNA_ABE16_CP1029_N_ABEMax_T1_L001_R1_001.fastq.gz	RNA_LCMT1_OT5_sgRNA_ABE16_CP1029_N_ABEMax_T1_L001_R2_001.fastq.gz
Fig 2c & Supp. Fig 6 & 7	RNA_LCMT1_OT5_sgRNA_ABE16_CP1029_N_ABEMax_T2	RNA_LCMT1_OT5_sgRNA_ABE16_CP1029_N_ABEMax_T2_L001_R1_001.fastq.gz	RNA_LCMT1_OT5_sgRNA_ABE16_CP1029_N_ABEMax_T2_L001_R2_001.fastq.gz
Fig 2c & Supp. Fig 6 & 7	RNA_LCMT1_OT5_sgRNA_ABE16_CP1029_N_ABEMax_T3	RNA_LCMT1_OT5_sgRNA_ABE16_CP1029_N_ABEMax_T3_L001_R1_001.fastq.gz	RNA_LCMT1_OT5_sgRNA_ABE16_CP1029_N_ABEMax_T3_L001_R2_001.fastq.gz
Fig 2c & Supp. Fig 6 & 7	RNA_LCMT1_OT5_sgRNA_ABE16_CP1029_N_C_ABEMax_T1	RNA_LCMT1_OT5_sgRNA_ABE16_CP1029_N_C_ABEMax_T1_L001_R1_001.fastq.gz	RNA_LCMT1_OT5_sgRNA_ABE16_CP1029_N_C_ABEMax_T1_L001_R2_001.fastq.gz
Fig 2c & Supp. Fig 6 & 7	RNA_LCMT1_OT5_sgRNA_ABE16_CP1029_N_C_ABEMax_T2	RNA_LCMT1_OT5_sgRNA_ABE16_CP1029_N_C_ABEMax_T2_L001_R1_001.fastq.gz	RNA_LCMT1_OT5_sgRNA_ABE16_CP1029_N_C_ABEMax_T2_L001_R2_001.fastq.gz
Fig 2c & Supp. Fig 6 & 7	RNA_LCMT1_OT5_sgRNA_ABE16_CP1029_N_C_ABEMax_T3	RNA_LCMT1_OT5_sgRNA_ABE16_CP1029_N_C_ABEMax_T3_L001_R1_001.fastq.gz	RNA_LCMT1_OT5_sgRNA_ABE16_CP1029_N_C_ABEMax_T3_L001_R2_001.fastq.gz
Fig 2c & Supp. Fig 6 & 7	RNA_LCMT1_OT5_sgRNA_ABE16_CP1029_N_miniABEV82G_T1	RNA_LCMT1_OT5_sgRNA_ABE16_CP1029_N_miniABEV82G_T1_L001_R1_001.fastq.gz	RNA_LCMT1_OT5_sgRNA_ABE16_CP1029_N_miniABEV82G_T1_L001_R2_001.fastq.gz
Fig 2c & Supp. Fig 6 & 7	RNA_LCMT1_OT5_sgRNA_ABE16_CP1029_N_miniABEV82G_T2	RNA_LCMT1_OT5_sgRNA_ABE16_CP1029_N_miniABEV82G_T2_L001_R1_001.fastq.gz	RNA_LCMT1_OT5_sgRNA_ABE16_CP1029_N_miniABEV82G_T2_L001_R2_001.fastq.gz
Fig 2c & Supp. Fig 6 & 7	RNA_LCMT1_OT5_sgRNA_ABE16_CP1029_N_miniABEV82G_T3	RNA_LCMT1_OT5_sgRNA_ABE16_CP1029_N_miniABEV82G_T3_L001_R1_001.fastq.gz	RNA_LCMT1_OT5_sgRNA_ABE16_CP1029_N_miniABEV82G_T3_L001_R2_001.fastq.gz
Fig 2c & Supp. Fig 6 & 7	RNA_LCMT1_OT5_sgRNA_ABE16_ID1058_ABEMax_T1	RNA_LCMT1_OT5_sgRNA_ABE16_ID1058_ABEMax_T1_L001_R1_001.fastq.gz	RNA_LCMT1_OT5_sgRNA_ABE16_ID1058_ABEMax_T1_L001_R2_001.fastq.gz
Fig 2c & Supp. Fig 6 & 7	RNA_LCMT1_OT5_sgRNA_ABE16_ID1058_ABEMax_T2	RNA_LCMT1_OT5_sgRNA_ABE16_ID1058_ABEMax_T2_L001_R1_001.fastq.gz	RNA_LCMT1_OT5_sgRNA_ABE16_ID1058_ABEMax_T2_L001_R2_001.fastq.gz
Fig 2c & Supp. Fig 6 & 7	RNA_LCMT1_OT5_sgRNA_ABE16_ID1058_ABEMax_T3	RNA_LCMT1_OT5_sgRNA_ABE16_ID1058_ABEMax_T3_L001_R1_001.fastq.gz	RNA_LCMT1_OT5_sgRNA_ABE16_ID1058_ABEMax_T3_L001_R2_001.fastq.gz
Fig 2c & Supp. Fig 6 & 7	RNA_LCMT1_OT5_sgRNA_ABE16_ID1058_miniABEV82G_T1	RNA_LCMT1_OT5_sgRNA_ABE16_ID1058_miniABEV82G_T1_L001_R1_001.fastq.gz	RNA_LCMT1_OT5_sgRNA_ABE16_ID1058_miniABEV82G_T1_L001_R2_001.fastq.gz
Fig 2c & Supp. Fig 6 & 7	RNA_LCMT1_OT5_sgRNA_ABE16_ID1058_miniABEV82G_T2	RNA_LCMT1_OT5_sgRNA_ABE16_ID1058_miniABEV82G_T2_L001_R1_001.fastq.gz	RNA_LCMT1_OT5_sgRNA_ABE16_ID1058_miniABEV82G_T2_L001_R2_001.fastq.gz
Fig 2c & Supp. Fig 6 & 7	RNA_LCMT1_OT5_sgRNA_ABE16_ID1058_miniABEV82G_T3	RNA_LCMT1_OT5_sgRNA_ABE16_ID1058_miniABEV82G_T3_L001_R1_001.fastq.gz	RNA_LCMT1_OT5_sgRNA_ABE16_ID1058_miniABEV82G_T3_L001_R2_001.fastq.gz
Fig 2c & Supp. Fig 6 & 7	RNA_LCMT1_OT5_sgRNA_ABE16_miniABEV82G_T1	RNA_LCMT1_OT5_sgRNA_ABE16_miniABEV82G_T1_L001_R1_001.fastq.gz	RNA_LCMT1_OT5_sgRNA_ABE16_miniABEV82G_T1_L001_R2_001.fastq.gz
Fig 2c & Supp. Fig 6 & 7	RNA_LCMT1_OT5_sgRNA_ABE16_miniABEV82G_T2	RNA_LCMT1_OT5_sgRNA_ABE16_miniABEV82G_T2_L001_R1_001.fastq.gz	RNA_LCMT1_OT5_sgRNA_ABE16_miniABEV82G_T2_L001_R2_001.fastq.gz
Fig 2c & Supp. Fig 6 & 7	RNA_LCMT1_OT5_sgRNA_ABE16_miniABEV82G_T3	RNA_LCMT1_OT5_sgRNA_ABE16_miniABEV82G_T3_L001_R1_001.fastq.gz	RNA_LCMT1_OT5_sgRNA_ABE16_miniABEV82G_T3_L001_R2_001.fastq.gz
Fig 2c & Supp. Fig 6 & 7	RNA_LCMT1_OT5_sgRNA_LacZ_ABEMax_T1	RNA_LCMT1_OT5_sgRNA_LacZ_ABEMax_T1_L001_R1_001.fastq.gz	RNA_LCMT1_OT5_sgRNA_LacZ_ABEMax_T1_L001_R2_001.fastq.gz
Fig 2c & Supp. Fig 6 & 7	RNA_LCMT1_OT5_sgRNA_LacZ_ABEMax_T2	RNA_LCMT1_OT5_sgRNA_LacZ_ABEMax_T2_L001_R1_001.fastq.gz	RNA_LCMT1_OT5_sgRNA_LacZ_ABEMax_T2_L001_R2_001.fastq.gz
Fig 2c & Supp. Fig 6 & 7	RNA_LCMT1_OT5_sgRNA_LacZ_ABEMax_T3	RNA_LCMT1_OT5_sgRNA_LacZ_ABEMax_T3_L001_R1_001.fastq.gz	RNA_LCMT1_OT5_sgRNA_LacZ_ABEMax_T3_L001_R2_001.fastq.gz
Fig 2c & Supp. Fig 6 & 7	RNA_LCMT1_OT5_sgRNA_LacZ_CP1029_C_ABEMax_T1	RNA_LCMT1_OT5_sgRNA_LacZ_CP1029_C_ABEMax_T1_L001_R1_001.fastq.gz	RNA_LCMT1_OT5_sgRNA_LacZ_CP1029_C_ABEMax_T1_L001_R2_001.fastq.gz
Fig 2c & Supp. Fig 6 & 7	RNA_LCMT1_OT5_sgRNA_LacZ_CP1029_C_ABEMax_T2	RNA_LCMT1_OT5_sgRNA_LacZ_CP1029_C_ABEMax_T2_L001_R1_001.fastq.gz	RNA_LCMT1_OT5_sgRNA_LacZ_CP1029_C_ABEMax_T2_L001_R2_001.fastq.gz
Fig 2c & Supp. Fig 6 & 7	RNA_LCMT1_OT5_sgRNA_LacZ_CP1029_C_ABEMax_T3	RNA_LCMT1_OT5_sgRNA_LacZ_CP1029_C_ABEMax_T3_L001_R1_001.fastq.gz	RNA_LCMT1_OT5_sgRNA_LacZ_CP1029_C_ABEMax_T3_L001_R2_001.fastq.gz
Fig 2c & Supp. Fig 6 & 7	RNA_LCMT1_OT5_sgRNA_LacZ_CP1029_C_miniABEV82G_T1	RNA_LCMT1_OT5_sgRNA_LacZ_CP1029_C_miniABEV82G_T1_L001_R1_001.fastq.gz	RNA_LCMT1_OT5_sgRNA_LacZ_CP1029_C_miniABEV82G_T1_L001_R2_001.fastq.gz
Fig 2c & Supp. Fig 6 & 7	RNA_LCMT1_OT5_sgRNA_LacZ_CP1029_C_miniABEV82G_T2	RNA_LCMT1_OT5_sgRNA_LacZ_CP1029_C_miniABEV82G_T2_L001_R1_001.fastq.gz	RNA_LCMT1_OT5_sgRNA_LacZ_CP1029_C_miniABEV82G_T2_L001_R2_001.fastq.gz
Fig 2c & Supp. Fig 6 & 7	RNA_LCMT1_OT5_sgRNA_LacZ_CP1029_C_miniABEV82G_T3	RNA_LCMT1_OT5_sgRNA_LacZ_CP1029_C_miniABEV82G_T3_L001_R1_001.fastq.gz	RNA_LCMT1_OT5_sgRNA_LacZ_CP1029_C_miniABEV82G_T3_L001_R2_001.fastq.gz
Fig 2c & Supp. Fig 6 & 7	RNA_LCMT1_OT5_sgRNA_LacZ_CP1029_N_ABEMax_T1	RNA_LCMT1_OT5_sgRNA_LacZ_CP1029_N_ABEMax_T1_L001_R1_001.fastq.gz	RNA_LCMT1_OT5_sgRNA_LacZ_CP1029_N_ABEMax_T1_L001_R2_001.fastq.gz
Fig 2c & Supp. Fig 6 & 7	RNA_LCMT1_OT5_sgRNA_LacZ_CP1029_N_ABEMax_T2	RNA_LCMT1_OT5_sgRNA_LacZ_CP1029_N_ABEMax_T2_L001_R1_001.fastq.gz	RNA_LCMT1_OT5_sgRNA_LacZ_CP1029_N_ABEMax_T2_L001_R2_001.fastq.gz
Fig 2c & Supp. Fig 6 & 7	RNA_LCMT1_OT5_sgRNA_LacZ_CP1029_N_ABEMax_T3	RNA_LCMT1_OT5_sgRNA_LacZ_CP1029_N_ABEMax_T3_L001_R1_001.fastq.gz	RNA_LCMT1_OT5_sgRNA_LacZ_CP1029_N_ABEMax_T3_L001_R2_001.fastq.gz
Fig 2c & Supp. Fig 6 & 7	RNA_LCMT1_OT5_sgRNA_LacZ_CP1029_N_C_ABEMax_T1	RNA_LCMT1_OT5_sgRNA_LacZ_CP1029_N_C_ABEMax_T1_L001_R1_001.fastq.gz	RNA_LCMT1_OT5_sgRNA_LacZ_CP1029_N_C_ABEMax_T1_L001_R2_001.fastq.gz
Fig 2c & Supp. Fig 6 & 7	RNA_LCMT1_OT5_sgRNA_LacZ_CP1029_N_C_ABEMax_T2	RNA_LCMT1_OT5_sgRNA_LacZ_CP1029_N_C_ABEMax_T2_L001_R1_001.fastq.gz	RNA_LCMT1_OT5_sgRNA_LacZ_CP1029_N_C_ABEMax_T2_L001_R2_001.fastq.gz
Fig 2c & Supp. Fig 6 & 7	RNA_LCMT1_OT5_sgRNA_LacZ_CP1029_N_C_ABEMax_T3	RNA_LCMT1_OT5_sgRNA_LacZ_CP1029_N_C_ABEMax_T3_L001_R1_001.fastq.gz	RNA_LCMT1_OT5_sgRNA_LacZ_CP1029_N_C_ABEMax_T3_L001_R2_001.fastq.gz
Fig 2c & Supp. Fig 6 & 7	RNA_LCMT1_OT5_sgRNA_LacZ_CP1029_N_miniABEV82G_T1	RNA_LCMT1_OT5_sgRNA_LacZ_CP1029_N_miniABEV82G_T1_L001_R1_001.fastq.gz	RNA_LCMT1_OT5_sgRNA_LacZ_CP1029_N_miniABEV82G_T1_L001_R2_001.fastq.gz
Fig 2c & Supp. Fig 6 & 7	RNA_LCMT1_OT5_sgRNA_LacZ_CP1029_N_miniABEV82G_T2	RNA_LCMT1_OT5_sgRNA_LacZ_CP1029_N_miniABEV82G_T2_L001_R1_001.fastq.gz	RNA_LCMT1_OT5_sgRNA_LacZ_CP1029_N_miniABEV82G_T2_L001_R2_001.fastq.gz
Fig 2c & Supp. Fig 6 & 7	RNA_LCMT1_OT5_sgRNA_LacZ_CP1029_N_miniABEV82G_T3	RNA_LCMT1_OT5_sgRNA_LacZ_CP1029_N_miniABEV82G_T3_L001_R1_001.fastq.gz	RNA_LCMT1_OT5_sgRNA_LacZ_CP1029_N_miniABEV82G_T3_L001_R2_001.fastq.gz
Fig 2c & Supp. Fig 6 & 7	RNA_LCMT1_OT5_sgRNA_LacZ_ID1058_ABEMax_T1	RNA_LCMT1_OT5_sgRNA_LacZ_ID1058_ABEMax_T1_L001_R1_001.fastq.gz	RNA_LCMT1_OT5_sgRNA_LacZ_ID1058_ABEMax_T1_L001_R2_001.fastq.gz
Fig 2c & Supp. Fig 6 & 7	RNA_LCMT1_OT5_sgRNA_LacZ_ID1058_ABEMax_T2	RNA_LCMT1_OT5_sgRNA_LacZ_ID1058_ABEMax_T2_L001_R1_001.fastq.gz	RNA_LCMT1_OT5_sgRNA_LacZ_ID1058_ABEMax_T2_L001_R2_001.fastq.gz
Fig 2c & Supp. Fig 6 & 7	RNA_LCMT1_OT5_sgRNA_LacZ_ID1058_ABEMax_T3	RNA_LCMT1_OT5_sgRNA_LacZ_ID1058_ABEMax_T3_L001_R1_001.fastq.gz	RNA_LCMT1_OT5_sgRNA_LacZ_ID1058_ABEMax_T3_L001_R2_001.fastq.gz
Fig 2c & Supp. Fig 6 & 7	RNA_LCMT1_OT5_sgRNA_LacZ_ID1058_miniABEV82G_T1	RNA_LCMT1_OT5_sgRNA_LacZ_ID1058_miniABEV82G_T1_L001_R1_001.fastq.gz	RNA_LCMT1_OT5_sgRNA_LacZ_ID1058_miniABEV82G_T1_L001_R2_001.fastq.gz
Fig 2c & Supp. Fig 6 & 7	RNA_LCMT1_OT5_sgRNA_LacZ_ID1058_miniABEV82G_T2	RNA_LCMT1_OT5_sgRNA_LacZ_ID1058_miniABEV82G_T2_L001_R1_001.fastq.gz	RNA_LCMT1_OT5_sgRNA_LacZ_ID1058_miniABEV82G_T2_L001_R2_001.fastq.gz
Fig 2c & Supp. Fig 6 & 7	RNA_LCMT1_OT5_sgRNA_LacZ_ID1058_miniABEV82G_T3	RNA_LCMT1_OT5_sgRNA_LacZ_ID1058_miniABEV82G_T3_L001_R1_001.fastq.gz	RNA_LCMT1_OT5_sgRNA_LacZ_ID1058_miniABEV82G_T3_L001_R2_001.fastq.gz
Fig 2c & Supp. Fig 6 & 7	RNA_LCMT1_OT5_sgRNA_LacZ_miniABEV82G_T1	RNA_LCMT1_OT5_sgRNA_LacZ_miniABEV82G_T1_L001_R1_001.fastq.gz	RNA_LCMT1_OT5_sgRNA_LacZ_miniABEV82G_T1_L001_R2_001.fastq.gz
Fig 2c & Supp. Fig 6 & 7	RNA_LCMT1_OT5_sgRNA_LacZ_miniABEV82G_T2	RNA_LCMT1_OT5_sgRNA_LacZ_miniABEV82G_T2_L001_R1_001.fastq.gz	RNA_LCMT1_OT5_sgRNA_LacZ_miniABEV82G_T2_L001_R2_001.fastq.gz
Fig 2c & Supp. Fig 6 & 7	RNA_LCMT1_OT5_sgRNA_LacZ_miniABEV82G_T3	RNA_LCMT1_OT5_sgRNA_LacZ_miniABEV82G_T3_L001_R1_001.fastq.gz	RNA_LCMT1_OT5_sgRNA_LacZ_miniABEV82G_T3_L001_R2_001.fastq.gz
Fig 2c & Supp. Fig 6 & 7	RNA_LCMT1_OT5_sgRNA_YFP_ABEMax_T1	RNA_LCMT1_OT5_sgRNA_YFP_ABEMax_T1_L001_R1_001.fastq.gz	RNA_LCMT1_OT5_sgRNA_YFP_ABEMax_T1_L001_R2_001.fastq.gz
Fig 2c & Supp. Fig 6 & 7	RNA_LCMT1_OT5_sgRNA_YFP_ABEMax_T2	RNA_LCMT1_OT5_sgRNA_YFP_ABEMax_T2_L001_R1_001.fastq.gz	RNA_LCMT1_OT5_sgRNA_YFP_ABEMax_T2_L001_R2_001.fastq.gz
Fig 2c & Supp. Fig 6 & 7	RNA_LCMT1_OT5_sgRNA_YFP_ABEMax_T3	RNA_LCMT1_OT5_sgRNA_YFP_ABEMax_T3_L001_R1_001.fastq.gz	RNA_LCMT1_OT5_sgRNA_YFP_ABEMax_T3_L001_R2_001.fastq.gz
Fig 2c & Supp. Fig 6 & 7	RNA_LCMT1_OT5_sgRNA_YFP_CP1029_C_ABEMax_T1	RNA_LCMT1_OT5_sgRNA_YFP_CP1029_C_ABEMax_T1_L001_R1_001.fastq.gz	RNA_LCMT1_OT5_sgRNA_YFP_CP1029_C_ABEMax_T1_L001_R2_001.fastq.gz
Fig 2c & Supp. Fig 6 & 7	RNA_LCMT1_OT5_sgRNA_YFP_CP1029_C_ABEMax_T2	RNA_LCMT1_OT5_sgRNA_YFP_CP1029_C_ABEMax_T2_L001_R1_001.fastq.gz	RNA_LCMT1_OT5_sgRNA_YFP_CP1029_C_ABEMax_T2_L001_R2_001.fastq.gz
Fig 2c & Supp. Fig 6 & 7	RNA_LCMT1_OT5_sgRNA_YFP_CP1029_C_ABEMax_T3	RNA_LCMT1_OT5_sgRNA_YFP_CP1029_C_ABEMax_T3_L001_R1_001.fastq.gz	RNA_LCMT1_OT5_sgRNA_YFP_CP1029_C_ABEMax_T3_L001_R2_001.fastq.gz
Fig 2c & Supp. Fig 6 & 7	RNA_LCMT1_OT5_sgRNA_YFP_CP1029_C_miniABEV82G_T1	RNA_LCMT1_OT5_sgRNA_YFP_CP1029_C_miniABEV82G_T1_L001_R1_001.fastq.gz	RNA_LCMT1_OT5_sgRNA_YFP_CP1029_C_miniABEV82G_T1_L001_R2_001.fastq.gz
Fig 2c & Supp. Fig 6 & 7	RNA_LCMT1_OT5_sgRNA_YFP_CP1029_C_miniABEV82G_T2	RNA_LCMT1_OT5_sgRNA_YFP_CP1029_C_miniABEV82G_T2_L001_R1_001.fastq.gz	RNA_LCMT1_OT5_sgRNA_YFP_CP1029_C_miniABEV82G_T2_L001_R2_001.fastq.gz
Fig 2c & Supp. Fig 6 & 7	RNA_LCMT1_OT5_sgRNA_YFP_CP1029_C_miniABEV82G_T3	RNA_LCMT1_OT5_sgRNA_YFP_CP1029_C_miniABEV82G_T3_L001_R1_001.fastq.gz	RNA_LCMT1_OT5_sgRNA_YFP_CP1029_C_miniABEV82G_T3_L001_R2_001.fastq.gz
Fig 2c & Supp. Fig 6 & 7	RNA_LCMT1_OT5_sgRNA_YFP_CP1029_N_ABEMax_T1	RNA_LCMT1_OT5_sgRNA_YFP_CP1029_N_ABEMax_T1_L001_R1_001.fastq.gz	RNA_LCMT1_OT5_sgRNA_YFP_CP1029_N_ABEMax_T1_L001_R2_001.fastq.gz
Fig 2c & Supp. Fig 6 & 7	RNA_LCMT1_OT5_sgRNA_YFP_CP1029_N_ABEMax_T2	RNA_LCMT1_OT5_sgRNA_YFP_CP1029_N_ABEMax_T2_L001_R1_001.fastq.gz	RNA_LCMT1_OT5_sgRNA_YFP_CP1029_N_ABEMax_T2_L001_R2_001.fastq.gz
Fig 2c & Supp. Fig 6 & 7	RNA_LCMT1_OT5_sgRNA_YFP_CP1029_N_ABEMax_T3	RNA_LCMT1_OT5_sgRNA_YFP_CP1029_N_ABEMax_T3_L001_R1_001.fastq.gz	RNA_LCMT1_OT5_sgRNA_YFP_CP1029_N_ABEMax_T3_L001_R2_001.fastq.gz
Fig 2c & Supp. Fig 6 & 7	RNA_LCMT1_OT5_sgRNA_YFP_CP1029_N_C_ABEMax_T1	RNA_LCMT1_OT5_sgRNA_YFP_CP1029_N_C_ABEMax_T1_L001_R1_001.fastq.gz	RNA_LCMT1_OT5_sgRNA_YFP_CP1029_N_C_ABEMax_T1_L001_R2_001.fastq.gz
Fig 2c & Supp. Fig 6 & 7	RNA_LCMT1_OT5_sgRNA_YFP_CP1029_N_C_ABEMax_T2	RNA_LCMT1_OT5_sgRNA_YFP_CP1029_N_C_ABEMax_T2_L001_R1_001.fastq.gz	RNA_LCMT1_OT5_sgRNA_YFP_CP1029_N_C_ABEMax_T2_L001_R2_001.fastq.gz
Fig 2c & Supp. Fig 6 & 7	RNA_LCMT1_OT5_sgRNA_YFP_CP1029_N_C_ABEMax_T3	RNA_LCMT1_OT5_sgRNA_YFP_CP1029_N_C_ABEMax_T3_L001_R1_001.fastq.gz	RNA_LCMT1_OT5_sgRNA_YFP_CP1029_N_C_ABEMax_T3_L001_R2_001.fastq.gz
Fig 2c & Supp. Fig 6 & 7	RNA_LCMT1_OT5_sgRNA_YFP_CP1029_N_miniABEV82G_T1	RNA_LCMT1_OT5_sgRNA_YFP_CP1029_N_miniABEV82G_T1_L001_R1_001.fastq.gz	RNA_LCMT1_OT5_sgRNA_YFP_CP1029_N_miniABEV82G_T1_L001_R2_001.fastq.gz
Fig 2c & Supp. Fig 6 & 7	RNA_LCMT1_OT5_sgRNA_YFP_CP1029_N_miniABEV82G_T2	RNA_LCMT1_OT5_sgRNA_YFP_CP1029_N_miniABEV82G_T2_L001_R1_001.fastq.gz	RNA_LCMT1_OT5_sgRNA_YFP_CP1029_N_miniABEV82G_T2_L001_R2_001.fastq.gz
Fig 2c & Supp. Fig 6 & 7	RNA_LCMT1_OT5_sgRNA_YFP_CP1029_N_miniABEV82G_T3	RNA_LCMT1_OT5_sgRNA_YFP_CP1029_N_miniABEV82G_T3_L001_R1_001.fastq.gz	RNA_LCMT1_OT5_sgRNA_YFP_CP1029_N_miniABEV82G_T3_L001_R2_001.fastq.gz
Fig 2c & Supp. Fig 6 & 7	RNA_LCMT1_OT5_sgRNA_YFP_ID1058_ABEMax_T1	RNA_LCMT1_OT5_sgRNA_YFP_ID1058_ABEMax_T1_L001_R1_001.fastq.gz	RNA_LCMT1_OT5_sgRNA_YFP_ID1058_ABEMax_T1_L001_R2_001.fastq.gz
Fig 2c & Supp. Fig 6 & 7	RNA_LCMT1_OT5_sgRNA_YFP_ID1058_ABEMax_T2	RNA_LCMT1_OT5_sgRNA_YFP_ID1058_ABEMax_T2_L001_R1_001.fastq.gz	RNA_LCMT1_OT5_sgRNA_YFP_ID1058_ABEMax_T2_L001_R2_001.fastq.gz
Fig 2c & Supp. Fig 6 & 7	RNA_LCMT1_OT5_sgRNA_YFP_ID1058_ABEMax_T3	RNA_LCMT1_OT5_sgRNA_YFP_ID1058_ABEMax_T3_L001_R1_001.fastq.gz	RNA_LCMT1_OT5_sgRNA_YFP_ID1058_ABEMax_T3_L001_R2_001.fastq.gz
Fig 2c & Supp. Fig 6 & 7	RNA_LCMT1_OT5_sgRNA_YFP_ID1058_miniABEV82G_T1	RNA_LCMT1_OT5_sgRNA_YFP_ID1058_miniABEV82G_T1_L001_R1_001.fastq.gz	RNA_LCMT1_OT5_sgRNA_YFP_ID1058_miniABEV82G_T1_L001_R2_001.fastq.gz
Fig 2c & Supp. Fig 6 & 7	RNA_LCMT1_OT5_sgRNA_YFP_ID1058_miniABEV82G_T2	RNA_LCMT1_OT5_sgRNA_YFP_ID1058_miniABEV82G_T2_L001_R1_001.fastq.gz	RNA_LCMT1_OT5_sgRNA_YFP_ID1058_miniABEV82G_T2_L001_R2_001.fastq.gz
Fig 2c & Supp. Fig 6 & 7	RNA_LCMT1_OT5_sgRNA_YFP_ID1058_miniABEV82G_T3	RNA_LCMT1_OT5_sgRNA_YFP_ID1058_miniABEV82G_T3_L001_R1_001.fastq.gz	RNA_LCMT1_OT5_sgRNA_YFP_ID1058_miniABEV82G_T3_L001_R2_001.fastq.gz
Fig 2c & Supp. Fig 6 & 7	RNA_LCMT1_OT5_sgRNA_YFP_miniABEV82G_T1	RNA_LCMT1_OT5_sgRNA_YFP_miniABEV82G_T1_L001_R1_001.fastq.gz	RNA_LCMT1_OT5_sgRNA_YFP_miniABEV82G_T1_L001_R2_001.fastq.gz
Fig 2c & Supp. Fig 6 & 7	RNA_LCMT1_OT5_sgRNA_YFP_miniABEV82G_T2	RNA_LCMT1_OT5_sgRNA_YFP_miniABEV82G_T2_L001_R1_001.fastq.gz	RNA_LCMT1_OT5_sgRNA_YFP_miniABEV82G_T2_L001_R2_001.fastq.gz
Fig 2c & Supp. Fig 6 & 7	RNA_LCMT1_OT5_sgRNA_YFP_miniABEV82G_T3	RNA_LCMT1_OT5_sgRNA_YFP_miniABEV82G_T3_L001_R1_001.fastq.gz	RNA_LCMT1_OT5_sgRNA_YFP_miniABEV82G_T3_L001_R2_001.fastq.gz
Fig 2c & Supp. Fig 6 & 7	RNA_LCMT1_OT5_YFP_SpCas9_mock_T1	RNA_LCMT1_OT5_YFP_SpCas9_mock_T1_L001_R1_001.fastq.gz	RNA_LCMT1_OT5_YFP_SpCas9_mock_T1_L001_R2_001.fastq.gz
Fig 2c & Supp. Fig 6 & 7	RNA_LCMT1_OT5_YFP_SpCas9_mock_T2	RNA_LCMT1_OT5_YFP_SpCas9_mock_T2_L001_R1_001.fastq.gz	RNA_LCMT1_OT5_YFP_SpCas9_mock_T2_L001_R2_001.fastq.gz
Fig 2c & Supp. Fig 6 & 7	RNA_LCMT1_OT5_YFP_SpCas9_mock_T3	RNA_LCMT1_OT5_YFP_SpCas9_mock_T3_L001_R1_001.fastq.gz	RNA_LCMT1_OT5_YFP_SpCas9_mock_T3_L001_R2_001.fastq.gz
Fig 2c & Supp. Fig 6 & 7	RNA_MTA2_OT2_ABE16_SpCas9_mock_T1	RNA_MTA2_OT2_ABE16_SpCas9_mock_T1_L001_R1_001.fastq.gz	RNA_MTA2_OT2_ABE16_SpCas9_mock_T1_L001_R2_001.fastq.gz
Fig 2c & Supp. Fig 6 & 7	RNA_MTA2_OT2_ABE16_SpCas9_mock_T2	RNA_MTA2_OT2_ABE16_SpCas9_mock_T2_L001_R1_001.fastq.gz	RNA_MTA2_OT2_ABE16_SpCas9_mock_T2_L001_R2_001.fastq.gz
Fig 2c & Supp. Fig 6 & 7	RNA_MTA2_OT2_ABE16_SpCas9_mock_T3	RNA_MTA2_OT2_ABE16_SpCas9_mock_T3_L001_R1_001.fastq.gz	RNA_MTA2_OT2_ABE16_SpCas9_mock_T3_L001_R2_001.fastq.gz
Fig 2c & Supp. Fig 6 & 7	RNA_MTA2_OT2_sgRNA_ABE16_ABEMax_T1	RNA_MTA2_OT2_sgRNA_ABE16_ABEMax_T1_L001_R1_001.fastq.gz	RNA_MTA2_OT2_sgRNA_ABE16_ABEMax_T1_L001_R2_001.fastq.gz
Fig 2c & Supp. Fig 6 & 7	RNA_MTA2_OT2_sgRNA_ABE16_ABEMax_T2	RNA_MTA2_OT2_sgRNA_ABE16_ABEMax_T2_L001_R1_001.fastq.gz	RNA_MTA2_OT2_sgRNA_ABE16_ABEMax_T2_L001_R2_001.fastq.gz
Fig 2c & Supp. Fig 6 & 7	RNA_MTA2_OT2_sgRNA_ABE16_ABEMax_T3	RNA_MTA2_OT2_sgRNA_ABE16_ABEMax_T3_L001_R1_001.fastq.gz	RNA_MTA2_OT2_sgRNA_ABE16_ABEMax_T3_L001_R2_001.fastq.gz
Fig 2c & Supp. Fig 6 & 7	RNA_MTA2_OT2_sgRNA_ABE16_CP1029_C_ABEMax_T1	RNA_MTA2_OT2_sgRNA_ABE16_CP1029_C_ABEMax_T1_L001_R1_001.fastq.gz	RNA_MTA2_OT2_sgRNA_ABE16_CP1029_C_ABEMax_T1_L001_R2_001.fastq.gz
Fig 2c & Supp. Fig 6 & 7	RNA_MTA2_OT2_sgRNA_ABE16_CP1029_C_ABEMax_T2	RNA_MTA2_OT2_sgRNA_ABE16_CP1029_C_ABEMax_T2_L001_R1_001.fastq.gz	RNA_MTA2_OT2_sgRNA_ABE16_CP1029_C_ABEMax_T2_L001_R2_001.fastq.gz
Fig 2c & Supp. Fig 6 & 7	RNA_MTA2_OT2_sgRNA_ABE16_CP1029_C_ABEMax_T3	RNA_MTA2_OT2_sgRNA_ABE16_CP1029_C_ABEMax_T3_L001_R1_001.fastq.gz	RNA_MTA2_OT2_sgRNA_ABE16_CP1029_C_ABEMax_T3_L001_R2_001.fastq.gz
Fig 2c & Supp. Fig 6 & 7	RNA_MTA2_OT2_sgRNA_ABE16_CP1029_C_miniABEV82G_T1	RNA_MTA2_OT2_sgRNA_ABE16_CP1029_C_miniABEV82G_T1_L001_R1_001.fastq.gz	RNA_MTA2_OT2_sgRNA_ABE16_CP1029_C_miniABEV82G_T1_L001_R2_001.fastq.gz
Fig 2c & Supp. Fig 6 & 7	RNA_MTA2_OT2_sgRNA_ABE16_CP1029_C_miniABEV82G_T2	RNA_MTA2_OT2_sgRNA_ABE16_CP1029_C_miniABEV82G_T2_L001_R1_001.fastq.gz	RNA_MTA2_OT2_sgRNA_ABE16_CP1029_C_miniABEV82G_T2_L001_R2_001.fastq.gz
Fig 2c & Supp. Fig 6 & 7	RNA_MTA2_OT2_sgRNA_ABE16_CP1029_C_miniABEV82G_T3	RNA_MTA2_OT2_sgRNA_ABE16_CP1029_C_miniABEV82G_T3_L001_R1_001.fastq.gz	RNA_MTA2_OT2_sgRNA_ABE16_CP1029_C_miniABEV82G_T3_L001_R2_001.fastq.gz
Fig 2c & Supp. Fig 6 & 7	RNA_MTA2_OT2_sgRNA_ABE16_CP1029_N_ABEMax_T1	RNA_MTA2_OT2_sgRNA_ABE16_CP1029_N_ABEMax_T1_L001_R1_001.fastq.gz	RNA_MTA2_OT2_sgRNA_ABE16_CP1029_N_ABEMax_T1_L001_R2_001.fastq.gz
Fig 2c & Supp. Fig 6 & 7	RNA_MTA2_OT2_sgRNA_ABE16_CP1029_N_ABEMax_T2	RNA_MTA2_OT2_sgRNA_ABE16_CP1029_N_ABEMax_T2_L001_R1_001.fastq.gz	RNA_MTA2_OT2_sgRNA_ABE16_CP1029_N_ABEMax_T2_L001_R2_001.fastq.gz
Fig 2c & Supp. Fig 6 & 7	RNA_MTA2_OT2_sgRNA_ABE16_CP1029_N_ABEMax_T3	RNA_MTA2_OT2_sgRNA_ABE16_CP1029_N_ABEMax_T3_L001_R1_001.fastq.gz	RNA_MTA2_OT2_sgRNA_ABE16_CP1029_N_ABEMax_T3_L001_R2_001.fastq.gz
Fig 2c & Supp. Fig 6 & 7	RNA_MTA2_OT2_sgRNA_ABE16_CP1029_N_C_ABEMax_T1	RNA_MTA2_OT2_sgRNA_ABE16_CP1029_N_C_ABEMax_T1_L001_R1_001.fastq.gz	RNA_MTA2_OT2_sgRNA_ABE16_CP1029_N_C_ABEMax_T1_L001_R2_001.fastq.gz
Fig 2c & Supp. Fig 6 & 7	RNA_MTA2_OT2_sgRNA_ABE16_CP1029_N_C_ABEMax_T2	RNA_MTA2_OT2_sgRNA_ABE16_CP1029_N_C_ABEMax_T2_L001_R1_001.fastq.gz	RNA_MTA2_OT2_sgRNA_ABE16_CP1029_N_C_ABEMax_T2_L001_R2_001.fastq.gz
Fig 2c & Supp. Fig 6 & 7	RNA_MTA2_OT2_sgRNA_ABE16_CP1029_N_C_ABEMax_T3	RNA_MTA2_OT2_sgRNA_ABE16_CP1029_N_C_ABEMax_T3_L001_R1_001.fastq.gz	RNA_MTA2_OT2_sgRNA_ABE16_CP1029_N_C_ABEMax_T3_L001_R2_001.fastq.gz
Fig 2c & Supp. Fig 6 & 7	RNA_MTA2_OT2_sgRNA_ABE16_CP1029_N_miniABEV82G_T1	RNA_MTA2_OT2_sgRNA_ABE16_CP1029_N_miniABEV82G_T1_L001_R1_001.fastq.gz	RNA_MTA2_OT2_sgRNA_ABE16_CP1029_N_miniABEV82G_T1_L001_R2_001.fastq.gz
Fig 2c & Supp. Fig 6 & 7	RNA_MTA2_OT2_sgRNA_ABE16_CP1029_N_miniABEV82G_T2	RNA_MTA2_OT2_sgRNA_ABE16_CP1029_N_miniABEV82G_T2_L001_R1_001.fastq.gz	RNA_MTA2_OT2_sgRNA_ABE16_CP1029_N_miniABEV82G_T2_L001_R2_001.fastq.gz
Fig 2c & Supp. Fig 6 & 7	RNA_MTA2_OT2_sgRNA_ABE16_CP1029_N_miniABEV82G_T3	RNA_MTA2_OT2_sgRNA_ABE16_CP1029_N_miniABEV82G_T3_L001_R1_001.fastq.gz	RNA_MTA2_OT2_sgRNA_ABE16_CP1029_N_miniABEV82G_T3_L001_R2_001.fastq.gz
Fig 2c & Supp. Fig 6 & 7	RNA_MTA2_OT2_sgRNA_ABE16_ID1058_ABEMax_T1	RNA_MTA2_OT2_sgRNA_ABE16_ID1058_ABEMax_T1_L001_R1_001.fastq.gz	RNA_MTA2_OT2_sgRNA_ABE16_ID1058_ABEMax_T1_L001_R2_001.fastq.gz
Fig 2c & Supp. Fig 6 & 7	RNA_MTA2_OT2_sgRNA_ABE16_ID1058_ABEMax_T2	RNA_MTA2_OT2_sgRNA_ABE16_ID1058_ABEMax_T2_L001_R1_001.fastq.gz	RNA_MTA2_OT2_sgRNA_ABE16_ID1058_ABEMax_T2_L001_R2_001.fastq.gz
Fig 2c & Supp. Fig 6 & 7	RNA_MTA2_OT2_sgRNA_ABE16_ID1058_ABEMax_T3	RNA_MTA2_OT2_sgRNA_ABE16_ID1058_ABEMax_T3_L001_R1_001.fastq.gz	RNA_MTA2_OT2_sgRNA_ABE16_ID1058_ABEMax_T3_L001_R2_001.fastq.gz
Fig 2c & Supp. Fig 6 & 7	RNA_MTA2_OT2_sgRNA_ABE16_ID1058_miniABEV82G_T1	RNA_MTA2_OT2_sgRNA_ABE16_ID1058_miniABEV82G_T1_L001_R1_001.fastq.gz	RNA_MTA2_OT2_sgRNA_ABE16_ID1058_miniABEV82G_T1_L001_R2_001.fastq.gz
Fig 2c & Supp. Fig 6 & 7	RNA_MTA2_OT2_sgRNA_ABE16_ID1058_miniABEV82G_T2	RNA_MTA2_OT2_sgRNA_ABE16_ID1058_miniABEV82G_T2_L001_R1_001.fastq.gz	RNA_MTA2_OT2_sgRNA_ABE16_ID1058_miniABEV82G_T2_L001_R2_001.fastq.gz
Fig 2c & Supp. Fig 6 & 7	RNA_MTA2_OT2_sgRNA_ABE16_ID1058_miniABEV82G_T3	RNA_MTA2_OT2_sgRNA_ABE16_ID1058_miniABEV82G_T3_L001_R1_001.fastq.gz	RNA_MTA2_OT2_sgRNA_ABE16_ID1058_miniABEV82G_T3_L001_R2_001.fastq.gz
Fig 2c & Supp. Fig 6 & 7	RNA_MTA2_OT2_sgRNA_ABE16_miniABEV82G_T1	RNA_MTA2_OT2_sgRNA_ABE16_miniABEV82G_T1_L001_R1_001.fastq.gz	RNA_MTA2_OT2_sgRNA_ABE16_miniABEV82G_T1_L001_R2_001.fastq.gz
Fig 2c & Supp. Fig 6 & 7	RNA_MTA2_OT2_sgRNA_ABE16_miniABEV82G_T2	RNA_MTA2_OT2_sgRNA_ABE16_miniABEV82G_T2_L001_R1_001.fastq.gz	RNA_MTA2_OT2_sgRNA_ABE16_miniABEV82G_T2_L001_R2_001.fastq.gz
Fig 2c & Supp. Fig 6 & 7	RNA_MTA2_OT2_sgRNA_ABE16_miniABEV82G_T3	RNA_MTA2_OT2_sgRNA_ABE16_miniABEV82G_T3_L001_R1_001.fastq.gz	RNA_MTA2_OT2_sgRNA_ABE16_miniABEV82G_T3_L001_R2_001.fastq.gz
Fig 2c & Supp. Fig 6 & 7	RNA_MTA2_OT2_sgRNA_LacZ_ABEMax_T1	RNA_MTA2_OT2_sgRNA_LacZ_ABEMax_T1_L001_R1_001.fastq.gz	RNA_MTA2_OT2_sgRNA_LacZ_ABEMax_T1_L001_R2_001.fastq.gz
Fig 2c & Supp. Fig 6 & 7	RNA_MTA2_OT2_sgRNA_LacZ_ABEMax_T2	RNA_MTA2_OT2_sgRNA_LacZ_ABEMax_T2_L001_R1_001.fastq.gz	RNA_MTA2_OT2_sgRNA_LacZ_ABEMax_T2_L001_R2_001.fastq.gz
Fig 2c & Supp. Fig 6 & 7	RNA_MTA2_OT2_sgRNA_LacZ_ABEMax_T3	RNA_MTA2_OT2_sgRNA_LacZ_ABEMax_T3_L001_R1_001.fastq.gz	RNA_MTA2_OT2_sgRNA_LacZ_ABEMax_T3_L001_R2_001.fastq.gz
Fig 2c & Supp. Fig 6 & 7	RNA_MTA2_OT2_sgRNA_LacZ_CP1029_C_ABEMax_T1	RNA_MTA2_OT2_sgRNA_LacZ_CP1029_C_ABEMax_T1_L001_R1_001.fastq.gz	RNA_MTA2_OT2_sgRNA_LacZ_CP1029_C_ABEMax_T1_L001_R2_001.fastq.gz
Fig 2c & Supp. Fig 6 & 7	RNA_MTA2_OT2_sgRNA_LacZ_CP1029_C_ABEMax_T2	RNA_MTA2_OT2_sgRNA_LacZ_CP1029_C_ABEMax_T2_L001_R1_001.fastq.gz	RNA_MTA2_OT2_sgRNA_LacZ_CP1029_C_ABEMax_T2_L001_R2_001.fastq.gz
Fig 2c & Supp. Fig 6 & 7	RNA_MTA2_OT2_sgRNA_LacZ_CP1029_C_ABEMax_T3	RNA_MTA2_OT2_sgRNA_LacZ_CP1029_C_ABEMax_T3_L001_R1_001.fastq.gz	RNA_MTA2_OT2_sgRNA_LacZ_CP1029_C_ABEMax_T3_L001_R2_001.fastq.gz
Fig 2c & Supp. Fig 6 & 7	RNA_MTA2_OT2_sgRNA_LacZ_CP1029_C_miniABEV82G_T1	RNA_MTA2_OT2_sgRNA_LacZ_CP1029_C_miniABEV82G_T1_L001_R1_001.fastq.gz	RNA_MTA2_OT2_sgRNA_LacZ_CP1029_C_miniABEV82G_T1_L001_R2_001.fastq.gz
Fig 2c & Supp. Fig 6 & 7	RNA_MTA2_OT2_sgRNA_LacZ_CP1029_C_miniABEV82G_T2	RNA_MTA2_OT2_sgRNA_LacZ_CP1029_C_miniABEV82G_T2_L001_R1_001.fastq.gz	RNA_MTA2_OT2_sgRNA_LacZ_CP1029_C_miniABEV82G_T2_L001_R2_001.fastq.gz
Fig 2c & Supp. Fig 6 & 7	RNA_MTA2_OT2_sgRNA_LacZ_CP1029_C_miniABEV82G_T3	RNA_MTA2_OT2_sgRNA_LacZ_CP1029_C_miniABEV82G_T3_L001_R1_001.fastq.gz	RNA_MTA2_OT2_sgRNA_LacZ_CP1029_C_miniABEV82G_T3_L001_R2_001.fastq.gz
Fig 2c & Supp. Fig 6 & 7	RNA_MTA2_OT2_sgRNA_LacZ_CP1029_N_ABEMax_T1	RNA_MTA2_OT2_sgRNA_LacZ_CP1029_N_ABEMax_T1_L001_R1_001.fastq.gz	RNA_MTA2_OT2_sgRNA_LacZ_CP1029_N_ABEMax_T1_L001_R2_001.fastq.gz
Fig 2c & Supp. Fig 6 & 7	RNA_MTA2_OT2_sgRNA_LacZ_CP1029_N_ABEMax_T2	RNA_MTA2_OT2_sgRNA_LacZ_CP1029_N_ABEMax_T2_L001_R1_001.fastq.gz	RNA_MTA2_OT2_sgRNA_LacZ_CP1029_N_ABEMax_T2_L001_R2_001.fastq.gz
Fig 2c & Supp. Fig 6 & 7	RNA_MTA2_OT2_sgRNA_LacZ_CP1029_N_ABEMax_T3	RNA_MTA2_OT2_sgRNA_LacZ_CP1029_N_ABEMax_T3_L001_R1_001.fastq.gz	RNA_MTA2_OT2_sgRNA_LacZ_CP1029_N_ABEMax_T3_L001_R2_001.fastq.gz
Fig 2c & Supp. Fig 6 & 7	RNA_MTA2_OT2_sgRNA_LacZ_CP1029_N_C_ABEMax_T1	RNA_MTA2_OT2_sgRNA_LacZ_CP1029_N_C_ABEMax_T1_L001_R1_001.fastq.gz	RNA_MTA2_OT2_sgRNA_LacZ_CP1029_N_C_ABEMax_T1_L001_R2_001.fastq.gz
Fig 2c & Supp. Fig 6 & 7	RNA_MTA2_OT2_sgRNA_LacZ_CP1029_N_C_ABEMax_T2	RNA_MTA2_OT2_sgRNA_LacZ_CP1029_N_C_ABEMax_T2_L001_R1_001.fastq.gz	RNA_MTA2_OT2_sgRNA_LacZ_CP1029_N_C_ABEMax_T2_L001_R2_001.fastq.gz
Fig 2c & Supp. Fig 6 & 7	RNA_MTA2_OT2_sgRNA_LacZ_CP1029_N_C_ABEMax_T3	RNA_MTA2_OT2_sgRNA_LacZ_CP1029_N_C_ABEMax_T3_L001_R1_001.fastq.gz	RNA_MTA2_OT2_sgRNA_LacZ_CP1029_N_C_ABEMax_T3_L001_R2_001.fastq.gz
Fig 2c & Supp. Fig 6 & 7	RNA_MTA2_OT2_sgRNA_LacZ_CP1029_N_miniABEV82G_T1	RNA_MTA2_OT2_sgRNA_LacZ_CP1029_N_miniABEV82G_T1_L001_R1_001.fastq.gz	RNA_MTA2_OT2_sgRNA_LacZ_CP1029_N_miniABEV82G_T1_L001_R2_001.fastq.gz
Fig 2c & Supp. Fig 6 & 7	RNA_MTA2_OT2_sgRNA_LacZ_CP1029_N_miniABEV82G_T2	RNA_MTA2_OT2_sgRNA_LacZ_CP1029_N_miniABEV82G_T2_L001_R1_001.fastq.gz	RNA_MTA2_OT2_sgRNA_LacZ_CP1029_N_miniABEV82G_T2_L001_R2_001.fastq.gz
Fig 2c & Supp. Fig 6 & 7	RNA_MTA2_OT2_sgRNA_LacZ_CP1029_N_miniABEV82G_T3	RNA_MTA2_OT2_sgRNA_LacZ_CP1029_N_miniABEV82G_T3_L001_R1_001.fastq.gz	RNA_MTA2_OT2_sgRNA_LacZ_CP1029_N_miniABEV82G_T3_L001_R2_001.fastq.gz
Fig 2c & Supp. Fig 6 & 7	RNA_MTA2_OT2_sgRNA_LacZ_ID1058_ABEMax_T1	RNA_MTA2_OT2_sgRNA_LacZ_ID1058_ABEMax_T1_L001_R1_001.fastq.gz	RNA_MTA2_OT2_sgRNA_LacZ_ID1058_ABEMax_T1_L001_R2_001.fastq.gz
Fig 2c & Supp. Fig 6 & 7	RNA_MTA2_OT2_sgRNA_LacZ_ID1058_ABEMax_T2	RNA_MTA2_OT2_sgRNA_LacZ_ID1058_ABEMax_T2_L001_R1_001.fastq.gz	RNA_MTA2_OT2_sgRNA_LacZ_ID1058_ABEMax_T2_L001_R2_001.fastq.gz
Fig 2c & Supp. Fig 6 & 7	RNA_MTA2_OT2_sgRNA_LacZ_ID1058_ABEMax_T3	RNA_MTA2_OT2_sgRNA_LacZ_ID1058_ABEMax_T3_L001_R1_001.fastq.gz	RNA_MTA2_OT2_sgRNA_LacZ_ID1058_ABEMax_T3_L001_R2_001.fastq.gz
Fig 2c & Supp. Fig 6 & 7	RNA_MTA2_OT2_sgRNA_LacZ_ID1058_miniABEV82G_T1	RNA_MTA2_OT2_sgRNA_LacZ_ID1058_miniABEV82G_T1_L001_R1_001.fastq.gz	RNA_MTA2_OT2_sgRNA_LacZ_ID1058_miniABEV82G_T1_L001_R2_001.fastq.gz
Fig 2c & Supp. Fig 6 & 7	RNA_MTA2_OT2_sgRNA_LacZ_ID1058_miniABEV82G_T2	RNA_MTA2_OT2_sgRNA_LacZ_ID1058_miniABEV82G_T2_L001_R1_001.fastq.gz	RNA_MTA2_OT2_sgRNA_LacZ_ID1058_miniABEV82G_T2_L001_R2_001.fastq.gz
Fig 2c & Supp. Fig 6 & 7	RNA_MTA2_OT2_sgRNA_LacZ_ID1058_miniABEV82G_T3	RNA_MTA2_OT2_sgRNA_LacZ_ID1058_miniABEV82G_T3_L001_R1_001.fastq.gz	RNA_MTA2_OT2_sgRNA_LacZ_ID1058_miniABEV82G_T3_L001_R2_001.fastq.gz
Fig 2c & Supp. Fig 6 & 7	RNA_MTA2_OT2_sgRNA_LacZ_miniABEV82G_T1	RNA_MTA2_OT2_sgRNA_LacZ_miniABEV82G_T1_L001_R1_001.fastq.gz	RNA_MTA2_OT2_sgRNA_LacZ_miniABEV82G_T1_L001_R2_001.fastq.gz
Fig 2c & Supp. Fig 6 & 7	RNA_MTA2_OT2_sgRNA_LacZ_miniABEV82G_T2	RNA_MTA2_OT2_sgRNA_LacZ_miniABEV82G_T2_L001_R1_001.fastq.gz	RNA_MTA2_OT2_sgRNA_LacZ_miniABEV82G_T2_L001_R2_001.fastq.gz
Fig 2c & Supp. Fig 6 & 7	RNA_MTA2_OT2_sgRNA_LacZ_miniABEV82G_T3	RNA_MTA2_OT2_sgRNA_LacZ_miniABEV82G_T3_L001_R1_001.fastq.gz	RNA_MTA2_OT2_sgRNA_LacZ_miniABEV82G_T3_L001_R2_001.fastq.gz
Fig 2c & Supp. Fig 6 & 7	RNA_MTA2_OT2_sgRNA_YFP_ABEMax_T1	RNA_MTA2_OT2_sgRNA_YFP_ABEMax_T1_L001_R1_001.fastq.gz	RNA_MTA2_OT2_sgRNA_YFP_ABEMax_T1_L001_R2_001.fastq.gz
Fig 2c & Supp. Fig 6 & 7	RNA_MTA2_OT2_sgRNA_YFP_ABEMax_T2	RNA_MTA2_OT2_sgRNA_YFP_ABEMax_T2_L001_R1_001.fastq.gz	RNA_MTA2_OT2_sgRNA_YFP_ABEMax_T2_L001_R2_001.fastq.gz
Fig 2c & Supp. Fig 6 & 7	RNA_MTA2_OT2_sgRNA_YFP_ABEMax_T3	RNA_MTA2_OT2_sgRNA_YFP_ABEMax_T3_L001_R1_001.fastq.gz	RNA_MTA2_OT2_sgRNA_YFP_ABEMax_T3_L001_R2_001.fastq.gz
Fig 2c & Supp. Fig 6 & 7	RNA_MTA2_OT2_sgRNA_YFP_CP1029_C_ABEMax_T1	RNA_MTA2_OT2_sgRNA_YFP_CP1029_C_ABEMax_T1_L001_R1_001.fastq.gz	RNA_MTA2_OT2_sgRNA_YFP_CP1029_C_ABEMax_T1_L001_R2_001.fastq.gz
Fig 2c & Supp. Fig 6 & 7	RNA_MTA2_OT2_sgRNA_YFP_CP1029_C_ABEMax_T2	RNA_MTA2_OT2_sgRNA_YFP_CP1029_C_ABEMax_T2_L001_R1_001.fastq.gz	RNA_MTA2_OT2_sgRNA_YFP_CP1029_C_ABEMax_T2_L001_R2_001.fastq.gz
Fig 2c & Supp. Fig 6 & 7	RNA_MTA2_OT2_sgRNA_YFP_CP1029_C_ABEMax_T3	RNA_MTA2_OT2_sgRNA_YFP_CP1029_C_ABEMax_T3_L001_R1_001.fastq.gz	RNA_MTA2_OT2_sgRNA_YFP_CP1029_C_ABEMax_T3_L001_R2_001.fastq.gz
Fig 2c & Supp. Fig 6 & 7	RNA_MTA2_OT2_sgRNA_YFP_CP1029_C_miniABEV82G_T1	RNA_MTA2_OT2_sgRNA_YFP_CP1029_C_miniABEV82G_T1_L001_R1_001.fastq.gz	RNA_MTA2_OT2_sgRNA_YFP_CP1029_C_miniABEV82G_T1_L001_R2_001.fastq.gz
Fig 2c & Supp. Fig 6 & 7	RNA_MTA2_OT2_sgRNA_YFP_CP1029_C_miniABEV82G_T2	RNA_MTA2_OT2_sgRNA_YFP_CP1029_C_miniABEV82G_T2_L001_R1_001.fastq.gz	RNA_MTA2_OT2_sgRNA_YFP_CP1029_C_miniABEV82G_T2_L001_R2_001.fastq.gz
Fig 2c & Supp. Fig 6 & 7	RNA_MTA2_OT2_sgRNA_YFP_CP1029_C_miniABEV82G_T3	RNA_MTA2_OT2_sgRNA_YFP_CP1029_C_miniABEV82G_T3_L001_R1_001.fastq.gz	RNA_MTA2_OT2_sgRNA_YFP_CP1029_C_miniABEV82G_T3_L001_R2_001.fastq.gz
Fig 2c & Supp. Fig 6 & 7	RNA_MTA2_OT2_sgRNA_YFP_CP1029_N_ABEMax_T1	RNA_MTA2_OT2_sgRNA_YFP_CP1029_N_ABEMax_T1_L001_R1_001.fastq.gz	RNA_MTA2_OT2_sgRNA_YFP_CP1029_N_ABEMax_T1_L001_R2_001.fastq.gz
Fig 2c & Supp. Fig 6 & 7	RNA_MTA2_OT2_sgRNA_YFP_CP1029_N_ABEMax_T2	RNA_MTA2_OT2_sgRNA_YFP_CP1029_N_ABEMax_T2_L001_R1_001.fastq.gz	RNA_MTA2_OT2_sgRNA_YFP_CP1029_N_ABEMax_T2_L001_R2_001.fastq.gz
Fig 2c & Supp. Fig 6 & 7	RNA_MTA2_OT2_sgRNA_YFP_CP1029_N_ABEMax_T3	RNA_MTA2_OT2_sgRNA_YFP_CP1029_N_ABEMax_T3_L001_R1_001.fastq.gz	RNA_MTA2_OT2_sgRNA_YFP_CP1029_N_ABEMax_T3_L001_R2_001.fastq.gz
Fig 2c & Supp. Fig 6 & 7	RNA_MTA2_OT2_sgRNA_YFP_CP1029_N_C_ABEMax_T1	RNA_MTA2_OT2_sgRNA_YFP_CP1029_N_C_ABEMax_T1_L001_R1_001.fastq.gz	RNA_MTA2_OT2_sgRNA_YFP_CP1029_N_C_ABEMax_T1_L001_R2_001.fastq.gz
Fig 2c & Supp. Fig 6 & 7	RNA_MTA2_OT2_sgRNA_YFP_CP1029_N_C_ABEMax_T2	RNA_MTA2_OT2_sgRNA_YFP_CP1029_N_C_ABEMax_T2_L001_R1_001.fastq.gz	RNA_MTA2_OT2_sgRNA_YFP_CP1029_N_C_ABEMax_T2_L001_R2_001.fastq.gz
Fig 2c & Supp. Fig 6 & 7	RNA_MTA2_OT2_sgRNA_YFP_CP1029_N_C_ABEMax_T3	RNA_MTA2_OT2_sgRNA_YFP_CP1029_N_C_ABEMax_T3_L001_R1_001.fastq.gz	RNA_MTA2_OT2_sgRNA_YFP_CP1029_N_C_ABEMax_T3_L001_R2_001.fastq.gz
Fig 2c & Supp. Fig 6 & 7	RNA_MTA2_OT2_sgRNA_YFP_CP1029_N_miniABEV82G_T1	RNA_MTA2_OT2_sgRNA_YFP_CP1029_N_miniABEV82G_T1_L001_R1_001.fastq.gz	RNA_MTA2_OT2_sgRNA_YFP_CP1029_N_miniABEV82G_T1_L001_R2_001.fastq.gz
Fig 2c & Supp. Fig 6 & 7	RNA_MTA2_OT2_sgRNA_YFP_CP1029_N_miniABEV82G_T2	RNA_MTA2_OT2_sgRNA_YFP_CP1029_N_miniABEV82G_T2_L001_R1_001.fastq.gz	RNA_MTA2_OT2_sgRNA_YFP_CP1029_N_miniABEV82G_T2_L001_R2_001.fastq.gz
Fig 2c & Supp. Fig 6 & 7	RNA_MTA2_OT2_sgRNA_YFP_CP1029_N_miniABEV82G_T3	RNA_MTA2_OT2_sgRNA_YFP_CP1029_N_miniABEV82G_T3_L001_R1_001.fastq.gz	RNA_MTA2_OT2_sgRNA_YFP_CP1029_N_miniABEV82G_T3_L001_R2_001.fastq.gz
Fig 2c & Supp. Fig 6 & 7	RNA_MTA2_OT2_sgRNA_YFP_ID1058_ABEMax_T1	RNA_MTA2_OT2_sgRNA_YFP_ID1058_ABEMax_T1_L001_R1_001.fastq.gz	RNA_MTA2_OT2_sgRNA_YFP_ID1058_ABEMax_T1_L001_R2_001.fastq.gz
Fig 2c & Supp. Fig 6 & 7	RNA_MTA2_OT2_sgRNA_YFP_ID1058_ABEMax_T2	RNA_MTA2_OT2_sgRNA_YFP_ID1058_ABEMax_T2_L001_R1_001.fastq.gz	RNA_MTA2_OT2_sgRNA_YFP_ID1058_ABEMax_T2_L001_R2_001.fastq.gz
Fig 2c & Supp. Fig 6 & 7	RNA_MTA2_OT2_sgRNA_YFP_ID1058_ABEMax_T3	RNA_MTA2_OT2_sgRNA_YFP_ID1058_ABEMax_T3_L001_R1_001.fastq.gz	RNA_MTA2_OT2_sgRNA_YFP_ID1058_ABEMax_T3_L001_R2_001.fastq.gz
Fig 2c & Supp. Fig 6 & 7	RNA_MTA2_OT2_sgRNA_YFP_ID1058_miniABEV82G_T1	RNA_MTA2_OT2_sgRNA_YFP_ID1058_miniABEV82G_T1_L001_R1_001.fastq.gz	RNA_MTA2_OT2_sgRNA_YFP_ID1058_miniABEV82G_T1_L001_R2_001.fastq.gz
Fig 2c & Supp. Fig 6 & 7	RNA_MTA2_OT2_sgRNA_YFP_ID1058_miniABEV82G_T2	RNA_MTA2_OT2_sgRNA_YFP_ID1058_miniABEV82G_T2_L001_R1_001.fastq.gz	RNA_MTA2_OT2_sgRNA_YFP_ID1058_miniABEV82G_T2_L001_R2_001.fastq.gz
Fig 2c & Supp. Fig 6 & 7	RNA_MTA2_OT2_sgRNA_YFP_ID1058_miniABEV82G_T3	RNA_MTA2_OT2_sgRNA_YFP_ID1058_miniABEV82G_T3_L001_R1_001.fastq.gz	RNA_MTA2_OT2_sgRNA_YFP_ID1058_miniABEV82G_T3_L001_R2_001.fastq.gz
Fig 2c & Supp. Fig 6 & 7	RNA_MTA2_OT2_sgRNA_YFP_miniABEV82G_T1	RNA_MTA2_OT2_sgRNA_YFP_miniABEV82G_T1_L001_R1_001.fastq.gz	RNA_MTA2_OT2_sgRNA_YFP_miniABEV82G_T1_L001_R2_001.fastq.gz
Fig 2c & Supp. Fig 6 & 7	RNA_MTA2_OT2_sgRNA_YFP_miniABEV82G_T2	RNA_MTA2_OT2_sgRNA_YFP_miniABEV82G_T2_L001_R1_001.fastq.gz	RNA_MTA2_OT2_sgRNA_YFP_miniABEV82G_T2_L001_R2_001.fastq.gz
Fig 2c & Supp. Fig 6 & 7	RNA_MTA2_OT2_sgRNA_YFP_miniABEV82G_T3	RNA_MTA2_OT2_sgRNA_YFP_miniABEV82G_T3_L001_R1_001.fastq.gz	RNA_MTA2_OT2_sgRNA_YFP_miniABEV82G_T3_L001_R2_001.fastq.gz
Fig 2c & Supp. Fig 6 & 7	RNA_MTA2_OT2_YFP_SpCas9_mock_T1	RNA_MTA2_OT2_YFP_SpCas9_mock_T1_L001_R1_001.fastq.gz	RNA_MTA2_OT2_YFP_SpCas9_mock_T1_L001_R2_001.fastq.gz
Fig 2c & Supp. Fig 6 & 7	RNA_MTA2_OT2_YFP_SpCas9_mock_T2	RNA_MTA2_OT2_YFP_SpCas9_mock_T2_L001_R1_001.fastq.gz	RNA_MTA2_OT2_YFP_SpCas9_mock_T2_L001_R2_001.fastq.gz
Fig 2c & Supp. Fig 6 & 7	RNA_MTA2_OT2_YFP_SpCas9_mock_T3	RNA_MTA2_OT2_YFP_SpCas9_mock_T3_L001_R1_001.fastq.gz	RNA_MTA2_OT2_YFP_SpCas9_mock_T3_L001_R2_001.fastq.gz
Fig 2c & Supp. Fig 6 & 7	RNA_PTBP2_OT3_ABE16_SpCas9_mock_T1	RNA_PTBP2_OT3_ABE16_SpCas9_mock_T1_L001_R1_001.fastq.gz	RNA_PTBP2_OT3_ABE16_SpCas9_mock_T1_L001_R2_001.fastq.gz
Fig 2c & Supp. Fig 6 & 7	RNA_PTBP2_OT3_ABE16_SpCas9_mock_T2	RNA_PTBP2_OT3_ABE16_SpCas9_mock_T2_L001_R1_001.fastq.gz	RNA_PTBP2_OT3_ABE16_SpCas9_mock_T2_L001_R2_001.fastq.gz
Fig 2c & Supp. Fig 6 & 7	RNA_PTBP2_OT3_ABE16_SpCas9_mock_T3	RNA_PTBP2_OT3_ABE16_SpCas9_mock_T3_L001_R1_001.fastq.gz	RNA_PTBP2_OT3_ABE16_SpCas9_mock_T3_L001_R2_001.fastq.gz
Fig 2c & Supp. Fig 6 & 7	RNA_PTBP2_OT3_sgRNA_ABE16_ABEMax_T1	RNA_PTBP2_OT3_sgRNA_ABE16_ABEMax_T1_L001_R1_001.fastq.gz	RNA_PTBP2_OT3_sgRNA_ABE16_ABEMax_T1_L001_R2_001.fastq.gz
Fig 2c & Supp. Fig 6 & 7	RNA_PTBP2_OT3_sgRNA_ABE16_ABEMax_T2	RNA_PTBP2_OT3_sgRNA_ABE16_ABEMax_T2_L001_R1_001.fastq.gz	RNA_PTBP2_OT3_sgRNA_ABE16_ABEMax_T2_L001_R2_001.fastq.gz
Fig 2c & Supp. Fig 6 & 7	RNA_PTBP2_OT3_sgRNA_ABE16_ABEMax_T3	RNA_PTBP2_OT3_sgRNA_ABE16_ABEMax_T3_L001_R1_001.fastq.gz	RNA_PTBP2_OT3_sgRNA_ABE16_ABEMax_T3_L001_R2_001.fastq.gz
Fig 2c & Supp. Fig 6 & 7	RNA_PTBP2_OT3_sgRNA_ABE16_CP1029_C_ABEMax_T1	RNA_PTBP2_OT3_sgRNA_ABE16_CP1029_C_ABEMax_T1_L001_R1_001.fastq.gz	RNA_PTBP2_OT3_sgRNA_ABE16_CP1029_C_ABEMax_T1_L001_R2_001.fastq.gz
Fig 2c & Supp. Fig 6 & 7	RNA_PTBP2_OT3_sgRNA_ABE16_CP1029_C_ABEMax_T2	RNA_PTBP2_OT3_sgRNA_ABE16_CP1029_C_ABEMax_T2_L001_R1_001.fastq.gz	RNA_PTBP2_OT3_sgRNA_ABE16_CP1029_C_ABEMax_T2_L001_R2_001.fastq.gz
Fig 2c & Supp. Fig 6 & 7	RNA_PTBP2_OT3_sgRNA_ABE16_CP1029_C_ABEMax_T3	RNA_PTBP2_OT3_sgRNA_ABE16_CP1029_C_ABEMax_T3_L001_R1_001.fastq.gz	RNA_PTBP2_OT3_sgRNA_ABE16_CP1029_C_ABEMax_T3_L001_R2_001.fastq.gz
Fig 2c & Supp. Fig 6 & 7	RNA_PTBP2_OT3_sgRNA_ABE16_CP1029_C_miniABEV82G_T1	RNA_PTBP2_OT3_sgRNA_ABE16_CP1029_C_miniABEV82G_T1_L001_R1_001.fastq.gz	RNA_PTBP2_OT3_sgRNA_ABE16_CP1029_C_miniABEV82G_T1_L001_R2_001.fastq.gz
Fig 2c & Supp. Fig 6 & 7	RNA_PTBP2_OT3_sgRNA_ABE16_CP1029_C_miniABEV82G_T2	RNA_PTBP2_OT3_sgRNA_ABE16_CP1029_C_miniABEV82G_T2_L001_R1_001.fastq.gz	RNA_PTBP2_OT3_sgRNA_ABE16_CP1029_C_miniABEV82G_T2_L001_R2_001.fastq.gz
Fig 2c & Supp. Fig 6 & 7	RNA_PTBP2_OT3_sgRNA_ABE16_CP1029_C_miniABEV82G_T3	RNA_PTBP2_OT3_sgRNA_ABE16_CP1029_C_miniABEV82G_T3_L001_R1_001.fastq.gz	RNA_PTBP2_OT3_sgRNA_ABE16_CP1029_C_miniABEV82G_T3_L001_R2_001.fastq.gz
Fig 2c & Supp. Fig 6 & 7	RNA_PTBP2_OT3_sgRNA_ABE16_CP1029_N_ABEMax_T1	RNA_PTBP2_OT3_sgRNA_ABE16_CP1029_N_ABEMax_T1_L001_R1_001.fastq.gz	RNA_PTBP2_OT3_sgRNA_ABE16_CP1029_N_ABEMax_T1_L001_R2_001.fastq.gz
Fig 2c & Supp. Fig 6 & 7	RNA_PTBP2_OT3_sgRNA_ABE16_CP1029_N_ABEMax_T2	RNA_PTBP2_OT3_sgRNA_ABE16_CP1029_N_ABEMax_T2_L001_R1_001.fastq.gz	RNA_PTBP2_OT3_sgRNA_ABE16_CP1029_N_ABEMax_T2_L001_R2_001.fastq.gz
Fig 2c & Supp. Fig 6 & 7	RNA_PTBP2_OT3_sgRNA_ABE16_CP1029_N_ABEMax_T3	RNA_PTBP2_OT3_sgRNA_ABE16_CP1029_N_ABEMax_T3_L001_R1_001.fastq.gz	RNA_PTBP2_OT3_sgRNA_ABE16_CP1029_N_ABEMax_T3_L001_R2_001.fastq.gz
Fig 2c & Supp. Fig 6 & 7	RNA_PTBP2_OT3_sgRNA_ABE16_CP1029_N_C_ABEMax_T1	RNA_PTBP2_OT3_sgRNA_ABE16_CP1029_N_C_ABEMax_T1_L001_R1_001.fastq.gz	RNA_PTBP2_OT3_sgRNA_ABE16_CP1029_N_C_ABEMax_T1_L001_R2_001.fastq.gz
Fig 2c & Supp. Fig 6 & 7	RNA_PTBP2_OT3_sgRNA_ABE16_CP1029_N_C_ABEMax_T2	RNA_PTBP2_OT3_sgRNA_ABE16_CP1029_N_C_ABEMax_T2_L001_R1_001.fastq.gz	RNA_PTBP2_OT3_sgRNA_ABE16_CP1029_N_C_ABEMax_T2_L001_R2_001.fastq.gz
Fig 2c & Supp. Fig 6 & 7	RNA_PTBP2_OT3_sgRNA_ABE16_CP1029_N_C_ABEMax_T3	RNA_PTBP2_OT3_sgRNA_ABE16_CP1029_N_C_ABEMax_T3_L001_R1_001.fastq.gz	RNA_PTBP2_OT3_sgRNA_ABE16_CP1029_N_C_ABEMax_T3_L001_R2_001.fastq.gz
Fig 2c & Supp. Fig 6 & 7	RNA_PTBP2_OT3_sgRNA_ABE16_CP1029_N_miniABEV82G_T1	RNA_PTBP2_OT3_sgRNA_ABE16_CP1029_N_miniABEV82G_T1_L001_R1_001.fastq.gz	RNA_PTBP2_OT3_sgRNA_ABE16_CP1029_N_miniABEV82G_T1_L001_R2_001.fastq.gz
Fig 2c & Supp. Fig 6 & 7	RNA_PTBP2_OT3_sgRNA_ABE16_CP1029_N_miniABEV82G_T2	RNA_PTBP2_OT3_sgRNA_ABE16_CP1029_N_miniABEV82G_T2_L001_R1_001.fastq.gz	RNA_PTBP2_OT3_sgRNA_ABE16_CP1029_N_miniABEV82G_T2_L001_R2_001.fastq.gz
Fig 2c & Supp. Fig 6 & 7	RNA_PTBP2_OT3_sgRNA_ABE16_CP1029_N_miniABEV82G_T3	RNA_PTBP2_OT3_sgRNA_ABE16_CP1029_N_miniABEV82G_T3_L001_R1_001.fastq.gz	RNA_PTBP2_OT3_sgRNA_ABE16_CP1029_N_miniABEV82G_T3_L001_R2_001.fastq.gz
Fig 2c & Supp. Fig 6 & 7	RNA_PTBP2_OT3_sgRNA_ABE16_ID1058_ABEMax_T1	RNA_PTBP2_OT3_sgRNA_ABE16_ID1058_ABEMax_T1_L001_R1_001.fastq.gz	RNA_PTBP2_OT3_sgRNA_ABE16_ID1058_ABEMax_T1_L001_R2_001.fastq.gz
Fig 2c & Supp. Fig 6 & 7	RNA_PTBP2_OT3_sgRNA_ABE16_ID1058_ABEMax_T2	RNA_PTBP2_OT3_sgRNA_ABE16_ID1058_ABEMax_T2_L001_R1_001.fastq.gz	RNA_PTBP2_OT3_sgRNA_ABE16_ID1058_ABEMax_T2_L001_R2_001.fastq.gz
Fig 2c & Supp. Fig 6 & 7	RNA_PTBP2_OT3_sgRNA_ABE16_ID1058_ABEMax_T3	RNA_PTBP2_OT3_sgRNA_ABE16_ID1058_ABEMax_T3_L001_R1_001.fastq.gz	RNA_PTBP2_OT3_sgRNA_ABE16_ID1058_ABEMax_T3_L001_R2_001.fastq.gz
Fig 2c & Supp. Fig 6 & 7	RNA_PTBP2_OT3_sgRNA_ABE16_ID1058_miniABEV82G_T2	RNA_PTBP2_OT3_sgRNA_ABE16_ID1058_miniABEV82G_T2_L001_R1_001.fastq.gz	RNA_PTBP2_OT3_sgRNA_ABE16_ID1058_miniABEV82G_T2_L001_R2_001.fastq.gz
Fig 2c & Supp. Fig 6 & 7	RNA_PTBP2_OT3_sgRNA_ABE16_ID1058_miniABEV82G_T3	RNA_PTBP2_OT3_sgRNA_ABE16_ID1058_miniABEV82G_T3_L001_R1_001.fastq.gz	RNA_PTBP2_OT3_sgRNA_ABE16_ID1058_miniABEV82G_T3_L001_R2_001.fastq.gz
Fig 2c & Supp. Fig 6 & 7	RNA_PTBP2_OT3_sgRNA_ABE16_miniABEV82G_T1	RNA_PTBP2_OT3_sgRNA_ABE16_miniABEV82G_T1_L001_R1_001.fastq.gz	RNA_PTBP2_OT3_sgRNA_ABE16_miniABEV82G_T1_L001_R2_001.fastq.gz
Fig 2c & Supp. Fig 6 & 7	RNA_PTBP2_OT3_sgRNA_ABE16_miniABEV82G_T2	RNA_PTBP2_OT3_sgRNA_ABE16_miniABEV82G_T2_L001_R1_001.fastq.gz	RNA_PTBP2_OT3_sgRNA_ABE16_miniABEV82G_T2_L001_R2_001.fastq.gz
Fig 2c & Supp. Fig 6 & 7	RNA_PTBP2_OT3_sgRNA_ABE16_miniABEV82G_T3	RNA_PTBP2_OT3_sgRNA_ABE16_miniABEV82G_T3_L001_R1_001.fastq.gz	RNA_PTBP2_OT3_sgRNA_ABE16_miniABEV82G_T3_L001_R2_001.fastq.gz
Fig 2c & Supp. Fig 6 & 7	RNA_PTBP2_OT3_sgRNA_LacZ_ABEMax_T1	RNA_PTBP2_OT3_sgRNA_LacZ_ABEMax_T1_L001_R1_001.fastq.gz	RNA_PTBP2_OT3_sgRNA_LacZ_ABEMax_T1_L001_R2_001.fastq.gz
Fig 2c & Supp. Fig 6 & 7	RNA_PTBP2_OT3_sgRNA_LacZ_ABEMax_T2	RNA_PTBP2_OT3_sgRNA_LacZ_ABEMax_T2_L001_R1_001.fastq.gz	RNA_PTBP2_OT3_sgRNA_LacZ_ABEMax_T2_L001_R2_001.fastq.gz
Fig 2c & Supp. Fig 6 & 7	RNA_PTBP2_OT3_sgRNA_LacZ_ABEMax_T3	RNA_PTBP2_OT3_sgRNA_LacZ_ABEMax_T3_L001_R1_001.fastq.gz	RNA_PTBP2_OT3_sgRNA_LacZ_ABEMax_T3_L001_R2_001.fastq.gz
Fig 2c & Supp. Fig 6 & 7	RNA_PTBP2_OT3_sgRNA_LacZ_CP1029_C_ABEMax_T1	RNA_PTBP2_OT3_sgRNA_LacZ_CP1029_C_ABEMax_T1_L001_R1_001.fastq.gz	RNA_PTBP2_OT3_sgRNA_LacZ_CP1029_C_ABEMax_T1_L001_R2_001.fastq.gz
Fig 2c & Supp. Fig 6 & 7	RNA_PTBP2_OT3_sgRNA_LacZ_CP1029_C_ABEMax_T2	RNA_PTBP2_OT3_sgRNA_LacZ_CP1029_C_ABEMax_T2_L001_R1_001.fastq.gz	RNA_PTBP2_OT3_sgRNA_LacZ_CP1029_C_ABEMax_T2_L001_R2_001.fastq.gz
Fig 2c & Supp. Fig 6 & 7	RNA_PTBP2_OT3_sgRNA_LacZ_CP1029_C_ABEMax_T3	RNA_PTBP2_OT3_sgRNA_LacZ_CP1029_C_ABEMax_T3_L001_R1_001.fastq.gz	RNA_PTBP2_OT3_sgRNA_LacZ_CP1029_C_ABEMax_T3_L001_R2_001.fastq.gz
Fig 2c & Supp. Fig 6 & 7	RNA_PTBP2_OT3_sgRNA_LacZ_CP1029_C_miniABEV82G_T1	RNA_PTBP2_OT3_sgRNA_LacZ_CP1029_C_miniABEV82G_T1_L001_R1_001.fastq.gz	RNA_PTBP2_OT3_sgRNA_LacZ_CP1029_C_miniABEV82G_T1_L001_R2_001.fastq.gz
Fig 2c & Supp. Fig 6 & 7	RNA_PTBP2_OT3_sgRNA_LacZ_CP1029_C_miniABEV82G_T2	RNA_PTBP2_OT3_sgRNA_LacZ_CP1029_C_miniABEV82G_T2_L001_R1_001.fastq.gz	RNA_PTBP2_OT3_sgRNA_LacZ_CP1029_C_miniABEV82G_T2_L001_R2_001.fastq.gz
Fig 2c & Supp. Fig 6 & 7	RNA_PTBP2_OT3_sgRNA_LacZ_CP1029_C_miniABEV82G_T3	RNA_PTBP2_OT3_sgRNA_LacZ_CP1029_C_miniABEV82G_T3_L001_R1_001.fastq.gz	RNA_PTBP2_OT3_sgRNA_LacZ_CP1029_C_miniABEV82G_T3_L001_R2_001.fastq.gz
Fig 2c & Supp. Fig 6 & 7	RNA_PTBP2_OT3_sgRNA_LacZ_CP1029_N_ABEMax_T1	RNA_PTBP2_OT3_sgRNA_LacZ_CP1029_N_ABEMax_T1_L001_R1_001.fastq.gz	RNA_PTBP2_OT3_sgRNA_LacZ_CP1029_N_ABEMax_T1_L001_R2_001.fastq.gz
Fig 2c & Supp. Fig 6 & 7	RNA_PTBP2_OT3_sgRNA_LacZ_CP1029_N_ABEMax_T2	RNA_PTBP2_OT3_sgRNA_LacZ_CP1029_N_ABEMax_T2_L001_R1_001.fastq.gz	RNA_PTBP2_OT3_sgRNA_LacZ_CP1029_N_ABEMax_T2_L001_R2_001.fastq.gz
Fig 2c & Supp. Fig 6 & 7	RNA_PTBP2_OT3_sgRNA_LacZ_CP1029_N_ABEMax_T3	RNA_PTBP2_OT3_sgRNA_LacZ_CP1029_N_ABEMax_T3_L001_R1_001.fastq.gz	RNA_PTBP2_OT3_sgRNA_LacZ_CP1029_N_ABEMax_T3_L001_R2_001.fastq.gz
Fig 2c & Supp. Fig 6 & 7	RNA_PTBP2_OT3_sgRNA_LacZ_CP1029_N_C_ABEMax_T1	RNA_PTBP2_OT3_sgRNA_LacZ_CP1029_N_C_ABEMax_T1_L001_R1_001.fastq.gz	RNA_PTBP2_OT3_sgRNA_LacZ_CP1029_N_C_ABEMax_T1_L001_R2_001.fastq.gz
Fig 2c & Supp. Fig 6 & 7	RNA_PTBP2_OT3_sgRNA_LacZ_CP1029_N_C_ABEMax_T2	RNA_PTBP2_OT3_sgRNA_LacZ_CP1029_N_C_ABEMax_T2_L001_R1_001.fastq.gz	RNA_PTBP2_OT3_sgRNA_LacZ_CP1029_N_C_ABEMax_T2_L001_R2_001.fastq.gz
Fig 2c & Supp. Fig 6 & 7	RNA_PTBP2_OT3_sgRNA_LacZ_CP1029_N_C_ABEMax_T3	RNA_PTBP2_OT3_sgRNA_LacZ_CP1029_N_C_ABEMax_T3_L001_R1_001.fastq.gz	RNA_PTBP2_OT3_sgRNA_LacZ_CP1029_N_C_ABEMax_T3_L001_R2_001.fastq.gz
Fig 2c & Supp. Fig 6 & 7	RNA_PTBP2_OT3_sgRNA_LacZ_CP1029_N_miniABEV82G_T1	RNA_PTBP2_OT3_sgRNA_LacZ_CP1029_N_miniABEV82G_T1_L001_R1_001.fastq.gz	RNA_PTBP2_OT3_sgRNA_LacZ_CP1029_N_miniABEV82G_T1_L001_R2_001.fastq.gz
Fig 2c & Supp. Fig 6 & 7	RNA_PTBP2_OT3_sgRNA_LacZ_CP1029_N_miniABEV82G_T2	RNA_PTBP2_OT3_sgRNA_LacZ_CP1029_N_miniABEV82G_T2_L001_R1_001.fastq.gz	RNA_PTBP2_OT3_sgRNA_LacZ_CP1029_N_miniABEV82G_T2_L001_R2_001.fastq.gz
Fig 2c & Supp. Fig 6 & 7	RNA_PTBP2_OT3_sgRNA_LacZ_CP1029_N_miniABEV82G_T3	RNA_PTBP2_OT3_sgRNA_LacZ_CP1029_N_miniABEV82G_T3_L001_R1_001.fastq.gz	RNA_PTBP2_OT3_sgRNA_LacZ_CP1029_N_miniABEV82G_T3_L001_R2_001.fastq.gz
Fig 2c & Supp. Fig 6 & 7	RNA_PTBP2_OT3_sgRNA_LacZ_ID1058_ABEMax_T1	RNA_PTBP2_OT3_sgRNA_LacZ_ID1058_ABEMax_T1_L001_R1_001.fastq.gz	RNA_PTBP2_OT3_sgRNA_LacZ_ID1058_ABEMax_T1_L001_R2_001.fastq.gz
Fig 2c & Supp. Fig 6 & 7	RNA_PTBP2_OT3_sgRNA_LacZ_ID1058_ABEMax_T2	RNA_PTBP2_OT3_sgRNA_LacZ_ID1058_ABEMax_T2_L001_R1_001.fastq.gz	RNA_PTBP2_OT3_sgRNA_LacZ_ID1058_ABEMax_T2_L001_R2_001.fastq.gz
Fig 2c & Supp. Fig 6 & 7	RNA_PTBP2_OT3_sgRNA_LacZ_ID1058_ABEMax_T3	RNA_PTBP2_OT3_sgRNA_LacZ_ID1058_ABEMax_T3_L001_R1_001.fastq.gz	RNA_PTBP2_OT3_sgRNA_LacZ_ID1058_ABEMax_T3_L001_R2_001.fastq.gz
Fig 2c & Supp. Fig 6 & 7	RNA_PTBP2_OT3_sgRNA_LacZ_ID1058_miniABEV82G_T1	RNA_PTBP2_OT3_sgRNA_LacZ_ID1058_miniABEV82G_T1_L001_R1_001.fastq.gz	RNA_PTBP2_OT3_sgRNA_LacZ_ID1058_miniABEV82G_T1_L001_R2_001.fastq.gz
Fig 2c & Supp. Fig 6 & 7	RNA_PTBP2_OT3_sgRNA_LacZ_ID1058_miniABEV82G_T2	RNA_PTBP2_OT3_sgRNA_LacZ_ID1058_miniABEV82G_T2_L001_R1_001.fastq.gz	RNA_PTBP2_OT3_sgRNA_LacZ_ID1058_miniABEV82G_T2_L001_R2_001.fastq.gz
Fig 2c & Supp. Fig 6 & 7	RNA_PTBP2_OT3_sgRNA_LacZ_ID1058_miniABEV82G_T3	RNA_PTBP2_OT3_sgRNA_LacZ_ID1058_miniABEV82G_T3_L001_R1_001.fastq.gz	RNA_PTBP2_OT3_sgRNA_LacZ_ID1058_miniABEV82G_T3_L001_R2_001.fastq.gz
Fig 2c & Supp. Fig 6 & 7	RNA_PTBP2_OT3_sgRNA_LacZ_miniABEV82G_T1	RNA_PTBP2_OT3_sgRNA_LacZ_miniABEV82G_T1_L001_R1_001.fastq.gz	RNA_PTBP2_OT3_sgRNA_LacZ_miniABEV82G_T1_L001_R2_001.fastq.gz
Fig 2c & Supp. Fig 6 & 7	RNA_PTBP2_OT3_sgRNA_LacZ_miniABEV82G_T2	RNA_PTBP2_OT3_sgRNA_LacZ_miniABEV82G_T2_L001_R1_001.fastq.gz	RNA_PTBP2_OT3_sgRNA_LacZ_miniABEV82G_T2_L001_R2_001.fastq.gz
Fig 2c & Supp. Fig 6 & 7	RNA_PTBP2_OT3_sgRNA_LacZ_miniABEV82G_T3	RNA_PTBP2_OT3_sgRNA_LacZ_miniABEV82G_T3_L001_R1_001.fastq.gz	RNA_PTBP2_OT3_sgRNA_LacZ_miniABEV82G_T3_L001_R2_001.fastq.gz
Fig 2c & Supp. Fig 6 & 7	RNA_PTBP2_OT3_sgRNA_YFP_ABEMax_T1	RNA_PTBP2_OT3_sgRNA_YFP_ABEMax_T1_L001_R1_001.fastq.gz	RNA_PTBP2_OT3_sgRNA_YFP_ABEMax_T1_L001_R2_001.fastq.gz
Fig 2c & Supp. Fig 6 & 7	RNA_PTBP2_OT3_sgRNA_YFP_ABEMax_T2	RNA_PTBP2_OT3_sgRNA_YFP_ABEMax_T2_L001_R1_001.fastq.gz	RNA_PTBP2_OT3_sgRNA_YFP_ABEMax_T2_L001_R2_001.fastq.gz
Fig 2c & Supp. Fig 6 & 7	RNA_PTBP2_OT3_sgRNA_YFP_ABEMax_T3	RNA_PTBP2_OT3_sgRNA_YFP_ABEMax_T3_L001_R1_001.fastq.gz	RNA_PTBP2_OT3_sgRNA_YFP_ABEMax_T3_L001_R2_001.fastq.gz
Fig 2c & Supp. Fig 6 & 7	RNA_PTBP2_OT3_sgRNA_YFP_CP1029_C_ABEMax_T1	RNA_PTBP2_OT3_sgRNA_YFP_CP1029_C_ABEMax_T1_L001_R1_001.fastq.gz	RNA_PTBP2_OT3_sgRNA_YFP_CP1029_C_ABEMax_T1_L001_R2_001.fastq.gz
Fig 2c & Supp. Fig 6 & 7	RNA_PTBP2_OT3_sgRNA_YFP_CP1029_C_ABEMax_T2	RNA_PTBP2_OT3_sgRNA_YFP_CP1029_C_ABEMax_T2_L001_R1_001.fastq.gz	RNA_PTBP2_OT3_sgRNA_YFP_CP1029_C_ABEMax_T2_L001_R2_001.fastq.gz
Fig 2c & Supp. Fig 6 & 7	RNA_PTBP2_OT3_sgRNA_YFP_CP1029_C_ABEMax_T3	RNA_PTBP2_OT3_sgRNA_YFP_CP1029_C_ABEMax_T3_L001_R1_001.fastq.gz	RNA_PTBP2_OT3_sgRNA_YFP_CP1029_C_ABEMax_T3_L001_R2_001.fastq.gz
Fig 2c & Supp. Fig 6 & 7	RNA_PTBP2_OT3_sgRNA_YFP_CP1029_C_miniABEV82G_T1	RNA_PTBP2_OT3_sgRNA_YFP_CP1029_C_miniABEV82G_T1_L001_R1_001.fastq.gz	RNA_PTBP2_OT3_sgRNA_YFP_CP1029_C_miniABEV82G_T1_L001_R2_001.fastq.gz
Fig 2c & Supp. Fig 6 & 7	RNA_PTBP2_OT3_sgRNA_YFP_CP1029_C_miniABEV82G_T2	RNA_PTBP2_OT3_sgRNA_YFP_CP1029_C_miniABEV82G_T2_L001_R1_001.fastq.gz	RNA_PTBP2_OT3_sgRNA_YFP_CP1029_C_miniABEV82G_T2_L001_R2_001.fastq.gz
Fig 2c & Supp. Fig 6 & 7	RNA_PTBP2_OT3_sgRNA_YFP_CP1029_C_miniABEV82G_T3	RNA_PTBP2_OT3_sgRNA_YFP_CP1029_C_miniABEV82G_T3_L001_R1_001.fastq.gz	RNA_PTBP2_OT3_sgRNA_YFP_CP1029_C_miniABEV82G_T3_L001_R2_001.fastq.gz
Fig 2c & Supp. Fig 6 & 7	RNA_PTBP2_OT3_sgRNA_YFP_CP1029_N_ABEMax_T1	RNA_PTBP2_OT3_sgRNA_YFP_CP1029_N_ABEMax_T1_L001_R1_001.fastq.gz	RNA_PTBP2_OT3_sgRNA_YFP_CP1029_N_ABEMax_T1_L001_R2_001.fastq.gz
Fig 2c & Supp. Fig 6 & 7	RNA_PTBP2_OT3_sgRNA_YFP_CP1029_N_ABEMax_T2	RNA_PTBP2_OT3_sgRNA_YFP_CP1029_N_ABEMax_T2_L001_R1_001.fastq.gz	RNA_PTBP2_OT3_sgRNA_YFP_CP1029_N_ABEMax_T2_L001_R2_001.fastq.gz
Fig 2c & Supp. Fig 6 & 7	RNA_PTBP2_OT3_sgRNA_YFP_CP1029_N_ABEMax_T3	RNA_PTBP2_OT3_sgRNA_YFP_CP1029_N_ABEMax_T3_L001_R1_001.fastq.gz	RNA_PTBP2_OT3_sgRNA_YFP_CP1029_N_ABEMax_T3_L001_R2_001.fastq.gz
Fig 2c & Supp. Fig 6 & 7	RNA_PTBP2_OT3_sgRNA_YFP_CP1029_N_C_ABEMax_T1	RNA_PTBP2_OT3_sgRNA_YFP_CP1029_N_C_ABEMax_T1_L001_R1_001.fastq.gz	RNA_PTBP2_OT3_sgRNA_YFP_CP1029_N_C_ABEMax_T1_L001_R2_001.fastq.gz
Fig 2c & Supp. Fig 6 & 7	RNA_PTBP2_OT3_sgRNA_YFP_CP1029_N_C_ABEMax_T2	RNA_PTBP2_OT3_sgRNA_YFP_CP1029_N_C_ABEMax_T2_L001_R1_001.fastq.gz	RNA_PTBP2_OT3_sgRNA_YFP_CP1029_N_C_ABEMax_T2_L001_R2_001.fastq.gz
Fig 2c & Supp. Fig 6 & 7	RNA_PTBP2_OT3_sgRNA_YFP_CP1029_N_C_ABEMax_T3	RNA_PTBP2_OT3_sgRNA_YFP_CP1029_N_C_ABEMax_T3_L001_R1_001.fastq.gz	RNA_PTBP2_OT3_sgRNA_YFP_CP1029_N_C_ABEMax_T3_L001_R2_001.fastq.gz
Fig 2c & Supp. Fig 6 & 7	RNA_PTBP2_OT3_sgRNA_YFP_CP1029_N_miniABEV82G_T1	RNA_PTBP2_OT3_sgRNA_YFP_CP1029_N_miniABEV82G_T1_L001_R1_001.fastq.gz	RNA_PTBP2_OT3_sgRNA_YFP_CP1029_N_miniABEV82G_T1_L001_R2_001.fastq.gz
Fig 2c & Supp. Fig 6 & 7	RNA_PTBP2_OT3_sgRNA_YFP_CP1029_N_miniABEV82G_T2	RNA_PTBP2_OT3_sgRNA_YFP_CP1029_N_miniABEV82G_T2_L001_R1_001.fastq.gz	RNA_PTBP2_OT3_sgRNA_YFP_CP1029_N_miniABEV82G_T2_L001_R2_001.fastq.gz
Fig 2c & Supp. Fig 6 & 7	RNA_PTBP2_OT3_sgRNA_YFP_CP1029_N_miniABEV82G_T3	RNA_PTBP2_OT3_sgRNA_YFP_CP1029_N_miniABEV82G_T3_L001_R1_001.fastq.gz	RNA_PTBP2_OT3_sgRNA_YFP_CP1029_N_miniABEV82G_T3_L001_R2_001.fastq.gz
Fig 2c & Supp. Fig 6 & 7	RNA_PTBP2_OT3_sgRNA_YFP_ID1058_ABEMax_T1	RNA_PTBP2_OT3_sgRNA_YFP_ID1058_ABEMax_T1_L001_R1_001.fastq.gz	RNA_PTBP2_OT3_sgRNA_YFP_ID1058_ABEMax_T1_L001_R2_001.fastq.gz
Fig 2c & Supp. Fig 6 & 7	RNA_PTBP2_OT3_sgRNA_YFP_ID1058_ABEMax_T2	RNA_PTBP2_OT3_sgRNA_YFP_ID1058_ABEMax_T2_L001_R1_001.fastq.gz	RNA_PTBP2_OT3_sgRNA_YFP_ID1058_ABEMax_T2_L001_R2_001.fastq.gz
Fig 2c & Supp. Fig 6 & 7	RNA_PTBP2_OT3_sgRNA_YFP_ID1058_ABEMax_T3	RNA_PTBP2_OT3_sgRNA_YFP_ID1058_ABEMax_T3_L001_R1_001.fastq.gz	RNA_PTBP2_OT3_sgRNA_YFP_ID1058_ABEMax_T3_L001_R2_001.fastq.gz
Fig 2c & Supp. Fig 6 & 7	RNA_PTBP2_OT3_sgRNA_YFP_ID1058_miniABEV82G_T1	RNA_PTBP2_OT3_sgRNA_YFP_ID1058_miniABEV82G_T1_L001_R1_001.fastq.gz	RNA_PTBP2_OT3_sgRNA_YFP_ID1058_miniABEV82G_T1_L001_R2_001.fastq.gz
Fig 2c & Supp. Fig 6 & 7	RNA_PTBP2_OT3_sgRNA_YFP_ID1058_miniABEV82G_T2	RNA_PTBP2_OT3_sgRNA_YFP_ID1058_miniABEV82G_T2_L001_R1_001.fastq.gz	RNA_PTBP2_OT3_sgRNA_YFP_ID1058_miniABEV82G_T2_L001_R2_001.fastq.gz
Fig 2c & Supp. Fig 6 & 7	RNA_PTBP2_OT3_sgRNA_YFP_ID1058_miniABEV82G_T3	RNA_PTBP2_OT3_sgRNA_YFP_ID1058_miniABEV82G_T3_L001_R1_001.fastq.gz	RNA_PTBP2_OT3_sgRNA_YFP_ID1058_miniABEV82G_T3_L001_R2_001.fastq.gz
Fig 2c & Supp. Fig 6 & 7	RNA_PTBP2_OT3_sgRNA_YFP_miniABEV82G_T1	RNA_PTBP2_OT3_sgRNA_YFP_miniABEV82G_T1_L001_R1_001.fastq.gz	RNA_PTBP2_OT3_sgRNA_YFP_miniABEV82G_T1_L001_R2_001.fastq.gz
Fig 2c & Supp. Fig 6 & 7	RNA_PTBP2_OT3_sgRNA_YFP_miniABEV82G_T2	RNA_PTBP2_OT3_sgRNA_YFP_miniABEV82G_T2_L001_R1_001.fastq.gz	RNA_PTBP2_OT3_sgRNA_YFP_miniABEV82G_T2_L001_R2_001.fastq.gz
Fig 2c & Supp. Fig 6 & 7	RNA_PTBP2_OT3_sgRNA_YFP_miniABEV82G_T3	RNA_PTBP2_OT3_sgRNA_YFP_miniABEV82G_T3_L001_R1_001.fastq.gz	RNA_PTBP2_OT3_sgRNA_YFP_miniABEV82G_T3_L001_R2_001.fastq.gz
Fig 2c & Supp. Fig 6 & 7	RNA_PTBP2_OT3_YFP_SpCas9_mock_T1	RNA_PTBP2_OT3_YFP_SpCas9_mock_T1_L001_R1_001.fastq.gz	RNA_PTBP2_OT3_YFP_SpCas9_mock_T1_L001_R2_001.fastq.gz
Fig 2c & Supp. Fig 6 & 7	RNA_PTBP2_OT3_YFP_SpCas9_mock_T2	RNA_PTBP2_OT3_YFP_SpCas9_mock_T2_L001_R1_001.fastq.gz	RNA_PTBP2_OT3_YFP_SpCas9_mock_T2_L001_R2_001.fastq.gz
Fig 2c & Supp. Fig 6 & 7	RNA_PTBP2_OT3_YFP_SpCas9_mock_T3	RNA_PTBP2_OT3_YFP_SpCas9_mock_T3_L001_R1_001.fastq.gz	RNA_PTBP2_OT3_YFP_SpCas9_mock_T3_L001_R2_001.fastq.gz
Fig 2c & Supp. Fig 6 & 7	RNA_SAP30BP_OT4_ABE16_SpCas9_mock_T1	RNA_SAP30BP_OT4_ABE16_SpCas9_mock_T1_L001_R1_001.fastq.gz	RNA_SAP30BP_OT4_ABE16_SpCas9_mock_T1_L001_R2_001.fastq.gz
Fig 2c & Supp. Fig 6 & 7	RNA_SAP30BP_OT4_ABE16_SpCas9_mock_T2	RNA_SAP30BP_OT4_ABE16_SpCas9_mock_T2_L001_R1_001.fastq.gz	RNA_SAP30BP_OT4_ABE16_SpCas9_mock_T2_L001_R2_001.fastq.gz
Fig 2c & Supp. Fig 6 & 7	RNA_SAP30BP_OT4_ABE16_SpCas9_mock_T3	RNA_SAP30BP_OT4_ABE16_SpCas9_mock_T3_L001_R1_001.fastq.gz	RNA_SAP30BP_OT4_ABE16_SpCas9_mock_T3_L001_R2_001.fastq.gz
Fig 2c & Supp. Fig 6 & 7	RNA_SAP30BP_OT4_sgRNA_ABE16_ABEMax_T1	RNA_SAP30BP_OT4_sgRNA_ABE16_ABEMax_T1_L001_R1_001.fastq.gz	RNA_SAP30BP_OT4_sgRNA_ABE16_ABEMax_T1_L001_R2_001.fastq.gz
Fig 2c & Supp. Fig 6 & 7	RNA_SAP30BP_OT4_sgRNA_ABE16_ABEMax_T2	RNA_SAP30BP_OT4_sgRNA_ABE16_ABEMax_T2_L001_R1_001.fastq.gz	RNA_SAP30BP_OT4_sgRNA_ABE16_ABEMax_T2_L001_R2_001.fastq.gz
Fig 2c & Supp. Fig 6 & 7	RNA_SAP30BP_OT4_sgRNA_ABE16_ABEMax_T3	RNA_SAP30BP_OT4_sgRNA_ABE16_ABEMax_T3_L001_R1_001.fastq.gz	RNA_SAP30BP_OT4_sgRNA_ABE16_ABEMax_T3_L001_R2_001.fastq.gz
Fig 2c & Supp. Fig 6 & 7	RNA_SAP30BP_OT4_sgRNA_ABE16_CP1029_C_ABEMax_T1	RNA_SAP30BP_OT4_sgRNA_ABE16_CP1029_C_ABEMax_T1_L001_R1_001.fastq.gz	RNA_SAP30BP_OT4_sgRNA_ABE16_CP1029_C_ABEMax_T1_L001_R2_001.fastq.gz
Fig 2c & Supp. Fig 6 & 7	RNA_SAP30BP_OT4_sgRNA_ABE16_CP1029_C_ABEMax_T2	RNA_SAP30BP_OT4_sgRNA_ABE16_CP1029_C_ABEMax_T2_L001_R1_001.fastq.gz	RNA_SAP30BP_OT4_sgRNA_ABE16_CP1029_C_ABEMax_T2_L001_R2_001.fastq.gz
Fig 2c & Supp. Fig 6 & 7	RNA_SAP30BP_OT4_sgRNA_ABE16_CP1029_C_ABEMax_T3	RNA_SAP30BP_OT4_sgRNA_ABE16_CP1029_C_ABEMax_T3_L001_R1_001.fastq.gz	RNA_SAP30BP_OT4_sgRNA_ABE16_CP1029_C_ABEMax_T3_L001_R2_001.fastq.gz
Fig 2c & Supp. Fig 6 & 7	RNA_SAP30BP_OT4_sgRNA_ABE16_CP1029_C_miniABEV82G_T1	RNA_SAP30BP_OT4_sgRNA_ABE16_CP1029_C_miniABEV82G_T1_L001_R1_001.fastq.gz	RNA_SAP30BP_OT4_sgRNA_ABE16_CP1029_C_miniABEV82G_T1_L001_R2_001.fastq.gz
Fig 2c & Supp. Fig 6 & 7	RNA_SAP30BP_OT4_sgRNA_ABE16_CP1029_C_miniABEV82G_T2	RNA_SAP30BP_OT4_sgRNA_ABE16_CP1029_C_miniABEV82G_T2_L001_R1_001.fastq.gz	RNA_SAP30BP_OT4_sgRNA_ABE16_CP1029_C_miniABEV82G_T2_L001_R2_001.fastq.gz
Fig 2c & Supp. Fig 6 & 7	RNA_SAP30BP_OT4_sgRNA_ABE16_CP1029_C_miniABEV82G_T3	RNA_SAP30BP_OT4_sgRNA_ABE16_CP1029_C_miniABEV82G_T3_L001_R1_001.fastq.gz	RNA_SAP30BP_OT4_sgRNA_ABE16_CP1029_C_miniABEV82G_T3_L001_R2_001.fastq.gz
Fig 2c & Supp. Fig 6 & 7	RNA_SAP30BP_OT4_sgRNA_ABE16_CP1029_N_ABEMax_T1	RNA_SAP30BP_OT4_sgRNA_ABE16_CP1029_N_ABEMax_T1_L001_R1_001.fastq.gz	RNA_SAP30BP_OT4_sgRNA_ABE16_CP1029_N_ABEMax_T1_L001_R2_001.fastq.gz
Fig 2c & Supp. Fig 6 & 7	RNA_SAP30BP_OT4_sgRNA_ABE16_CP1029_N_ABEMax_T2	RNA_SAP30BP_OT4_sgRNA_ABE16_CP1029_N_ABEMax_T2_L001_R1_001.fastq.gz	RNA_SAP30BP_OT4_sgRNA_ABE16_CP1029_N_ABEMax_T2_L001_R2_001.fastq.gz
Fig 2c & Supp. Fig 6 & 7	RNA_SAP30BP_OT4_sgRNA_ABE16_CP1029_N_ABEMax_T3	RNA_SAP30BP_OT4_sgRNA_ABE16_CP1029_N_ABEMax_T3_L001_R1_001.fastq.gz	RNA_SAP30BP_OT4_sgRNA_ABE16_CP1029_N_ABEMax_T3_L001_R2_001.fastq.gz
Fig 2c & Supp. Fig 6 & 7	RNA_SAP30BP_OT4_sgRNA_ABE16_CP1029_N_C_ABEMax_T1	RNA_SAP30BP_OT4_sgRNA_ABE16_CP1029_N_C_ABEMax_T1_L001_R1_001.fastq.gz	RNA_SAP30BP_OT4_sgRNA_ABE16_CP1029_N_C_ABEMax_T1_L001_R2_001.fastq.gz
Fig 2c & Supp. Fig 6 & 7	RNA_SAP30BP_OT4_sgRNA_ABE16_CP1029_N_C_ABEMax_T2	RNA_SAP30BP_OT4_sgRNA_ABE16_CP1029_N_C_ABEMax_T2_L001_R1_001.fastq.gz	RNA_SAP30BP_OT4_sgRNA_ABE16_CP1029_N_C_ABEMax_T2_L001_R2_001.fastq.gz
Fig 2c & Supp. Fig 6 & 7	RNA_SAP30BP_OT4_sgRNA_ABE16_CP1029_N_C_ABEMax_T3	RNA_SAP30BP_OT4_sgRNA_ABE16_CP1029_N_C_ABEMax_T3_L001_R1_001.fastq.gz	RNA_SAP30BP_OT4_sgRNA_ABE16_CP1029_N_C_ABEMax_T3_L001_R2_001.fastq.gz
Fig 2c & Supp. Fig 6 & 7	RNA_SAP30BP_OT4_sgRNA_ABE16_CP1029_N_miniABEV82G_T1	RNA_SAP30BP_OT4_sgRNA_ABE16_CP1029_N_miniABEV82G_T1_L001_R1_001.fastq.gz	RNA_SAP30BP_OT4_sgRNA_ABE16_CP1029_N_miniABEV82G_T1_L001_R2_001.fastq.gz
Fig 2c & Supp. Fig 6 & 7	RNA_SAP30BP_OT4_sgRNA_ABE16_CP1029_N_miniABEV82G_T2	RNA_SAP30BP_OT4_sgRNA_ABE16_CP1029_N_miniABEV82G_T2_L001_R1_001.fastq.gz	RNA_SAP30BP_OT4_sgRNA_ABE16_CP1029_N_miniABEV82G_T2_L001_R2_001.fastq.gz
Fig 2c & Supp. Fig 6 & 7	RNA_SAP30BP_OT4_sgRNA_ABE16_CP1029_N_miniABEV82G_T3	RNA_SAP30BP_OT4_sgRNA_ABE16_CP1029_N_miniABEV82G_T3_L001_R1_001.fastq.gz	RNA_SAP30BP_OT4_sgRNA_ABE16_CP1029_N_miniABEV82G_T3_L001_R2_001.fastq.gz
Fig 2c & Supp. Fig 6 & 7	RNA_SAP30BP_OT4_sgRNA_ABE16_ID1058_ABEMax_T1	RNA_SAP30BP_OT4_sgRNA_ABE16_ID1058_ABEMax_T1_L001_R1_001.fastq.gz	RNA_SAP30BP_OT4_sgRNA_ABE16_ID1058_ABEMax_T1_L001_R2_001.fastq.gz
Fig 2c & Supp. Fig 6 & 7	RNA_SAP30BP_OT4_sgRNA_ABE16_ID1058_ABEMax_T2	RNA_SAP30BP_OT4_sgRNA_ABE16_ID1058_ABEMax_T2_L001_R1_001.fastq.gz	RNA_SAP30BP_OT4_sgRNA_ABE16_ID1058_ABEMax_T2_L001_R2_001.fastq.gz
Fig 2c & Supp. Fig 6 & 7	RNA_SAP30BP_OT4_sgRNA_ABE16_ID1058_ABEMax_T3	RNA_SAP30BP_OT4_sgRNA_ABE16_ID1058_ABEMax_T3_L001_R1_001.fastq.gz	RNA_SAP30BP_OT4_sgRNA_ABE16_ID1058_ABEMax_T3_L001_R2_001.fastq.gz
Fig 2c & Supp. Fig 6 & 7	RNA_SAP30BP_OT4_sgRNA_ABE16_ID1058_miniABEV82G_T1	RNA_SAP30BP_OT4_sgRNA_ABE16_ID1058_miniABEV82G_T1_L001_R1_001.fastq.gz	RNA_SAP30BP_OT4_sgRNA_ABE16_ID1058_miniABEV82G_T1_L001_R2_001.fastq.gz
Fig 2c & Supp. Fig 6 & 7	RNA_SAP30BP_OT4_sgRNA_ABE16_ID1058_miniABEV82G_T2	RNA_SAP30BP_OT4_sgRNA_ABE16_ID1058_miniABEV82G_T2_L001_R1_001.fastq.gz	RNA_SAP30BP_OT4_sgRNA_ABE16_ID1058_miniABEV82G_T2_L001_R2_001.fastq.gz
Fig 2c & Supp. Fig 6 & 7	RNA_SAP30BP_OT4_sgRNA_ABE16_ID1058_miniABEV82G_T3	RNA_SAP30BP_OT4_sgRNA_ABE16_ID1058_miniABEV82G_T3_L001_R1_001.fastq.gz	RNA_SAP30BP_OT4_sgRNA_ABE16_ID1058_miniABEV82G_T3_L001_R2_001.fastq.gz
Fig 2c & Supp. Fig 6 & 7	RNA_SAP30BP_OT4_sgRNA_ABE16_miniABEV82G_T1	RNA_SAP30BP_OT4_sgRNA_ABE16_miniABEV82G_T1_L001_R1_001.fastq.gz	RNA_SAP30BP_OT4_sgRNA_ABE16_miniABEV82G_T1_L001_R2_001.fastq.gz
Fig 2c & Supp. Fig 6 & 7	RNA_SAP30BP_OT4_sgRNA_ABE16_miniABEV82G_T2	RNA_SAP30BP_OT4_sgRNA_ABE16_miniABEV82G_T2_L001_R1_001.fastq.gz	RNA_SAP30BP_OT4_sgRNA_ABE16_miniABEV82G_T2_L001_R2_001.fastq.gz
Fig 2c & Supp. Fig 6 & 7	RNA_SAP30BP_OT4_sgRNA_ABE16_miniABEV82G_T3	RNA_SAP30BP_OT4_sgRNA_ABE16_miniABEV82G_T3_L001_R1_001.fastq.gz	RNA_SAP30BP_OT4_sgRNA_ABE16_miniABEV82G_T3_L001_R2_001.fastq.gz
Fig 2c & Supp. Fig 6 & 7	RNA_SAP30BP_OT4_sgRNA_LacZ_ABEMax_T1	RNA_SAP30BP_OT4_sgRNA_LacZ_ABEMax_T1_L001_R1_001.fastq.gz	RNA_SAP30BP_OT4_sgRNA_LacZ_ABEMax_T1_L001_R2_001.fastq.gz
Fig 2c & Supp. Fig 6 & 7	RNA_SAP30BP_OT4_sgRNA_LacZ_ABEMax_T2	RNA_SAP30BP_OT4_sgRNA_LacZ_ABEMax_T2_L001_R1_001.fastq.gz	RNA_SAP30BP_OT4_sgRNA_LacZ_ABEMax_T2_L001_R2_001.fastq.gz
Fig 2c & Supp. Fig 6 & 7	RNA_SAP30BP_OT4_sgRNA_LacZ_ABEMax_T3	RNA_SAP30BP_OT4_sgRNA_LacZ_ABEMax_T3_L001_R1_001.fastq.gz	RNA_SAP30BP_OT4_sgRNA_LacZ_ABEMax_T3_L001_R2_001.fastq.gz
Fig 2c & Supp. Fig 6 & 7	RNA_SAP30BP_OT4_sgRNA_LacZ_CP1029_C_ABEMax_T1	RNA_SAP30BP_OT4_sgRNA_LacZ_CP1029_C_ABEMax_T1_L001_R1_001.fastq.gz	RNA_SAP30BP_OT4_sgRNA_LacZ_CP1029_C_ABEMax_T1_L001_R2_001.fastq.gz
Fig 2c & Supp. Fig 6 & 7	RNA_SAP30BP_OT4_sgRNA_LacZ_CP1029_C_ABEMax_T2	RNA_SAP30BP_OT4_sgRNA_LacZ_CP1029_C_ABEMax_T2_L001_R1_001.fastq.gz	RNA_SAP30BP_OT4_sgRNA_LacZ_CP1029_C_ABEMax_T2_L001_R2_001.fastq.gz
Fig 2c & Supp. Fig 6 & 7	RNA_SAP30BP_OT4_sgRNA_LacZ_CP1029_C_ABEMax_T3	RNA_SAP30BP_OT4_sgRNA_LacZ_CP1029_C_ABEMax_T3_L001_R1_001.fastq.gz	RNA_SAP30BP_OT4_sgRNA_LacZ_CP1029_C_ABEMax_T3_L001_R2_001.fastq.gz
Fig 2c & Supp. Fig 6 & 7	RNA_SAP30BP_OT4_sgRNA_LacZ_CP1029_C_miniABEV82G_T1	RNA_SAP30BP_OT4_sgRNA_LacZ_CP1029_C_miniABEV82G_T1_L001_R1_001.fastq.gz	RNA_SAP30BP_OT4_sgRNA_LacZ_CP1029_C_miniABEV82G_T1_L001_R2_001.fastq.gz
Fig 2c & Supp. Fig 6 & 7	RNA_SAP30BP_OT4_sgRNA_LacZ_CP1029_C_miniABEV82G_T2	RNA_SAP30BP_OT4_sgRNA_LacZ_CP1029_C_miniABEV82G_T2_L001_R1_001.fastq.gz	RNA_SAP30BP_OT4_sgRNA_LacZ_CP1029_C_miniABEV82G_T2_L001_R2_001.fastq.gz
Fig 2c & Supp. Fig 6 & 7	RNA_SAP30BP_OT4_sgRNA_LacZ_CP1029_C_miniABEV82G_T3	RNA_SAP30BP_OT4_sgRNA_LacZ_CP1029_C_miniABEV82G_T3_L001_R1_001.fastq.gz	RNA_SAP30BP_OT4_sgRNA_LacZ_CP1029_C_miniABEV82G_T3_L001_R2_001.fastq.gz
Fig 2c & Supp. Fig 6 & 7	RNA_SAP30BP_OT4_sgRNA_LacZ_CP1029_N_ABEMax_T1	RNA_SAP30BP_OT4_sgRNA_LacZ_CP1029_N_ABEMax_T1_L001_R1_001.fastq.gz	RNA_SAP30BP_OT4_sgRNA_LacZ_CP1029_N_ABEMax_T1_L001_R2_001.fastq.gz
Fig 2c & Supp. Fig 6 & 7	RNA_SAP30BP_OT4_sgRNA_LacZ_CP1029_N_ABEMax_T2	RNA_SAP30BP_OT4_sgRNA_LacZ_CP1029_N_ABEMax_T2_L001_R1_001.fastq.gz	RNA_SAP30BP_OT4_sgRNA_LacZ_CP1029_N_ABEMax_T2_L001_R2_001.fastq.gz
Fig 2c & Supp. Fig 6 & 7	RNA_SAP30BP_OT4_sgRNA_LacZ_CP1029_N_ABEMax_T3	RNA_SAP30BP_OT4_sgRNA_LacZ_CP1029_N_ABEMax_T3_L001_R1_001.fastq.gz	RNA_SAP30BP_OT4_sgRNA_LacZ_CP1029_N_ABEMax_T3_L001_R2_001.fastq.gz
Fig 2c & Supp. Fig 6 & 7	RNA_SAP30BP_OT4_sgRNA_LacZ_CP1029_N_C_ABEMax_T1	RNA_SAP30BP_OT4_sgRNA_LacZ_CP1029_N_C_ABEMax_T1_L001_R1_001.fastq.gz	RNA_SAP30BP_OT4_sgRNA_LacZ_CP1029_N_C_ABEMax_T1_L001_R2_001.fastq.gz
Fig 2c & Supp. Fig 6 & 7	RNA_SAP30BP_OT4_sgRNA_LacZ_CP1029_N_C_ABEMax_T2	RNA_SAP30BP_OT4_sgRNA_LacZ_CP1029_N_C_ABEMax_T2_L001_R1_001.fastq.gz	RNA_SAP30BP_OT4_sgRNA_LacZ_CP1029_N_C_ABEMax_T2_L001_R2_001.fastq.gz
Fig 2c & Supp. Fig 6 & 7	RNA_SAP30BP_OT4_sgRNA_LacZ_CP1029_N_C_ABEMax_T3	RNA_SAP30BP_OT4_sgRNA_LacZ_CP1029_N_C_ABEMax_T3_L001_R1_001.fastq.gz	RNA_SAP30BP_OT4_sgRNA_LacZ_CP1029_N_C_ABEMax_T3_L001_R2_001.fastq.gz
Fig 2c & Supp. Fig 6 & 7	RNA_SAP30BP_OT4_sgRNA_LacZ_CP1029_N_miniABEV82G_T1	RNA_SAP30BP_OT4_sgRNA_LacZ_CP1029_N_miniABEV82G_T1_L001_R1_001.fastq.gz	RNA_SAP30BP_OT4_sgRNA_LacZ_CP1029_N_miniABEV82G_T1_L001_R2_001.fastq.gz
Fig 2c & Supp. Fig 6 & 7	RNA_SAP30BP_OT4_sgRNA_LacZ_CP1029_N_miniABEV82G_T2	RNA_SAP30BP_OT4_sgRNA_LacZ_CP1029_N_miniABEV82G_T2_L001_R1_001.fastq.gz	RNA_SAP30BP_OT4_sgRNA_LacZ_CP1029_N_miniABEV82G_T2_L001_R2_001.fastq.gz
Fig 2c & Supp. Fig 6 & 7	RNA_SAP30BP_OT4_sgRNA_LacZ_CP1029_N_miniABEV82G_T3	RNA_SAP30BP_OT4_sgRNA_LacZ_CP1029_N_miniABEV82G_T3_L001_R1_001.fastq.gz	RNA_SAP30BP_OT4_sgRNA_LacZ_CP1029_N_miniABEV82G_T3_L001_R2_001.fastq.gz
Fig 2c & Supp. Fig 6 & 7	RNA_SAP30BP_OT4_sgRNA_LacZ_ID1058_ABEMax_T1	RNA_SAP30BP_OT4_sgRNA_LacZ_ID1058_ABEMax_T1_L001_R1_001.fastq.gz	RNA_SAP30BP_OT4_sgRNA_LacZ_ID1058_ABEMax_T1_L001_R2_001.fastq.gz
Fig 2c & Supp. Fig 6 & 7	RNA_SAP30BP_OT4_sgRNA_LacZ_ID1058_ABEMax_T2	RNA_SAP30BP_OT4_sgRNA_LacZ_ID1058_ABEMax_T2_L001_R1_001.fastq.gz	RNA_SAP30BP_OT4_sgRNA_LacZ_ID1058_ABEMax_T2_L001_R2_001.fastq.gz
Fig 2c & Supp. Fig 6 & 7	RNA_SAP30BP_OT4_sgRNA_LacZ_ID1058_ABEMax_T3	RNA_SAP30BP_OT4_sgRNA_LacZ_ID1058_ABEMax_T3_L001_R1_001.fastq.gz	RNA_SAP30BP_OT4_sgRNA_LacZ_ID1058_ABEMax_T3_L001_R2_001.fastq.gz
Fig 2c & Supp. Fig 6 & 7	RNA_SAP30BP_OT4_sgRNA_LacZ_ID1058_miniABEV82G_T1	RNA_SAP30BP_OT4_sgRNA_LacZ_ID1058_miniABEV82G_T1_L001_R1_001.fastq.gz	RNA_SAP30BP_OT4_sgRNA_LacZ_ID1058_miniABEV82G_T1_L001_R2_001.fastq.gz
Fig 2c & Supp. Fig 6 & 7	RNA_SAP30BP_OT4_sgRNA_LacZ_ID1058_miniABEV82G_T2	RNA_SAP30BP_OT4_sgRNA_LacZ_ID1058_miniABEV82G_T2_L001_R1_001.fastq.gz	RNA_SAP30BP_OT4_sgRNA_LacZ_ID1058_miniABEV82G_T2_L001_R2_001.fastq.gz
Fig 2c & Supp. Fig 6 & 7	RNA_SAP30BP_OT4_sgRNA_LacZ_ID1058_miniABEV82G_T3	RNA_SAP30BP_OT4_sgRNA_LacZ_ID1058_miniABEV82G_T3_L001_R1_001.fastq.gz	RNA_SAP30BP_OT4_sgRNA_LacZ_ID1058_miniABEV82G_T3_L001_R2_001.fastq.gz
Fig 2c & Supp. Fig 6 & 7	RNA_SAP30BP_OT4_sgRNA_LacZ_miniABEV82G_T1	RNA_SAP30BP_OT4_sgRNA_LacZ_miniABEV82G_T1_L001_R1_001.fastq.gz	RNA_SAP30BP_OT4_sgRNA_LacZ_miniABEV82G_T1_L001_R2_001.fastq.gz
Fig 2c & Supp. Fig 6 & 7	RNA_SAP30BP_OT4_sgRNA_LacZ_miniABEV82G_T2	RNA_SAP30BP_OT4_sgRNA_LacZ_miniABEV82G_T2_L001_R1_001.fastq.gz	RNA_SAP30BP_OT4_sgRNA_LacZ_miniABEV82G_T2_L001_R2_001.fastq.gz
Fig 2c & Supp. Fig 6 & 7	RNA_SAP30BP_OT4_sgRNA_LacZ_miniABEV82G_T3	RNA_SAP30BP_OT4_sgRNA_LacZ_miniABEV82G_T3_L001_R1_001.fastq.gz	RNA_SAP30BP_OT4_sgRNA_LacZ_miniABEV82G_T3_L001_R2_001.fastq.gz
Fig 2c & Supp. Fig 6 & 7	RNA_SAP30BP_OT4_sgRNA_YFP_ABEMax_T1	RNA_SAP30BP_OT4_sgRNA_YFP_ABEMax_T1_L001_R1_001.fastq.gz	RNA_SAP30BP_OT4_sgRNA_YFP_ABEMax_T1_L001_R2_001.fastq.gz
Fig 2c & Supp. Fig 6 & 7	RNA_SAP30BP_OT4_sgRNA_YFP_ABEMax_T2	RNA_SAP30BP_OT4_sgRNA_YFP_ABEMax_T2_L001_R1_001.fastq.gz	RNA_SAP30BP_OT4_sgRNA_YFP_ABEMax_T2_L001_R2_001.fastq.gz
Fig 2c & Supp. Fig 6 & 7	RNA_SAP30BP_OT4_sgRNA_YFP_ABEMax_T3	RNA_SAP30BP_OT4_sgRNA_YFP_ABEMax_T3_L001_R1_001.fastq.gz	RNA_SAP30BP_OT4_sgRNA_YFP_ABEMax_T3_L001_R2_001.fastq.gz
Fig 2c & Supp. Fig 6 & 7	RNA_SAP30BP_OT4_sgRNA_YFP_CP1029_C_ABEMax_T1	RNA_SAP30BP_OT4_sgRNA_YFP_CP1029_C_ABEMax_T1_L001_R1_001.fastq.gz	RNA_SAP30BP_OT4_sgRNA_YFP_CP1029_C_ABEMax_T1_L001_R2_001.fastq.gz
Fig 2c & Supp. Fig 6 & 7	RNA_SAP30BP_OT4_sgRNA_YFP_CP1029_C_ABEMax_T2	RNA_SAP30BP_OT4_sgRNA_YFP_CP1029_C_ABEMax_T2_L001_R1_001.fastq.gz	RNA_SAP30BP_OT4_sgRNA_YFP_CP1029_C_ABEMax_T2_L001_R2_001.fastq.gz
Fig 2c & Supp. Fig 6 & 7	RNA_SAP30BP_OT4_sgRNA_YFP_CP1029_C_ABEMax_T3	RNA_SAP30BP_OT4_sgRNA_YFP_CP1029_C_ABEMax_T3_L001_R1_001.fastq.gz	RNA_SAP30BP_OT4_sgRNA_YFP_CP1029_C_ABEMax_T3_L001_R2_001.fastq.gz
Fig 2c & Supp. Fig 6 & 7	RNA_SAP30BP_OT4_sgRNA_YFP_CP1029_C_miniABEV82G_T1	RNA_SAP30BP_OT4_sgRNA_YFP_CP1029_C_miniABEV82G_T1_L001_R1_001.fastq.gz	RNA_SAP30BP_OT4_sgRNA_YFP_CP1029_C_miniABEV82G_T1_L001_R2_001.fastq.gz
Fig 2c & Supp. Fig 6 & 7	RNA_SAP30BP_OT4_sgRNA_YFP_CP1029_C_miniABEV82G_T2	RNA_SAP30BP_OT4_sgRNA_YFP_CP1029_C_miniABEV82G_T2_L001_R1_001.fastq.gz	RNA_SAP30BP_OT4_sgRNA_YFP_CP1029_C_miniABEV82G_T2_L001_R2_001.fastq.gz
Fig 2c & Supp. Fig 6 & 7	RNA_SAP30BP_OT4_sgRNA_YFP_CP1029_C_miniABEV82G_T3	RNA_SAP30BP_OT4_sgRNA_YFP_CP1029_C_miniABEV82G_T3_L001_R1_001.fastq.gz	RNA_SAP30BP_OT4_sgRNA_YFP_CP1029_C_miniABEV82G_T3_L001_R2_001.fastq.gz
Fig 2c & Supp. Fig 6 & 7	RNA_SAP30BP_OT4_sgRNA_YFP_CP1029_N_ABEMax_T1	RNA_SAP30BP_OT4_sgRNA_YFP_CP1029_N_ABEMax_T1_L001_R1_001.fastq.gz	RNA_SAP30BP_OT4_sgRNA_YFP_CP1029_N_ABEMax_T1_L001_R2_001.fastq.gz
Fig 2c & Supp. Fig 6 & 7	RNA_SAP30BP_OT4_sgRNA_YFP_CP1029_N_ABEMax_T2	RNA_SAP30BP_OT4_sgRNA_YFP_CP1029_N_ABEMax_T2_L001_R1_001.fastq.gz	RNA_SAP30BP_OT4_sgRNA_YFP_CP1029_N_ABEMax_T2_L001_R2_001.fastq.gz
Fig 2c & Supp. Fig 6 & 7	RNA_SAP30BP_OT4_sgRNA_YFP_CP1029_N_ABEMax_T3	RNA_SAP30BP_OT4_sgRNA_YFP_CP1029_N_ABEMax_T3_L001_R1_001.fastq.gz	RNA_SAP30BP_OT4_sgRNA_YFP_CP1029_N_ABEMax_T3_L001_R2_001.fastq.gz
Fig 2c & Supp. Fig 6 & 7	RNA_SAP30BP_OT4_sgRNA_YFP_CP1029_N_C_ABEMax_T1	RNA_SAP30BP_OT4_sgRNA_YFP_CP1029_N_C_ABEMax_T1_L001_R1_001.fastq.gz	RNA_SAP30BP_OT4_sgRNA_YFP_CP1029_N_C_ABEMax_T1_L001_R2_001.fastq.gz
Fig 2c & Supp. Fig 6 & 7	RNA_SAP30BP_OT4_sgRNA_YFP_CP1029_N_C_ABEMax_T2	RNA_SAP30BP_OT4_sgRNA_YFP_CP1029_N_C_ABEMax_T2_L001_R1_001.fastq.gz	RNA_SAP30BP_OT4_sgRNA_YFP_CP1029_N_C_ABEMax_T2_L001_R2_001.fastq.gz
Fig 2c & Supp. Fig 6 & 7	RNA_SAP30BP_OT4_sgRNA_YFP_CP1029_N_C_ABEMax_T3	RNA_SAP30BP_OT4_sgRNA_YFP_CP1029_N_C_ABEMax_T3_L001_R1_001.fastq.gz	RNA_SAP30BP_OT4_sgRNA_YFP_CP1029_N_C_ABEMax_T3_L001_R2_001.fastq.gz
Fig 2c & Supp. Fig 6 & 7	RNA_SAP30BP_OT4_sgRNA_YFP_CP1029_N_miniABEV82G_T1	RNA_SAP30BP_OT4_sgRNA_YFP_CP1029_N_miniABEV82G_T1_L001_R1_001.fastq.gz	RNA_SAP30BP_OT4_sgRNA_YFP_CP1029_N_miniABEV82G_T1_L001_R2_001.fastq.gz
Fig 2c & Supp. Fig 6 & 7	RNA_SAP30BP_OT4_sgRNA_YFP_CP1029_N_miniABEV82G_T2	RNA_SAP30BP_OT4_sgRNA_YFP_CP1029_N_miniABEV82G_T2_L001_R1_001.fastq.gz	RNA_SAP30BP_OT4_sgRNA_YFP_CP1029_N_miniABEV82G_T2_L001_R2_001.fastq.gz
Fig 2c & Supp. Fig 6 & 7	RNA_SAP30BP_OT4_sgRNA_YFP_CP1029_N_miniABEV82G_T3	RNA_SAP30BP_OT4_sgRNA_YFP_CP1029_N_miniABEV82G_T3_L001_R1_001.fastq.gz	RNA_SAP30BP_OT4_sgRNA_YFP_CP1029_N_miniABEV82G_T3_L001_R2_001.fastq.gz
Fig 2c & Supp. Fig 6 & 7	RNA_SAP30BP_OT4_sgRNA_YFP_ID1058_ABEMax_T1	RNA_SAP30BP_OT4_sgRNA_YFP_ID1058_ABEMax_T1_L001_R1_001.fastq.gz	RNA_SAP30BP_OT4_sgRNA_YFP_ID1058_ABEMax_T1_L001_R2_001.fastq.gz
Fig 2c & Supp. Fig 6 & 7	RNA_SAP30BP_OT4_sgRNA_YFP_ID1058_ABEMax_T2	RNA_SAP30BP_OT4_sgRNA_YFP_ID1058_ABEMax_T2_L001_R1_001.fastq.gz	RNA_SAP30BP_OT4_sgRNA_YFP_ID1058_ABEMax_T2_L001_R2_001.fastq.gz
Fig 2c & Supp. Fig 6 & 7	RNA_SAP30BP_OT4_sgRNA_YFP_ID1058_ABEMax_T3	RNA_SAP30BP_OT4_sgRNA_YFP_ID1058_ABEMax_T3_L001_R1_001.fastq.gz	RNA_SAP30BP_OT4_sgRNA_YFP_ID1058_ABEMax_T3_L001_R2_001.fastq.gz
Fig 2c & Supp. Fig 6 & 7	RNA_SAP30BP_OT4_sgRNA_YFP_ID1058_miniABEV82G_T1	RNA_SAP30BP_OT4_sgRNA_YFP_ID1058_miniABEV82G_T1_L001_R1_001.fastq.gz	RNA_SAP30BP_OT4_sgRNA_YFP_ID1058_miniABEV82G_T1_L001_R2_001.fastq.gz
Fig 2c & Supp. Fig 6 & 7	RNA_SAP30BP_OT4_sgRNA_YFP_ID1058_miniABEV82G_T2	RNA_SAP30BP_OT4_sgRNA_YFP_ID1058_miniABEV82G_T2_L001_R1_001.fastq.gz	RNA_SAP30BP_OT4_sgRNA_YFP_ID1058_miniABEV82G_T2_L001_R2_001.fastq.gz
Fig 2c & Supp. Fig 6 & 7	RNA_SAP30BP_OT4_sgRNA_YFP_ID1058_miniABEV82G_T3	RNA_SAP30BP_OT4_sgRNA_YFP_ID1058_miniABEV82G_T3_L001_R1_001.fastq.gz	RNA_SAP30BP_OT4_sgRNA_YFP_ID1058_miniABEV82G_T3_L001_R2_001.fastq.gz
Fig 2c & Supp. Fig 6 & 7	RNA_SAP30BP_OT4_sgRNA_YFP_miniABEV82G_T1	RNA_SAP30BP_OT4_sgRNA_YFP_miniABEV82G_T1_L001_R1_001.fastq.gz	RNA_SAP30BP_OT4_sgRNA_YFP_miniABEV82G_T1_L001_R2_001.fastq.gz
Fig 2c & Supp. Fig 6 & 7	RNA_SAP30BP_OT4_sgRNA_YFP_miniABEV82G_T2	RNA_SAP30BP_OT4_sgRNA_YFP_miniABEV82G_T2_L001_R1_001.fastq.gz	RNA_SAP30BP_OT4_sgRNA_YFP_miniABEV82G_T2_L001_R2_001.fastq.gz
Fig 2c & Supp. Fig 6 & 7	RNA_SAP30BP_OT4_sgRNA_YFP_miniABEV82G_T3	RNA_SAP30BP_OT4_sgRNA_YFP_miniABEV82G_T3_L001_R1_001.fastq.gz	RNA_SAP30BP_OT4_sgRNA_YFP_miniABEV82G_T3_L001_R2_001.fastq.gz
Fig 2c & Supp. Fig 6 & 7	RNA_SAP30BP_OT4_YFP_SpCas9_mock_T1	RNA_SAP30BP_OT4_YFP_SpCas9_mock_T1_L001_R1_001.fastq.gz	RNA_SAP30BP_OT4_YFP_SpCas9_mock_T1_L001_R2_001.fastq.gz
Fig 2c & Supp. Fig 6 & 7	RNA_SAP30BP_OT4_YFP_SpCas9_mock_T2	RNA_SAP30BP_OT4_YFP_SpCas9_mock_T2_L001_R1_001.fastq.gz	RNA_SAP30BP_OT4_YFP_SpCas9_mock_T2_L001_R2_001.fastq.gz
Fig 2c & Supp. Fig 6 & 7	RNA_SAP30BP_OT4_YFP_SpCas9_mock_T3	RNA_SAP30BP_OT4_YFP_SpCas9_mock_T3_L001_R1_001.fastq.gz	RNA_SAP30BP_OT4_YFP_SpCas9_mock_T3_L001_R2_001.fastq.gz
Fig 2c & Supp. Fig 6 & 7	RNA_SCAP_OT6_ABE16_SpCas9_mock_T1	RNA_SCAP_OT6_ABE16_SpCas9_mock_T1_L001_R1_001.fastq.gz	RNA_SCAP_OT6_ABE16_SpCas9_mock_T1_L001_R2_001.fastq.gz
Fig 2c & Supp. Fig 6 & 7	RNA_SCAP_OT6_ABE16_SpCas9_mock_T2	RNA_SCAP_OT6_ABE16_SpCas9_mock_T2_L001_R1_001.fastq.gz	RNA_SCAP_OT6_ABE16_SpCas9_mock_T2_L001_R2_001.fastq.gz
Fig 2c & Supp. Fig 6 & 7	RNA_SCAP_OT6_ABE16_SpCas9_mock_T3	RNA_SCAP_OT6_ABE16_SpCas9_mock_T3_L001_R1_001.fastq.gz	RNA_SCAP_OT6_ABE16_SpCas9_mock_T3_L001_R2_001.fastq.gz
Fig 2c & Supp. Fig 6 & 7	RNA_SCAP_OT6_sgRNA_ABE16_ABEMax_T1	RNA_SCAP_OT6_sgRNA_ABE16_ABEMax_T1_L001_R1_001.fastq.gz	RNA_SCAP_OT6_sgRNA_ABE16_ABEMax_T1_L001_R2_001.fastq.gz
Fig 2c & Supp. Fig 6 & 7	RNA_SCAP_OT6_sgRNA_ABE16_ABEMax_T2	RNA_SCAP_OT6_sgRNA_ABE16_ABEMax_T2_L001_R1_001.fastq.gz	RNA_SCAP_OT6_sgRNA_ABE16_ABEMax_T2_L001_R2_001.fastq.gz
Fig 2c & Supp. Fig 6 & 7	RNA_SCAP_OT6_sgRNA_ABE16_ABEMax_T3	RNA_SCAP_OT6_sgRNA_ABE16_ABEMax_T3_L001_R1_001.fastq.gz	RNA_SCAP_OT6_sgRNA_ABE16_ABEMax_T3_L001_R2_001.fastq.gz
Fig 2c & Supp. Fig 6 & 7	RNA_SCAP_OT6_sgRNA_ABE16_CP1029_C_ABEMax_T1	RNA_SCAP_OT6_sgRNA_ABE16_CP1029_C_ABEMax_T1_L001_R1_001.fastq.gz	RNA_SCAP_OT6_sgRNA_ABE16_CP1029_C_ABEMax_T1_L001_R2_001.fastq.gz
Fig 2c & Supp. Fig 6 & 7	RNA_SCAP_OT6_sgRNA_ABE16_CP1029_C_ABEMax_T2	RNA_SCAP_OT6_sgRNA_ABE16_CP1029_C_ABEMax_T2_L001_R1_001.fastq.gz	RNA_SCAP_OT6_sgRNA_ABE16_CP1029_C_ABEMax_T2_L001_R2_001.fastq.gz
Fig 2c & Supp. Fig 6 & 7	RNA_SCAP_OT6_sgRNA_ABE16_CP1029_C_ABEMax_T3	RNA_SCAP_OT6_sgRNA_ABE16_CP1029_C_ABEMax_T3_L001_R1_001.fastq.gz	RNA_SCAP_OT6_sgRNA_ABE16_CP1029_C_ABEMax_T3_L001_R2_001.fastq.gz
Fig 2c & Supp. Fig 6 & 7	RNA_SCAP_OT6_sgRNA_ABE16_CP1029_C_miniABEV82G_T1	RNA_SCAP_OT6_sgRNA_ABE16_CP1029_C_miniABEV82G_T1_L001_R1_001.fastq.gz	RNA_SCAP_OT6_sgRNA_ABE16_CP1029_C_miniABEV82G_T1_L001_R2_001.fastq.gz
Fig 2c & Supp. Fig 6 & 7	RNA_SCAP_OT6_sgRNA_ABE16_CP1029_C_miniABEV82G_T2	RNA_SCAP_OT6_sgRNA_ABE16_CP1029_C_miniABEV82G_T2_L001_R1_001.fastq.gz	RNA_SCAP_OT6_sgRNA_ABE16_CP1029_C_miniABEV82G_T2_L001_R2_001.fastq.gz
Fig 2c & Supp. Fig 6 & 7	RNA_SCAP_OT6_sgRNA_ABE16_CP1029_C_miniABEV82G_T3	RNA_SCAP_OT6_sgRNA_ABE16_CP1029_C_miniABEV82G_T3_L001_R1_001.fastq.gz	RNA_SCAP_OT6_sgRNA_ABE16_CP1029_C_miniABEV82G_T3_L001_R2_001.fastq.gz
Fig 2c & Supp. Fig 6 & 7	RNA_SCAP_OT6_sgRNA_ABE16_CP1029_N_ABEMax_T1	RNA_SCAP_OT6_sgRNA_ABE16_CP1029_N_ABEMax_T1_L001_R1_001.fastq.gz	RNA_SCAP_OT6_sgRNA_ABE16_CP1029_N_ABEMax_T1_L001_R2_001.fastq.gz
Fig 2c & Supp. Fig 6 & 7	RNA_SCAP_OT6_sgRNA_ABE16_CP1029_N_ABEMax_T2	RNA_SCAP_OT6_sgRNA_ABE16_CP1029_N_ABEMax_T2_L001_R1_001.fastq.gz	RNA_SCAP_OT6_sgRNA_ABE16_CP1029_N_ABEMax_T2_L001_R2_001.fastq.gz
Fig 2c & Supp. Fig 6 & 7	RNA_SCAP_OT6_sgRNA_ABE16_CP1029_N_ABEMax_T3	RNA_SCAP_OT6_sgRNA_ABE16_CP1029_N_ABEMax_T3_L001_R1_001.fastq.gz	RNA_SCAP_OT6_sgRNA_ABE16_CP1029_N_ABEMax_T3_L001_R2_001.fastq.gz
Fig 2c & Supp. Fig 6 & 7	RNA_SCAP_OT6_sgRNA_ABE16_CP1029_N_C_ABEMax_T1	RNA_SCAP_OT6_sgRNA_ABE16_CP1029_N_C_ABEMax_T1_L001_R1_001.fastq.gz	RNA_SCAP_OT6_sgRNA_ABE16_CP1029_N_C_ABEMax_T1_L001_R2_001.fastq.gz
Fig 2c & Supp. Fig 6 & 7	RNA_SCAP_OT6_sgRNA_ABE16_CP1029_N_C_ABEMax_T2	RNA_SCAP_OT6_sgRNA_ABE16_CP1029_N_C_ABEMax_T2_L001_R1_001.fastq.gz	RNA_SCAP_OT6_sgRNA_ABE16_CP1029_N_C_ABEMax_T2_L001_R2_001.fastq.gz
Fig 2c & Supp. Fig 6 & 7	RNA_SCAP_OT6_sgRNA_ABE16_CP1029_N_C_ABEMax_T3	RNA_SCAP_OT6_sgRNA_ABE16_CP1029_N_C_ABEMax_T3_L001_R1_001.fastq.gz	RNA_SCAP_OT6_sgRNA_ABE16_CP1029_N_C_ABEMax_T3_L001_R2_001.fastq.gz
Fig 2c & Supp. Fig 6 & 7	RNA_SCAP_OT6_sgRNA_ABE16_CP1029_N_miniABEV82G_T1	RNA_SCAP_OT6_sgRNA_ABE16_CP1029_N_miniABEV82G_T1_L001_R1_001.fastq.gz	RNA_SCAP_OT6_sgRNA_ABE16_CP1029_N_miniABEV82G_T1_L001_R2_001.fastq.gz
Fig 2c & Supp. Fig 6 & 7	RNA_SCAP_OT6_sgRNA_ABE16_CP1029_N_miniABEV82G_T2	RNA_SCAP_OT6_sgRNA_ABE16_CP1029_N_miniABEV82G_T2_L001_R1_001.fastq.gz	RNA_SCAP_OT6_sgRNA_ABE16_CP1029_N_miniABEV82G_T2_L001_R2_001.fastq.gz
Fig 2c & Supp. Fig 6 & 7	RNA_SCAP_OT6_sgRNA_ABE16_CP1029_N_miniABEV82G_T3	RNA_SCAP_OT6_sgRNA_ABE16_CP1029_N_miniABEV82G_T3_L001_R1_001.fastq.gz	RNA_SCAP_OT6_sgRNA_ABE16_CP1029_N_miniABEV82G_T3_L001_R2_001.fastq.gz
Fig 2c & Supp. Fig 6 & 7	RNA_SCAP_OT6_sgRNA_ABE16_ID1058_ABEMax_T1	RNA_SCAP_OT6_sgRNA_ABE16_ID1058_ABEMax_T1_L001_R1_001.fastq.gz	RNA_SCAP_OT6_sgRNA_ABE16_ID1058_ABEMax_T1_L001_R2_001.fastq.gz
Fig 2c & Supp. Fig 6 & 7	RNA_SCAP_OT6_sgRNA_ABE16_ID1058_ABEMax_T2	RNA_SCAP_OT6_sgRNA_ABE16_ID1058_ABEMax_T2_L001_R1_001.fastq.gz	RNA_SCAP_OT6_sgRNA_ABE16_ID1058_ABEMax_T2_L001_R2_001.fastq.gz
Fig 2c & Supp. Fig 6 & 7	RNA_SCAP_OT6_sgRNA_ABE16_ID1058_ABEMax_T3	RNA_SCAP_OT6_sgRNA_ABE16_ID1058_ABEMax_T3_L001_R1_001.fastq.gz	RNA_SCAP_OT6_sgRNA_ABE16_ID1058_ABEMax_T3_L001_R2_001.fastq.gz
Fig 2c & Supp. Fig 6 & 7	RNA_SCAP_OT6_sgRNA_ABE16_ID1058_miniABEV82G_T1	RNA_SCAP_OT6_sgRNA_ABE16_ID1058_miniABEV82G_T1_L001_R1_001.fastq.gz	RNA_SCAP_OT6_sgRNA_ABE16_ID1058_miniABEV82G_T1_L001_R2_001.fastq.gz
Fig 2c & Supp. Fig 6 & 7	RNA_SCAP_OT6_sgRNA_ABE16_ID1058_miniABEV82G_T2	RNA_SCAP_OT6_sgRNA_ABE16_ID1058_miniABEV82G_T2_L001_R1_001.fastq.gz	RNA_SCAP_OT6_sgRNA_ABE16_ID1058_miniABEV82G_T2_L001_R2_001.fastq.gz
Fig 2c & Supp. Fig 6 & 7	RNA_SCAP_OT6_sgRNA_ABE16_ID1058_miniABEV82G_T3	RNA_SCAP_OT6_sgRNA_ABE16_ID1058_miniABEV82G_T3_L001_R1_001.fastq.gz	RNA_SCAP_OT6_sgRNA_ABE16_ID1058_miniABEV82G_T3_L001_R2_001.fastq.gz
Fig 2c & Supp. Fig 6 & 7	RNA_SCAP_OT6_sgRNA_ABE16_miniABEV82G_T1	RNA_SCAP_OT6_sgRNA_ABE16_miniABEV82G_T1_L001_R1_001.fastq.gz	RNA_SCAP_OT6_sgRNA_ABE16_miniABEV82G_T1_L001_R2_001.fastq.gz
Fig 2c & Supp. Fig 6 & 7	RNA_SCAP_OT6_sgRNA_ABE16_miniABEV82G_T2	RNA_SCAP_OT6_sgRNA_ABE16_miniABEV82G_T2_L001_R1_001.fastq.gz	RNA_SCAP_OT6_sgRNA_ABE16_miniABEV82G_T2_L001_R2_001.fastq.gz
Fig 2c & Supp. Fig 6 & 7	RNA_SCAP_OT6_sgRNA_ABE16_miniABEV82G_T3	RNA_SCAP_OT6_sgRNA_ABE16_miniABEV82G_T3_L001_R1_001.fastq.gz	RNA_SCAP_OT6_sgRNA_ABE16_miniABEV82G_T3_L001_R2_001.fastq.gz
Fig 2c & Supp. Fig 6 & 7	RNA_SCAP_OT6_sgRNA_LacZ_ABEMax_T1	RNA_SCAP_OT6_sgRNA_LacZ_ABEMax_T1_L001_R1_001.fastq.gz	RNA_SCAP_OT6_sgRNA_LacZ_ABEMax_T1_L001_R2_001.fastq.gz
Fig 2c & Supp. Fig 6 & 7	RNA_SCAP_OT6_sgRNA_LacZ_ABEMax_T2	RNA_SCAP_OT6_sgRNA_LacZ_ABEMax_T2_L001_R1_001.fastq.gz	RNA_SCAP_OT6_sgRNA_LacZ_ABEMax_T2_L001_R2_001.fastq.gz
Fig 2c & Supp. Fig 6 & 7	RNA_SCAP_OT6_sgRNA_LacZ_ABEMax_T3	RNA_SCAP_OT6_sgRNA_LacZ_ABEMax_T3_L001_R1_001.fastq.gz	RNA_SCAP_OT6_sgRNA_LacZ_ABEMax_T3_L001_R2_001.fastq.gz
Fig 2c & Supp. Fig 6 & 7	RNA_SCAP_OT6_sgRNA_LacZ_CP1029_C_ABEMax_T1	RNA_SCAP_OT6_sgRNA_LacZ_CP1029_C_ABEMax_T1_L001_R1_001.fastq.gz	RNA_SCAP_OT6_sgRNA_LacZ_CP1029_C_ABEMax_T1_L001_R2_001.fastq.gz
Fig 2c & Supp. Fig 6 & 7	RNA_SCAP_OT6_sgRNA_LacZ_CP1029_C_ABEMax_T2	RNA_SCAP_OT6_sgRNA_LacZ_CP1029_C_ABEMax_T2_L001_R1_001.fastq.gz	RNA_SCAP_OT6_sgRNA_LacZ_CP1029_C_ABEMax_T2_L001_R2_001.fastq.gz
Fig 2c & Supp. Fig 6 & 7	RNA_SCAP_OT6_sgRNA_LacZ_CP1029_C_ABEMax_T3	RNA_SCAP_OT6_sgRNA_LacZ_CP1029_C_ABEMax_T3_L001_R1_001.fastq.gz	RNA_SCAP_OT6_sgRNA_LacZ_CP1029_C_ABEMax_T3_L001_R2_001.fastq.gz
Fig 2c & Supp. Fig 6 & 7	RNA_SCAP_OT6_sgRNA_LacZ_CP1029_C_miniABEV82G_T1	RNA_SCAP_OT6_sgRNA_LacZ_CP1029_C_miniABEV82G_T1_L001_R1_001.fastq.gz	RNA_SCAP_OT6_sgRNA_LacZ_CP1029_C_miniABEV82G_T1_L001_R2_001.fastq.gz
Fig 2c & Supp. Fig 6 & 7	RNA_SCAP_OT6_sgRNA_LacZ_CP1029_C_miniABEV82G_T2	RNA_SCAP_OT6_sgRNA_LacZ_CP1029_C_miniABEV82G_T2_L001_R1_001.fastq.gz	RNA_SCAP_OT6_sgRNA_LacZ_CP1029_C_miniABEV82G_T2_L001_R2_001.fastq.gz
Fig 2c & Supp. Fig 6 & 7	RNA_SCAP_OT6_sgRNA_LacZ_CP1029_C_miniABEV82G_T3	RNA_SCAP_OT6_sgRNA_LacZ_CP1029_C_miniABEV82G_T3_L001_R1_001.fastq.gz	RNA_SCAP_OT6_sgRNA_LacZ_CP1029_C_miniABEV82G_T3_L001_R2_001.fastq.gz
Fig 2c & Supp. Fig 6 & 7	RNA_SCAP_OT6_sgRNA_LacZ_CP1029_N_ABEMax_T1	RNA_SCAP_OT6_sgRNA_LacZ_CP1029_N_ABEMax_T1_L001_R1_001.fastq.gz	RNA_SCAP_OT6_sgRNA_LacZ_CP1029_N_ABEMax_T1_L001_R2_001.fastq.gz
Fig 2c & Supp. Fig 6 & 7	RNA_SCAP_OT6_sgRNA_LacZ_CP1029_N_ABEMax_T2	RNA_SCAP_OT6_sgRNA_LacZ_CP1029_N_ABEMax_T2_L001_R1_001.fastq.gz	RNA_SCAP_OT6_sgRNA_LacZ_CP1029_N_ABEMax_T2_L001_R2_001.fastq.gz
Fig 2c & Supp. Fig 6 & 7	RNA_SCAP_OT6_sgRNA_LacZ_CP1029_N_ABEMax_T3	RNA_SCAP_OT6_sgRNA_LacZ_CP1029_N_ABEMax_T3_L001_R1_001.fastq.gz	RNA_SCAP_OT6_sgRNA_LacZ_CP1029_N_ABEMax_T3_L001_R2_001.fastq.gz
Fig 2c & Supp. Fig 6 & 7	RNA_SCAP_OT6_sgRNA_LacZ_CP1029_N_C_ABEMax_T1	RNA_SCAP_OT6_sgRNA_LacZ_CP1029_N_C_ABEMax_T1_L001_R1_001.fastq.gz	RNA_SCAP_OT6_sgRNA_LacZ_CP1029_N_C_ABEMax_T1_L001_R2_001.fastq.gz
Fig 2c & Supp. Fig 6 & 7	RNA_SCAP_OT6_sgRNA_LacZ_CP1029_N_C_ABEMax_T2	RNA_SCAP_OT6_sgRNA_LacZ_CP1029_N_C_ABEMax_T2_L001_R1_001.fastq.gz	RNA_SCAP_OT6_sgRNA_LacZ_CP1029_N_C_ABEMax_T2_L001_R2_001.fastq.gz
Fig 2c & Supp. Fig 6 & 7	RNA_SCAP_OT6_sgRNA_LacZ_CP1029_N_C_ABEMax_T3	RNA_SCAP_OT6_sgRNA_LacZ_CP1029_N_C_ABEMax_T3_L001_R1_001.fastq.gz	RNA_SCAP_OT6_sgRNA_LacZ_CP1029_N_C_ABEMax_T3_L001_R2_001.fastq.gz
Fig 2c & Supp. Fig 6 & 7	RNA_SCAP_OT6_sgRNA_LacZ_CP1029_N_miniABEV82G_T1	RNA_SCAP_OT6_sgRNA_LacZ_CP1029_N_miniABEV82G_T1_L001_R1_001.fastq.gz	RNA_SCAP_OT6_sgRNA_LacZ_CP1029_N_miniABEV82G_T1_L001_R2_001.fastq.gz
Fig 2c & Supp. Fig 6 & 7	RNA_SCAP_OT6_sgRNA_LacZ_CP1029_N_miniABEV82G_T2	RNA_SCAP_OT6_sgRNA_LacZ_CP1029_N_miniABEV82G_T2_L001_R1_001.fastq.gz	RNA_SCAP_OT6_sgRNA_LacZ_CP1029_N_miniABEV82G_T2_L001_R2_001.fastq.gz
Fig 2c & Supp. Fig 6 & 7	RNA_SCAP_OT6_sgRNA_LacZ_CP1029_N_miniABEV82G_T3	RNA_SCAP_OT6_sgRNA_LacZ_CP1029_N_miniABEV82G_T3_L001_R1_001.fastq.gz	RNA_SCAP_OT6_sgRNA_LacZ_CP1029_N_miniABEV82G_T3_L001_R2_001.fastq.gz
Fig 2c & Supp. Fig 6 & 7	RNA_SCAP_OT6_sgRNA_LacZ_ID1058_ABEMax_T1	RNA_SCAP_OT6_sgRNA_LacZ_ID1058_ABEMax_T1_L001_R1_001.fastq.gz	RNA_SCAP_OT6_sgRNA_LacZ_ID1058_ABEMax_T1_L001_R2_001.fastq.gz
Fig 2c & Supp. Fig 6 & 7	RNA_SCAP_OT6_sgRNA_LacZ_ID1058_ABEMax_T2	RNA_SCAP_OT6_sgRNA_LacZ_ID1058_ABEMax_T2_L001_R1_001.fastq.gz	RNA_SCAP_OT6_sgRNA_LacZ_ID1058_ABEMax_T2_L001_R2_001.fastq.gz
Fig 2c & Supp. Fig 6 & 7	RNA_SCAP_OT6_sgRNA_LacZ_ID1058_ABEMax_T3	RNA_SCAP_OT6_sgRNA_LacZ_ID1058_ABEMax_T3_L001_R1_001.fastq.gz	RNA_SCAP_OT6_sgRNA_LacZ_ID1058_ABEMax_T3_L001_R2_001.fastq.gz
Fig 2c & Supp. Fig 6 & 7	RNA_SCAP_OT6_sgRNA_LacZ_ID1058_miniABEV82G_T1	RNA_SCAP_OT6_sgRNA_LacZ_ID1058_miniABEV82G_T1_L001_R1_001.fastq.gz	RNA_SCAP_OT6_sgRNA_LacZ_ID1058_miniABEV82G_T1_L001_R2_001.fastq.gz
Fig 2c & Supp. Fig 6 & 7	RNA_SCAP_OT6_sgRNA_LacZ_ID1058_miniABEV82G_T2	RNA_SCAP_OT6_sgRNA_LacZ_ID1058_miniABEV82G_T2_L001_R1_001.fastq.gz	RNA_SCAP_OT6_sgRNA_LacZ_ID1058_miniABEV82G_T2_L001_R2_001.fastq.gz
Fig 2c & Supp. Fig 6 & 7	RNA_SCAP_OT6_sgRNA_LacZ_ID1058_miniABEV82G_T3	RNA_SCAP_OT6_sgRNA_LacZ_ID1058_miniABEV82G_T3_L001_R1_001.fastq.gz	RNA_SCAP_OT6_sgRNA_LacZ_ID1058_miniABEV82G_T3_L001_R2_001.fastq.gz
Fig 2c & Supp. Fig 6 & 7	RNA_SCAP_OT6_sgRNA_LacZ_miniABEV82G_T1	RNA_SCAP_OT6_sgRNA_LacZ_miniABEV82G_T1_L001_R1_001.fastq.gz	RNA_SCAP_OT6_sgRNA_LacZ_miniABEV82G_T1_L001_R2_001.fastq.gz
Fig 2c & Supp. Fig 6 & 7	RNA_SCAP_OT6_sgRNA_LacZ_miniABEV82G_T2	RNA_SCAP_OT6_sgRNA_LacZ_miniABEV82G_T2_L001_R1_001.fastq.gz	RNA_SCAP_OT6_sgRNA_LacZ_miniABEV82G_T2_L001_R2_001.fastq.gz
Fig 2c & Supp. Fig 6 & 7	RNA_SCAP_OT6_sgRNA_LacZ_miniABEV82G_T3	RNA_SCAP_OT6_sgRNA_LacZ_miniABEV82G_T3_L001_R1_001.fastq.gz	RNA_SCAP_OT6_sgRNA_LacZ_miniABEV82G_T3_L001_R2_001.fastq.gz
Fig 2c & Supp. Fig 6 & 7	RNA_SCAP_OT6_sgRNA_YFP_ABEMax_T1	RNA_SCAP_OT6_sgRNA_YFP_ABEMax_T1_L001_R1_001.fastq.gz	RNA_SCAP_OT6_sgRNA_YFP_ABEMax_T1_L001_R2_001.fastq.gz
Fig 2c & Supp. Fig 6 & 7	RNA_SCAP_OT6_sgRNA_YFP_ABEMax_T2	RNA_SCAP_OT6_sgRNA_YFP_ABEMax_T2_L001_R1_001.fastq.gz	RNA_SCAP_OT6_sgRNA_YFP_ABEMax_T2_L001_R2_001.fastq.gz
Fig 2c & Supp. Fig 6 & 7	RNA_SCAP_OT6_sgRNA_YFP_ABEMax_T3	RNA_SCAP_OT6_sgRNA_YFP_ABEMax_T3_L001_R1_001.fastq.gz	RNA_SCAP_OT6_sgRNA_YFP_ABEMax_T3_L001_R2_001.fastq.gz
Fig 2c & Supp. Fig 6 & 7	RNA_SCAP_OT6_sgRNA_YFP_CP1029_C_ABEMax_T1	RNA_SCAP_OT6_sgRNA_YFP_CP1029_C_ABEMax_T1_L001_R1_001.fastq.gz	RNA_SCAP_OT6_sgRNA_YFP_CP1029_C_ABEMax_T1_L001_R2_001.fastq.gz
Fig 2c & Supp. Fig 6 & 7	RNA_SCAP_OT6_sgRNA_YFP_CP1029_C_ABEMax_T2	RNA_SCAP_OT6_sgRNA_YFP_CP1029_C_ABEMax_T2_L001_R1_001.fastq.gz	RNA_SCAP_OT6_sgRNA_YFP_CP1029_C_ABEMax_T2_L001_R2_001.fastq.gz
Fig 2c & Supp. Fig 6 & 7	RNA_SCAP_OT6_sgRNA_YFP_CP1029_C_ABEMax_T3	RNA_SCAP_OT6_sgRNA_YFP_CP1029_C_ABEMax_T3_L001_R1_001.fastq.gz	RNA_SCAP_OT6_sgRNA_YFP_CP1029_C_ABEMax_T3_L001_R2_001.fastq.gz
Fig 2c & Supp. Fig 6 & 7	RNA_SCAP_OT6_sgRNA_YFP_CP1029_C_miniABEV82G_T1	RNA_SCAP_OT6_sgRNA_YFP_CP1029_C_miniABEV82G_T1_L001_R1_001.fastq.gz	RNA_SCAP_OT6_sgRNA_YFP_CP1029_C_miniABEV82G_T1_L001_R2_001.fastq.gz
Fig 2c & Supp. Fig 6 & 7	RNA_SCAP_OT6_sgRNA_YFP_CP1029_C_miniABEV82G_T2	RNA_SCAP_OT6_sgRNA_YFP_CP1029_C_miniABEV82G_T2_L001_R1_001.fastq.gz	RNA_SCAP_OT6_sgRNA_YFP_CP1029_C_miniABEV82G_T2_L001_R2_001.fastq.gz
Fig 2c & Supp. Fig 6 & 7	RNA_SCAP_OT6_sgRNA_YFP_CP1029_C_miniABEV82G_T3	RNA_SCAP_OT6_sgRNA_YFP_CP1029_C_miniABEV82G_T3_L001_R1_001.fastq.gz	RNA_SCAP_OT6_sgRNA_YFP_CP1029_C_miniABEV82G_T3_L001_R2_001.fastq.gz
Fig 2c & Supp. Fig 6 & 7	RNA_SCAP_OT6_sgRNA_YFP_CP1029_N_ABEMax_T1	RNA_SCAP_OT6_sgRNA_YFP_CP1029_N_ABEMax_T1_L001_R1_001.fastq.gz	RNA_SCAP_OT6_sgRNA_YFP_CP1029_N_ABEMax_T1_L001_R2_001.fastq.gz
Fig 2c & Supp. Fig 6 & 7	RNA_SCAP_OT6_sgRNA_YFP_CP1029_N_ABEMax_T2	RNA_SCAP_OT6_sgRNA_YFP_CP1029_N_ABEMax_T2_L001_R1_001.fastq.gz	RNA_SCAP_OT6_sgRNA_YFP_CP1029_N_ABEMax_T2_L001_R2_001.fastq.gz
Fig 2c & Supp. Fig 6 & 7	RNA_SCAP_OT6_sgRNA_YFP_CP1029_N_ABEMax_T3	RNA_SCAP_OT6_sgRNA_YFP_CP1029_N_ABEMax_T3_L001_R1_001.fastq.gz	RNA_SCAP_OT6_sgRNA_YFP_CP1029_N_ABEMax_T3_L001_R2_001.fastq.gz
Fig 2c & Supp. Fig 6 & 7	RNA_SCAP_OT6_sgRNA_YFP_CP1029_N_C_ABEMax_T1	RNA_SCAP_OT6_sgRNA_YFP_CP1029_N_C_ABEMax_T1_L001_R1_001.fastq.gz	RNA_SCAP_OT6_sgRNA_YFP_CP1029_N_C_ABEMax_T1_L001_R2_001.fastq.gz
Fig 2c & Supp. Fig 6 & 7	RNA_SCAP_OT6_sgRNA_YFP_CP1029_N_C_ABEMax_T2	RNA_SCAP_OT6_sgRNA_YFP_CP1029_N_C_ABEMax_T2_L001_R1_001.fastq.gz	RNA_SCAP_OT6_sgRNA_YFP_CP1029_N_C_ABEMax_T2_L001_R2_001.fastq.gz
Fig 2c & Supp. Fig 6 & 7	RNA_SCAP_OT6_sgRNA_YFP_CP1029_N_C_ABEMax_T3	RNA_SCAP_OT6_sgRNA_YFP_CP1029_N_C_ABEMax_T3_L001_R1_001.fastq.gz	RNA_SCAP_OT6_sgRNA_YFP_CP1029_N_C_ABEMax_T3_L001_R2_001.fastq.gz
Fig 2c & Supp. Fig 6 & 7	RNA_SCAP_OT6_sgRNA_YFP_CP1029_N_miniABEV82G_T1	RNA_SCAP_OT6_sgRNA_YFP_CP1029_N_miniABEV82G_T1_L001_R1_001.fastq.gz	RNA_SCAP_OT6_sgRNA_YFP_CP1029_N_miniABEV82G_T1_L001_R2_001.fastq.gz
Fig 2c & Supp. Fig 6 & 7	RNA_SCAP_OT6_sgRNA_YFP_CP1029_N_miniABEV82G_T2	RNA_SCAP_OT6_sgRNA_YFP_CP1029_N_miniABEV82G_T2_L001_R1_001.fastq.gz	RNA_SCAP_OT6_sgRNA_YFP_CP1029_N_miniABEV82G_T2_L001_R2_001.fastq.gz
Fig 2c & Supp. Fig 6 & 7	RNA_SCAP_OT6_sgRNA_YFP_CP1029_N_miniABEV82G_T3	RNA_SCAP_OT6_sgRNA_YFP_CP1029_N_miniABEV82G_T3_L001_R1_001.fastq.gz	RNA_SCAP_OT6_sgRNA_YFP_CP1029_N_miniABEV82G_T3_L001_R2_001.fastq.gz
Fig 2c & Supp. Fig 6 & 7	RNA_SCAP_OT6_sgRNA_YFP_ID1058_ABEMax_T1	RNA_SCAP_OT6_sgRNA_YFP_ID1058_ABEMax_T1_L001_R1_001.fastq.gz	RNA_SCAP_OT6_sgRNA_YFP_ID1058_ABEMax_T1_L001_R2_001.fastq.gz
Fig 2c & Supp. Fig 6 & 7	RNA_SCAP_OT6_sgRNA_YFP_ID1058_ABEMax_T2	RNA_SCAP_OT6_sgRNA_YFP_ID1058_ABEMax_T2_L001_R1_001.fastq.gz	RNA_SCAP_OT6_sgRNA_YFP_ID1058_ABEMax_T2_L001_R2_001.fastq.gz
Fig 2c & Supp. Fig 6 & 7	RNA_SCAP_OT6_sgRNA_YFP_ID1058_ABEMax_T3	RNA_SCAP_OT6_sgRNA_YFP_ID1058_ABEMax_T3_L001_R1_001.fastq.gz	RNA_SCAP_OT6_sgRNA_YFP_ID1058_ABEMax_T3_L001_R2_001.fastq.gz
Fig 2c & Supp. Fig 6 & 7	RNA_SCAP_OT6_sgRNA_YFP_ID1058_miniABEV82G_T1	RNA_SCAP_OT6_sgRNA_YFP_ID1058_miniABEV82G_T1_L001_R1_001.fastq.gz	RNA_SCAP_OT6_sgRNA_YFP_ID1058_miniABEV82G_T1_L001_R2_001.fastq.gz
Fig 2c & Supp. Fig 6 & 7	RNA_SCAP_OT6_sgRNA_YFP_ID1058_miniABEV82G_T2	RNA_SCAP_OT6_sgRNA_YFP_ID1058_miniABEV82G_T2_L001_R1_001.fastq.gz	RNA_SCAP_OT6_sgRNA_YFP_ID1058_miniABEV82G_T2_L001_R2_001.fastq.gz
Fig 2c & Supp. Fig 6 & 7	RNA_SCAP_OT6_sgRNA_YFP_ID1058_miniABEV82G_T3	RNA_SCAP_OT6_sgRNA_YFP_ID1058_miniABEV82G_T3_L001_R1_001.fastq.gz	RNA_SCAP_OT6_sgRNA_YFP_ID1058_miniABEV82G_T3_L001_R2_001.fastq.gz
Fig 2c & Supp. Fig 6 & 7	RNA_SCAP_OT6_sgRNA_YFP_miniABEV82G_T1	RNA_SCAP_OT6_sgRNA_YFP_miniABEV82G_T1_L001_R1_001.fastq.gz	RNA_SCAP_OT6_sgRNA_YFP_miniABEV82G_T1_L001_R2_001.fastq.gz
Fig 2c & Supp. Fig 6 & 7	RNA_SCAP_OT6_sgRNA_YFP_miniABEV82G_T2	RNA_SCAP_OT6_sgRNA_YFP_miniABEV82G_T2_L001_R1_001.fastq.gz	RNA_SCAP_OT6_sgRNA_YFP_miniABEV82G_T2_L001_R2_001.fastq.gz
Fig 2c & Supp. Fig 6 & 7	RNA_SCAP_OT6_sgRNA_YFP_miniABEV82G_T3	RNA_SCAP_OT6_sgRNA_YFP_miniABEV82G_T3_L001_R1_001.fastq.gz	RNA_SCAP_OT6_sgRNA_YFP_miniABEV82G_T3_L001_R2_001.fastq.gz
Fig 2c & Supp. Fig 6 & 7	RNA_SCAP_OT6_YFP_SpCas9_mock_T1	RNA_SCAP_OT6_YFP_SpCas9_mock_T1_L001_R1_001.fastq.gz	RNA_SCAP_OT6_YFP_SpCas9_mock_T1_L001_R2_001.fastq.gz
Fig 2c & Supp. Fig 6 & 7	RNA_SCAP_OT6_YFP_SpCas9_mock_T2	RNA_SCAP_OT6_YFP_SpCas9_mock_T2_L001_R1_001.fastq.gz	RNA_SCAP_OT6_YFP_SpCas9_mock_T2_L001_R2_001.fastq.gz
Fig 2c & Supp. Fig 6 & 7	RNA_SCAP_OT6_YFP_SpCas9_mock_T3	RNA_SCAP_OT6_YFP_SpCas9_mock_T3_L001_R1_001.fastq.gz	RNA_SCAP_OT6_YFP_SpCas9_mock_T3_L001_R2_001.fastq.gz
Fig 3a, Fig 3b	DNA_I744_A1_T1	T1-I744-A1_S49_L001_R1_001.fastq.gz	T1-I744-A1_S49_L001_R2_001.fastq.gz
Fig 3a, Fig 3b	DNA_I744_A1_T2	T2-I744-A1_S57_L001_R1_001.fastq.gz	T2-I744-A1_S57_L001_R2_001.fastq.gz
Fig 3a, Fig 3b	DNA_I744_A1_T3	T3-I744-A1_S65_L001_R1_001.fastq.gz	T3-I744-A1_S65_L001_R2_001.fastq.gz
Fig 3a, Fig 3b	DNA_I744_A11_T1	T1-I744-A11_S56_L001_R1_001.fastq.gz	T1-I744-A11_S56_L001_R2_001.fastq.gz
Fig 3a, Fig 3b	DNA_I744_A11_T2	T2-I744-A11_S64_L001_R1_001.fastq.gz	T2-I744-A11_S64_L001_R2_001.fastq.gz
Fig 3a, Fig 3b	DNA_I744_A11_T3	T3-I744-A11_S72_L001_R1_001.fastq.gz	T3-I744-A11_S72_L001_R2_001.fastq.gz
Fig 3a, Fig 3b	DNA_I744_A17_T1	T1-I744-A17_S146_L001_R1_001.fastq.gz	T1-I744-A17_S146_L001_R2_001.fastq.gz
Fig 3a, Fig 3b	DNA_I744_A17_T2	T2-I744-A17_S154_L001_R1_001.fastq.gz	T2-I744-A17_S154_L001_R2_001.fastq.gz
Fig 3a, Fig 3b	DNA_I744_A17_T3	T3-I744-A17_S161_L001_R1_001.fastq.gz	T3-I744-A17_S161_L001_R2_001.fastq.gz
Fig 3a, Fig 3b	DNA_I744_A18_T1	T1-I744-A18_S147_L001_R1_001.fastq.gz	T1-I744-A18_S147_L001_R2_001.fastq.gz
Fig 3a, Fig 3b	DNA_I744_A18_T2	T2-I744-A18_S155_L001_R1_001.fastq.gz	T2-I744-A18_S155_L001_R2_001.fastq.gz
Fig 3a, Fig 3b	DNA_I744_A18_T3	T3-I744-A18_S162_L001_R1_001.fastq.gz	T3-I744-A18_S162_L001_R2_001.fastq.gz
Fig 3a, Fig 3b	DNA_I744_A19_T1	T1-I744-A19_S148_L001_R1_001.fastq.gz	T1-I744-A19_S148_L001_R2_001.fastq.gz
Fig 3a, Fig 3b	DNA_I744_A19_T2	T2-I744-A19_S156_L001_R1_001.fastq.gz	T2-I744-A19_S156_L001_R2_001.fastq.gz
Fig 3a, Fig 3b	DNA_I744_A19_T3	T3-I744-A19_S163_L001_R1_001.fastq.gz	T3-I744-A19_S163_L001_R2_001.fastq.gz
Fig 3a, Fig 3b	DNA_I744_A21_T1	T1-I744-A21_S149_L001_R1_001.fastq.gz	T1-I744-A21_S149_L001_R2_001.fastq.gz
Fig 3a, Fig 3b	DNA_I744_A21_T2	T2-I744-A21_S157_L001_R1_001.fastq.gz	T2-I744-A21_S157_L001_R2_001.fastq.gz
Fig 3a, Fig 3b	DNA_I744_A21_T3	T3-I744-A21_S164_L001_R1_001.fastq.gz	T3-I744-A21_S164_L001_R2_001.fastq.gz
Fig 3a, Fig 3b	DNA_I744_A27_T1	T1-I744-A27_S150_L001_R1_001.fastq.gz	T1-I744-A27_S150_L001_R2_001.fastq.gz
Fig 3a, Fig 3b	DNA_I744_A27_T2	T2-I744-A27_S158_L001_R1_001.fastq.gz	T2-I744-A27_S158_L001_R2_001.fastq.gz
Fig 3a, Fig 3b	DNA_I744_A27_T3	T3-I744-A27_S165_L001_R1_001.fastq.gz	T3-I744-A27_S165_L001_R2_001.fastq.gz
Fig 3a, Fig 3b	DNA_I744_A3_T1	T1-I744-A3_S50_L001_R1_001.fastq.gz	T1-I744-A3_S50_L001_R2_001.fastq.gz
Fig 3a, Fig 3b	DNA_I744_A3_T2	T2-I744-A3_S58_L001_R1_001.fastq.gz	T2-I744-A3_S58_L001_R2_001.fastq.gz
Fig 3a, Fig 3b	DNA_I744_A3_T3	T3-I744-A3_S66_L001_R1_001.fastq.gz	T3-I744-A3_S66_L001_R2_001.fastq.gz
Fig 3a, Fig 3b	DNA_I744_A4_T1	T1-I744-A4_S51_L001_R1_001.fastq.gz	T1-I744-A4_S51_L001_R2_001.fastq.gz
Fig 3a, Fig 3b	DNA_I744_A4_T2	T2-I744-A4_S59_L001_R1_001.fastq.gz	T2-I744-A4_S59_L001_R2_001.fastq.gz
Fig 3a, Fig 3b	DNA_I744_A4_T3	T3-I744-A4_S67_L001_R1_001.fastq.gz	T3-I744-A4_S67_L001_R2_001.fastq.gz
Fig 3a, Fig 3b	DNA_I744_A5_T1	T1-I744-A5_S52_L001_R1_001.fastq.gz	T1-I744-A5_S52_L001_R2_001.fastq.gz
Fig 3a, Fig 3b	DNA_I744_A5_T2	T2-I744-A5_S60_L001_R1_001.fastq.gz	T2-I744-A5_S60_L001_R2_001.fastq.gz
Fig 3a, Fig 3b	DNA_I744_A5_T3	T3-I744-A5_S68_L001_R1_001.fastq.gz	T3-I744-A5_S68_L001_R2_001.fastq.gz
Fig 3a, Fig 3b	DNA_I744_A7_T1	T1-I744-A7_S53_L001_R1_001.fastq.gz	T1-I744-A7_S53_L001_R2_001.fastq.gz
Fig 3a, Fig 3b	DNA_I744_A7_T2	T2-I744-A7_S61_L001_R1_001.fastq.gz	T2-I744-A7_S61_L001_R2_001.fastq.gz
Fig 3a, Fig 3b	DNA_I744_A7_T3	T3-I744-A7_S69_L001_R1_001.fastq.gz	T3-I744-A7_S69_L001_R2_001.fastq.gz
Fig 3a, Fig 3b	DNA_I744_A8_T1	T1-I744-A8_S54_L001_R1_001.fastq.gz	T1-I744-A8_S54_L001_R2_001.fastq.gz
Fig 3a, Fig 3b	DNA_I744_A8_T2	T2-I744-A8_S62_L001_R1_001.fastq.gz	T2-I744-A8_S62_L001_R2_001.fastq.gz
Fig 3a, Fig 3b	DNA_I744_A8_T3	T3-I744-A8_S70_L001_R1_001.fastq.gz	T3-I744-A8_S70_L001_R2_001.fastq.gz
Fig 3a, Fig 3b	DNA_I744_A9_T1	T1-I744-A9_S55_L001_R1_001.fastq.gz	T1-I744-A9_S55_L001_R2_001.fastq.gz
Fig 3a, Fig 3b	DNA_I744_A9_T2	T2-I744-A9_S63_L001_R1_001.fastq.gz	T2-I744-A9_S63_L001_R2_001.fastq.gz
Fig 3a, Fig 3b	DNA_I744_A9_T3	T3-I744-A9_S71_L001_R1_001.fastq.gz	T3-I744-A9_S71_L001_R2_001.fastq.gz
Fig 3a, Fig 3b	DNA_I744_H4_T1	T1-I744-H4_S145_L001_R1_001.fastq.gz	T1-I744-H4_S145_L001_R2_001.fastq.gz
Fig 3a, Fig 3b	DNA_I744_H4_T2	T2-I744-H4_S153_L001_R1_001.fastq.gz	T2-I744-H4_S153_L001_R2_001.fastq.gz
Fig 3a, Fig 3b	DNA_I744_H4_T3	T3-I744-H4_S160_L001_R1_001.fastq.gz	T3-I744-H4_S160_L001_R2_001.fastq.gz
Fig 3a, Fig 3b	DNA_I744_LACZ_T1	T1-I744-LACZ_S104_L001_R1_001.fastq.gz	T1-I744-LACZ_S104_L001_R2_001.fastq.gz
Fig 3a, Fig 3b	DNA_I744_LACZ_T2	T2-I744-LACZ_S112_L001_R1_001.fastq.gz	T2-I744-LACZ_S112_L001_R2_001.fastq.gz
Fig 3a, Fig 3b	DNA_I744_LACZ_T3	T3-I744-LACZ_S120_L001_R1_001.fastq.gz	T3-I744-LACZ_S120_L001_R2_001.fastq.gz
Fig 3a, Fig 3b	DNA_MAX_A1_T1	T1-MAX-A1_S1_L001_R1_001.fastq.gz	T1-MAX-A1_S1_L001_R2_001.fastq.gz
Fig 3a, Fig 3b	DNA_MAX_A1_T2	T2-MAX-A1_S9_L001_R1_001.fastq.gz	T2-MAX-A1_S9_L001_R2_001.fastq.gz
Fig 3a, Fig 3b	DNA_MAX_A1_T3	T3-MAX-A1_S17_L001_R1_001.fastq.gz	T3-MAX-A1_S17_L001_R2_001.fastq.gz
Fig 3a, Fig 3b	DNA_MAX_A11_T1	T1-MAX-A11_S8_L001_R1_001.fastq.gz	T1-MAX-A11_S8_L001_R2_001.fastq.gz
Fig 3a, Fig 3b	DNA_MAX_A11_T2	T2-MAX-A11_S16_L001_R1_001.fastq.gz	T2-MAX-A11_S16_L001_R2_001.fastq.gz
Fig 3a, Fig 3b	DNA_MAX_A11_T3	T3-MAX-A11_S24_L001_R1_001.fastq.gz	T3-MAX-A11_S24_L001_R2_001.fastq.gz
Fig 3a, Fig 3b	DNA_MAX_A17_T1	T1-MAX-A17_S98_L001_R1_001.fastq.gz	T1-MAX-A17_S98_L001_R2_001.fastq.gz
Fig 3a, Fig 3b	DNA_MAX_A17_T2	T2-MAX-A17_S106_L001_R1_001.fastq.gz	T2-MAX-A17_S106_L001_R2_001.fastq.gz
Fig 3a, Fig 3b	DNA_MAX_A17_T3	T3-MAX-A17_S114_L001_R1_001.fastq.gz	T3-MAX-A17_S114_L001_R2_001.fastq.gz
Fig 3a, Fig 3b	DNA_MAX_A18_T1	T1-MAX-A18_S99_L001_R1_001.fastq.gz	T1-MAX-A18_S99_L001_R2_001.fastq.gz
Fig 3a, Fig 3b	DNA_MAX_A18_T2	T2-MAX-A18_S107_L001_R1_001.fastq.gz	T2-MAX-A18_S107_L001_R2_001.fastq.gz
Fig 3a, Fig 3b	DNA_MAX_A18_T3	T3-MAX-A18_S115_L001_R1_001.fastq.gz	T3-MAX-A18_S115_L001_R2_001.fastq.gz
Fig 3a, Fig 3b	DNA_MAX_A19_T1	T1-MAX-A19_S100_L001_R1_001.fastq.gz	T1-MAX-A19_S100_L001_R2_001.fastq.gz
Fig 3a, Fig 3b	DNA_MAX_A19_T2	T2-MAX-A19_S108_L001_R1_001.fastq.gz	T2-MAX-A19_S108_L001_R2_001.fastq.gz
Fig 3a, Fig 3b	DNA_MAX_A19_T3	T3-MAX-A19_S116_L001_R1_001.fastq.gz	T3-MAX-A19_S116_L001_R2_001.fastq.gz
Fig 3a, Fig 3b	DNA_MAX_A21_T1	T1-MAX-A21_S101_L001_R1_001.fastq.gz	T1-MAX-A21_S101_L001_R2_001.fastq.gz
Fig 3a, Fig 3b	DNA_MAX_A21_T2	T2-MAX-A21_S109_L001_R1_001.fastq.gz	T2-MAX-A21_S109_L001_R2_001.fastq.gz
Fig 3a, Fig 3b	DNA_MAX_A21_T3	T3-MAX-A21_S117_L001_R1_001.fastq.gz	T3-MAX-A21_S117_L001_R2_001.fastq.gz
Fig 3a, Fig 3b	DNA_MAX_A27_T1	T1-MAX-A27_S102_L001_R1_001.fastq.gz	T1-MAX-A27_S102_L001_R2_001.fastq.gz
Fig 3a, Fig 3b	DNA_MAX_A27_T2	T2-MAX-A27_S110_L001_R1_001.fastq.gz	T2-MAX-A27_S110_L001_R2_001.fastq.gz
Fig 3a, Fig 3b	DNA_MAX_A27_T3	T3-MAX-A27_S118_L001_R1_001.fastq.gz	T3-MAX-A27_S118_L001_R2_001.fastq.gz
Fig 3a, Fig 3b	DNA_MAX_A3_T1	T1-MAX-A3_S2_L001_R1_001.fastq.gz	T1-MAX-A3_S2_L001_R2_001.fastq.gz
Fig 3a, Fig 3b	DNA_MAX_A3_T2	T2-MAX-A3_S10_L001_R1_001.fastq.gz	T2-MAX-A3_S10_L001_R2_001.fastq.gz
Fig 3a, Fig 3b	DNA_MAX_A3_T3	T3-MAX-A3_S18_L001_R1_001.fastq.gz	T3-MAX-A3_S18_L001_R2_001.fastq.gz
Fig 3a, Fig 3b	DNA_MAX_A4_T1	T1-MAX-A4_S3_L001_R1_001.fastq.gz	T1-MAX-A4_S3_L001_R2_001.fastq.gz
Fig 3a, Fig 3b	DNA_MAX_A4_T2	T2-MAX-A4_S11_L001_R1_001.fastq.gz	T2-MAX-A4_S11_L001_R2_001.fastq.gz
Fig 3a, Fig 3b	DNA_MAX_A4_T3	T3-MAX-A4_S19_L001_R1_001.fastq.gz	T3-MAX-A4_S19_L001_R2_001.fastq.gz
Fig 3a, Fig 3b	DNA_MAX_A5_T1	T1-MAX-A5_S4_L001_R1_001.fastq.gz	T1-MAX-A5_S4_L001_R2_001.fastq.gz
Fig 3a, Fig 3b	DNA_MAX_A5_T2	T2-MAX-A5_S12_L001_R1_001.fastq.gz	T2-MAX-A5_S12_L001_R2_001.fastq.gz
Fig 3a, Fig 3b	DNA_MAX_A5_T3	T3-MAX-A5_S20_L001_R1_001.fastq.gz	T3-MAX-A5_S20_L001_R2_001.fastq.gz
Fig 3a, Fig 3b	DNA_MAX_A7_T1	T1-MAX-A7_S5_L001_R1_001.fastq.gz	T1-MAX-A7_S5_L001_R2_001.fastq.gz
Fig 3a, Fig 3b	DNA_MAX_A7_T2	T2-MAX-A7_S13_L001_R1_001.fastq.gz	T2-MAX-A7_S13_L001_R2_001.fastq.gz
Fig 3a, Fig 3b	DNA_MAX_A7_T3	T3-MAX-A7_S21_L001_R1_001.fastq.gz	T3-MAX-A7_S21_L001_R2_001.fastq.gz
Fig 3a, Fig 3b	DNA_MAX_A8_T1	T1-MAX-A8_S6_L001_R1_001.fastq.gz	T1-MAX-A8_S6_L001_R2_001.fastq.gz
Fig 3a, Fig 3b	DNA_MAX_A8_T2	T2-MAX-A8_S14_L001_R1_001.fastq.gz	T2-MAX-A8_S14_L001_R2_001.fastq.gz
Fig 3a, Fig 3b	DNA_MAX_A8_T3	T3-MAX-A8_S22_L001_R1_001.fastq.gz	T3-MAX-A8_S22_L001_R2_001.fastq.gz
Fig 3a, Fig 3b	DNA_MAX_A9_T1	T1-MAX-A9_S7_L001_R1_001.fastq.gz	T1-MAX-A9_S7_L001_R2_001.fastq.gz
Fig 3a, Fig 3b	DNA_MAX_A9_T2	T2-MAX-A9_S15_L001_R1_001.fastq.gz	T2-MAX-A9_S15_L001_R2_001.fastq.gz
Fig 3a, Fig 3b	DNA_MAX_A9_T3	T3-MAX-A9_S23_L001_R1_001.fastq.gz	T3-MAX-A9_S23_L001_R2_001.fastq.gz
Fig 3a, Fig 3b	DNA_MAX_H4_T1	T1-MAX-H4_S97_L001_R1_001.fastq.gz	T1-MAX-H4_S97_L001_R2_001.fastq.gz
Fig 3a, Fig 3b	DNA_MAX_H4_T2	T2-MAX-H4_S105_L001_R1_001.fastq.gz	T2-MAX-H4_S105_L001_R2_001.fastq.gz
Fig 3a, Fig 3b	DNA_MAX_H4_T3	T3-MAX-H4_S113_L001_R1_001.fastq.gz	T3-MAX-H4_S113_L001_R2_001.fastq.gz
Fig 3a, Fig 3b	DNA_mini_A1_T1	T1-mini-A1_S25_L001_R1_001.fastq.gz	T1-mini-A1_S25_L001_R2_001.fastq.gz
Fig 3a, Fig 3b	DNA_mini_A1_T2	T2-mini-A1_S33_L001_R1_001.fastq.gz	T2-mini-A1_S33_L001_R2_001.fastq.gz
Fig 3a, Fig 3b	DNA_mini_A1_T3	T3-mini-A1_S41_L001_R1_001.fastq.gz	T3-mini-A1_S41_L001_R2_001.fastq.gz
Fig 3a, Fig 3b	DNA_mini_A11_T1	T1-mini-A11_S32_L001_R1_001.fastq.gz	T1-mini-A11_S32_L001_R2_001.fastq.gz
Fig 3a, Fig 3b	DNA_mini_A11_T2	T2-mini-A11_S40_L001_R1_001.fastq.gz	T2-mini-A11_S40_L001_R2_001.fastq.gz
Fig 3a, Fig 3b	DNA_mini_A11_T3	T3-mini-A11_S48_L001_R1_001.fastq.gz	T3-mini-A11_S48_L001_R2_001.fastq.gz
Fig 3a, Fig 3b	DNA_mini_A17_T1	T1-mini-A17_S122_L001_R1_001.fastq.gz	T1-mini-A17_S122_L001_R2_001.fastq.gz
Fig 3a, Fig 3b	DNA_mini_A17_T2	T2-mini-A17_S130_L001_R1_001.fastq.gz	T2-mini-A17_S130_L001_R2_001.fastq.gz
Fig 3a, Fig 3b	DNA_mini_A17_T3	T3-mini-A17_S138_L001_R1_001.fastq.gz	T3-mini-A17_S138_L001_R2_001.fastq.gz
Fig 3a, Fig 3b	DNA_mini_A18_T1	T1-mini-A18_S123_L001_R1_001.fastq.gz	T1-mini-A18_S123_L001_R2_001.fastq.gz
Fig 3a, Fig 3b	DNA_mini_A18_T2	T2-mini-A18_S131_L001_R1_001.fastq.gz	T2-mini-A18_S131_L001_R2_001.fastq.gz
Fig 3a, Fig 3b	DNA_mini_A18_T3	T3-mini-A18_S139_L001_R1_001.fastq.gz	T3-mini-A18_S139_L001_R2_001.fastq.gz
Fig 3a, Fig 3b	DNA_mini_A19_T1	T1-mini-A19_S124_L001_R1_001.fastq.gz	T1-mini-A19_S124_L001_R2_001.fastq.gz
Fig 3a, Fig 3b	DNA_mini_A19_T2	T2-mini-A19_S132_L001_R1_001.fastq.gz	T2-mini-A19_S132_L001_R2_001.fastq.gz
Fig 3a, Fig 3b	DNA_mini_A19_T3	T3-mini-A19_S140_L001_R1_001.fastq.gz	T3-mini-A19_S140_L001_R2_001.fastq.gz
Fig 3a, Fig 3b	DNA_mini_A21_T1	T1-mini-A21_S125_L001_R1_001.fastq.gz	T1-mini-A21_S125_L001_R2_001.fastq.gz
Fig 3a, Fig 3b	DNA_mini_A21_T2	T2-mini-A21_S133_L001_R1_001.fastq.gz	T2-mini-A21_S133_L001_R2_001.fastq.gz
Fig 3a, Fig 3b	DNA_mini_A21_T3	T3-mini-A21_S141_L001_R1_001.fastq.gz	T3-mini-A21_S141_L001_R2_001.fastq.gz
Fig 3a, Fig 3b	DNA_mini_A27_T1	T1-mini-A27_S126_L001_R1_001.fastq.gz	T1-mini-A27_S126_L001_R2_001.fastq.gz
Fig 3a, Fig 3b	DNA_mini_A27_T2	T2-mini-A27_S134_L001_R1_001.fastq.gz	T2-mini-A27_S134_L001_R2_001.fastq.gz
Fig 3a, Fig 3b	DNA_mini_A27_T3	T3-mini-A27_S142_L001_R1_001.fastq.gz	T3-mini-A27_S142_L001_R2_001.fastq.gz
Fig 3a, Fig 3b	DNA_mini_A3_T1	T1-mini-A3_S26_L001_R1_001.fastq.gz	T1-mini-A3_S26_L001_R2_001.fastq.gz
Fig 3a, Fig 3b	DNA_mini_A3_T2	T2-mini-A3_S34_L001_R1_001.fastq.gz	T2-mini-A3_S34_L001_R2_001.fastq.gz
Fig 3a, Fig 3b	DNA_mini_A3_T3	T3-mini-A3_S42_L001_R1_001.fastq.gz	T3-mini-A3_S42_L001_R2_001.fastq.gz
Fig 3a, Fig 3b	DNA_mini_A4_T1	T1-mini-A4_S27_L001_R1_001.fastq.gz	T1-mini-A4_S27_L001_R2_001.fastq.gz
Fig 3a, Fig 3b	DNA_mini_A4_T2	T2-mini-A4_S35_L001_R1_001.fastq.gz	T2-mini-A4_S35_L001_R2_001.fastq.gz
Fig 3a, Fig 3b	DNA_mini_A4_T3	T3-mini-A4_S43_L001_R1_001.fastq.gz	T3-mini-A4_S43_L001_R2_001.fastq.gz
Fig 3a, Fig 3b	DNA_mini_A5_T1	T1-mini-A5_S28_L001_R1_001.fastq.gz	T1-mini-A5_S28_L001_R2_001.fastq.gz
Fig 3a, Fig 3b	DNA_mini_A5_T2	T2-mini-A5_S36_L001_R1_001.fastq.gz	T2-mini-A5_S36_L001_R2_001.fastq.gz
Fig 3a, Fig 3b	DNA_mini_A5_T3	T3-mini-A5_S44_L001_R1_001.fastq.gz	T3-mini-A5_S44_L001_R2_001.fastq.gz
Fig 3a, Fig 3b	DNA_mini_A7_T1	T1-mini-A7_S29_L001_R1_001.fastq.gz	T1-mini-A7_S29_L001_R2_001.fastq.gz
Fig 3a, Fig 3b	DNA_mini_A7_T2	T2-mini-A7_S37_L001_R1_001.fastq.gz	T2-mini-A7_S37_L001_R2_001.fastq.gz
Fig 3a, Fig 3b	DNA_mini_A7_T3	T3-mini-A7_S45_L001_R1_001.fastq.gz	T3-mini-A7_S45_L001_R2_001.fastq.gz
Fig 3a, Fig 3b	DNA_mini_A8_T1	T1-mini-A8_S30_L001_R1_001.fastq.gz	T1-mini-A8_S30_L001_R2_001.fastq.gz
Fig 3a, Fig 3b	DNA_mini_A8_T2	T2-mini-A8_S38_L001_R1_001.fastq.gz	T2-mini-A8_S38_L001_R2_001.fastq.gz
Fig 3a, Fig 3b	DNA_mini_A8_T3	T3-mini-A8_S46_L001_R1_001.fastq.gz	T3-mini-A8_S46_L001_R2_001.fastq.gz
Fig 3a, Fig 3b	DNA_mini_A9_T1	T1-mini-A9_S31_L001_R1_001.fastq.gz	T1-mini-A9_S31_L001_R2_001.fastq.gz
Fig 3a, Fig 3b	DNA_mini_A9_T2	T2-mini-A9_S39_L001_R1_001.fastq.gz	T2-mini-A9_S39_L001_R2_001.fastq.gz
Fig 3a, Fig 3b	DNA_mini_A9_T3	T3-mini-A9_S47_L001_R1_001.fastq.gz	T3-mini-A9_S47_L001_R2_001.fastq.gz
Fig 3a, Fig 3b	DNA_mini_H4_T1	T1-mini-H4_S121_L001_R1_001.fastq.gz	T1-mini-H4_S121_L001_R2_001.fastq.gz
Fig 3a, Fig 3b	DNA_mini_H4_T2	T2-mini-H4_S129_L001_R1_001.fastq.gz	T2-mini-H4_S129_L001_R2_001.fastq.gz
Fig 3a, Fig 3b	DNA_mini_H4_T3	T3-mini-H4_S137_L001_R1_001.fastq.gz	T3-mini-H4_S137_L001_R2_001.fastq.gz
Fig 3a, Fig 3b	DNA_mini_LACZ_T1	T1-mini-LACZ_S128_L001_R1_001.fastq.gz	T1-mini-LACZ_S128_L001_R2_001.fastq.gz
Fig 3a, Fig 3b	DNA_mini_LACZ_T2	T2-mini-LACZ_S136_L001_R1_001.fastq.gz	T2-mini-LACZ_S136_L001_R2_001.fastq.gz
Fig 3a, Fig 3b	DNA_mini_LACZ_T3	T3-mini-LACZ_S144_L001_R1_001.fastq.gz	T3-mini-LACZ_S144_L001_R2_001.fastq.gz
Fig 3a, Fig 3b	DNA_mock_A1_T1	T1-mock-A1_S73_L001_R1_001.fastq.gz	T1-mock-A1_S73_L001_R2_001.fastq.gz
Fig 3a, Fig 3b	DNA_mock_A1_T2	T2-mock-A1_S81_L001_R1_001.fastq.gz	T2-mock-A1_S81_L001_R2_001.fastq.gz
Fig 3a, Fig 3b	DNA_mock_A1_T3	T3-mock-A1_S89_L001_R1_001.fastq.gz	T3-mock-A1_S89_L001_R2_001.fastq.gz
Fig 3a, Fig 3b	DNA_mock_A11_T1	T1-mock-A11_S80_L001_R1_001.fastq.gz	T1-mock-A11_S80_L001_R2_001.fastq.gz
Fig 3a, Fig 3b	DNA_mock_A11_T2	T2-mock-A11_S88_L001_R1_001.fastq.gz	T2-mock-A11_S88_L001_R2_001.fastq.gz
Fig 3a, Fig 3b	DNA_mock_A11_T3	T3-mock-A11_S96_L001_R1_001.fastq.gz	T3-mock-A11_S96_L001_R2_001.fastq.gz
Fig 3a, Fig 3b	DNA_mock_A17_T1	T1-mock-A17_S167_L001_R1_001.fastq.gz	T1-mock-A17_S167_L001_R2_001.fastq.gz
Fig 3a, Fig 3b	DNA_mock_A17_T2	T2-mock-A17_S173_L001_R1_001.fastq.gz	T2-mock-A17_S173_L001_R2_001.fastq.gz
Fig 3a, Fig 3b	DNA_mock_A17_T3	T3-mock-A17_S179_L001_R1_001.fastq.gz	T3-mock-A17_S179_L001_R2_001.fastq.gz
Fig 3a, Fig 3b	DNA_mock_A18_T1	T1-mock-A18_S168_L001_R1_001.fastq.gz	T1-mock-A18_S168_L001_R2_001.fastq.gz
Fig 3a, Fig 3b	DNA_mock_A18_T2	T2-mock-A18_S174_L001_R1_001.fastq.gz	T2-mock-A18_S174_L001_R2_001.fastq.gz
Fig 3a, Fig 3b	DNA_mock_A18_T3	T3-mock-A18_S180_L001_R1_001.fastq.gz	T3-mock-A18_S180_L001_R2_001.fastq.gz
Fig 3a, Fig 3b	DNA_mock_A19_T1	T1-mock-A19_S169_L001_R1_001.fastq.gz	T1-mock-A19_S169_L001_R2_001.fastq.gz
Fig 3a, Fig 3b	DNA_mock_A19_T2	T2-mock-A19_S175_L001_R1_001.fastq.gz	T2-mock-A19_S175_L001_R2_001.fastq.gz
Fig 3a, Fig 3b	DNA_mock_A19_T3	T3-mock-A19_S181_L001_R1_001.fastq.gz	T3-mock-A19_S181_L001_R2_001.fastq.gz
Fig 3a, Fig 3b	DNA_mock_A21_T1	T1-mock-A21_S170_L001_R1_001.fastq.gz	T1-mock-A21_S170_L001_R2_001.fastq.gz
Fig 3a, Fig 3b	DNA_mock_A21_T2	T2-mock-A21_S176_L001_R1_001.fastq.gz	T2-mock-A21_S176_L001_R2_001.fastq.gz
Fig 3a, Fig 3b	DNA_mock_A21_T3	T3-mock-A21_S182_L001_R1_001.fastq.gz	T3-mock-A21_S182_L001_R2_001.fastq.gz
Fig 3a, Fig 3b	DNA_mock_A27_T1	T1-mock-A27_S171_L001_R1_001.fastq.gz	T1-mock-A27_S171_L001_R2_001.fastq.gz
Fig 3a, Fig 3b	DNA_mock_A27_T2	T2-mock-A27_S177_L001_R1_001.fastq.gz	T2-mock-A27_S177_L001_R2_001.fastq.gz
Fig 3a, Fig 3b	DNA_mock_A27_T3	T3-mock-A27_S183_L001_R1_001.fastq.gz	T3-mock-A27_S183_L001_R2_001.fastq.gz
Fig 3a, Fig 3b	DNA_mock_A3_T1	T1-mock-A3_S74_L001_R1_001.fastq.gz	T1-mock-A3_S74_L001_R2_001.fastq.gz
Fig 3a, Fig 3b	DNA_mock_A3_T2	T2-mock-A3_S82_L001_R1_001.fastq.gz	T2-mock-A3_S82_L001_R2_001.fastq.gz
Fig 3a, Fig 3b	DNA_mock_A3_T3	T3-mock-A3_S90_L001_R1_001.fastq.gz	T3-mock-A3_S90_L001_R2_001.fastq.gz
Fig 3a, Fig 3b	DNA_mock_A4_T1	T1-mock-A4_S75_L001_R1_001.fastq.gz	T1-mock-A4_S75_L001_R2_001.fastq.gz
Fig 3a, Fig 3b	DNA_mock_A4_T2	T2-mock-A4_S83_L001_R1_001.fastq.gz	T2-mock-A4_S83_L001_R2_001.fastq.gz
Fig 3a, Fig 3b	DNA_mock_A4_T3	T3-mock-A4_S91_L001_R1_001.fastq.gz	T3-mock-A4_S91_L001_R2_001.fastq.gz
Fig 3a, Fig 3b	DNA_mock_A5_T1	T1-mock-A5_S76_L001_R1_001.fastq.gz	T1-mock-A5_S76_L001_R2_001.fastq.gz
Fig 3a, Fig 3b	DNA_mock_A5_T2	T2-mock-A5_S84_L001_R1_001.fastq.gz	T2-mock-A5_S84_L001_R2_001.fastq.gz
Fig 3a, Fig 3b	DNA_mock_A5_T3	T3-mock-A5_S92_L001_R1_001.fastq.gz	T3-mock-A5_S92_L001_R2_001.fastq.gz
Fig 3a, Fig 3b	DNA_mock_A7_T1	T1-mock-A7_S77_L001_R1_001.fastq.gz	T1-mock-A7_S77_L001_R2_001.fastq.gz
Fig 3a, Fig 3b	DNA_mock_A7_T2	T2-mock-A7_S85_L001_R1_001.fastq.gz	T2-mock-A7_S85_L001_R2_001.fastq.gz
Fig 3a, Fig 3b	DNA_mock_A7_T3	T3-mock-A7_S93_L001_R1_001.fastq.gz	T3-mock-A7_S93_L001_R2_001.fastq.gz
Fig 3a, Fig 3b	DNA_mock_A8_T1	T1-mock-A8_S78_L001_R1_001.fastq.gz	T1-mock-A8_S78_L001_R2_001.fastq.gz
Fig 3a, Fig 3b	DNA_mock_A8_T2	T2-mock-A8_S86_L001_R1_001.fastq.gz	T2-mock-A8_S86_L001_R2_001.fastq.gz
Fig 3a, Fig 3b	DNA_mock_A8_T3	T3-mock-A8_S94_L001_R1_001.fastq.gz	T3-mock-A8_S94_L001_R2_001.fastq.gz
Fig 3a, Fig 3b	DNA_mock_A9_T1	T1-mock-A9_S79_L001_R1_001.fastq.gz	T1-mock-A9_S79_L001_R2_001.fastq.gz
Fig 3a, Fig 3b	DNA_mock_A9_T2	T2-mock-A9_S87_L001_R1_001.fastq.gz	T2-mock-A9_S87_L001_R2_001.fastq.gz
Fig 3a, Fig 3b	DNA_mock_A9_T3	T3-mock-A9_S95_L001_R1_001.fastq.gz	T3-mock-A9_S95_L001_R2_001.fastq.gz
Fig 3a, Fig 3b	DNA_mock_H4_T1	T1-mock-H4_S166_L001_R1_001.fastq.gz	T1-mock-H4_S166_L001_R2_001.fastq.gz
Fig 3a, Fig 3b	DNA_mock_H4_T2	T2-mock-H4_S172_L001_R1_001.fastq.gz	T2-mock-H4_S172_L001_R2_001.fastq.gz
Fig 3a, Fig 3b	DNA_mock_H4_T3	T3-mock-H4_S178_L001_R1_001.fastq.gz	T3-mock-H4_S178_L001_R2_001.fastq.gz
Fig 3a, Fig 3b & Supp. Fig. 12	DNA_ABE16_SaCas9_mock_T1	DNA_ABE16_SaCas9_mock_T1_L001_R1_001.fastq.gz	DNA_ABE16_SaCas9_mock_T1_L001_R2_001.fastq.gz
Fig 3a, Fig 3b & Supp. Fig. 12	DNA_ABE16_SaCas9_mock_T2	DNA_ABE16_SaCas9_mock_T2_L001_R1_001.fastq.gz	DNA_ABE16_SaCas9_mock_T2_L001_R2_001.fastq.gz
Fig 3a, Fig 3b & Supp. Fig. 12	DNA_ABE16_SaCas9_mock_T3	DNA_ABE16_SaCas9_mock_T3_L001_R1_001.fastq.gz	DNA_ABE16_SaCas9_mock_T3_L001_R2_001.fastq.gz
Fig 3a, Fig 3b & Supp. Fig. 12	DNA_ABE16_sgRNA_ABE16_SaCas9_ABEMax_T1	DNA_ABE16_sgRNA_ABE16_SaCas9_ABEMax_T1_L001_R1_001.fastq.gz	DNA_ABE16_sgRNA_ABE16_SaCas9_ABEMax_T1_L001_R2_001.fastq.gz
Fig 3a, Fig 3b & Supp. Fig. 12	DNA_ABE16_sgRNA_ABE16_SaCas9_ABEMax_T2	DNA_ABE16_sgRNA_ABE16_SaCas9_ABEMax_T2_L001_R1_001.fastq.gz	DNA_ABE16_sgRNA_ABE16_SaCas9_ABEMax_T2_L001_R2_001.fastq.gz
Fig 3a, Fig 3b & Supp. Fig. 12	DNA_ABE16_sgRNA_ABE16_SaCas9_ABEMax_T3	DNA_ABE16_sgRNA_ABE16_SaCas9_ABEMax_T3_L001_R1_001.fastq.gz	DNA_ABE16_sgRNA_ABE16_SaCas9_ABEMax_T3_L001_R2_001.fastq.gz
Fig 3a, Fig 3b & Supp. Fig. 12	DNA_ABE16_sgRNA_ABE16_SaCas9_G129_T1	DNA_ABE16_sgRNA_ABE16_SaCas9_G129_T1_L001_R1_001.fastq.gz	DNA_ABE16_sgRNA_ABE16_SaCas9_G129_T1_L001_R2_001.fastq.gz
Fig 3a, Fig 3b & Supp. Fig. 12	DNA_ABE16_sgRNA_ABE16_SaCas9_G129_T2	DNA_ABE16_sgRNA_ABE16_SaCas9_G129_T2_L001_R1_001.fastq.gz	DNA_ABE16_sgRNA_ABE16_SaCas9_G129_T2_L001_R2_001.fastq.gz
Fig 3a, Fig 3b & Supp. Fig. 12	DNA_ABE16_sgRNA_ABE16_SaCas9_I744_T1	DNA_ABE16_sgRNA_ABE16_SaCas9_I744_T1_L001_R1_001.fastq.gz	DNA_ABE16_sgRNA_ABE16_SaCas9_I744_T1_L001_R2_001.fastq.gz
Fig 3a, Fig 3b & Supp. Fig. 12	DNA_ABE16_sgRNA_ABE16_SaCas9_I744_T2	DNA_ABE16_sgRNA_ABE16_SaCas9_I744_T2_L001_R1_001.fastq.gz	DNA_ABE16_sgRNA_ABE16_SaCas9_I744_T2_L001_R2_001.fastq.gz
Fig 3a, Fig 3b & Supp. Fig. 12	DNA_ABE16_sgRNA_ABE16_SaCas9_I744_T3	DNA_ABE16_sgRNA_ABE16_SaCas9_I744_T3_L001_R1_001.fastq.gz	DNA_ABE16_sgRNA_ABE16_SaCas9_I744_T3_L001_R2_001.fastq.gz
Fig 3a, Fig 3b & Supp. Fig. 12	DNA_ABE16_sgRNA_ABE16_SaCas9_miniABEV82G_T1	DNA_ABE16_sgRNA_ABE16_SaCas9_miniABEV82G_T1_L001_R1_001.fastq.gz	DNA_ABE16_sgRNA_ABE16_SaCas9_miniABEV82G_T1_L001_R2_001.fastq.gz
Fig 3a, Fig 3b & Supp. Fig. 12	DNA_ABE16_sgRNA_ABE16_SaCas9_miniABEV82G_T2	DNA_ABE16_sgRNA_ABE16_SaCas9_miniABEV82G_T2_L001_R1_001.fastq.gz	DNA_ABE16_sgRNA_ABE16_SaCas9_miniABEV82G_T2_L001_R2_001.fastq.gz
Fig 3a, Fig 3b & Supp. Fig. 12	DNA_ABE16_sgRNA_ABE16_SaCas9_miniABEV82G_T3	DNA_ABE16_sgRNA_ABE16_SaCas9_miniABEV82G_T3_L001_R1_001.fastq.gz	DNA_ABE16_sgRNA_ABE16_SaCas9_miniABEV82G_T3_L001_R2_001.fastq.gz
Fig 3a, Fig 3b & Supp. Fig. 12	DNA_ABE16_sgRNA_ABE16_SaCas9_N730_T1	DNA_ABE16_sgRNA_ABE16_SaCas9_N730_T1_L001_R1_001.fastq.gz	DNA_ABE16_sgRNA_ABE16_SaCas9_N730_T1_L001_R2_001.fastq.gz
Fig 3a, Fig 3b & Supp. Fig. 12	DNA_ABE16_sgRNA_LacZ_SaCas9_ABEMax_T1	DNA_ABE16_sgRNA_LacZ_SaCas9_ABEMax_T1_L001_R1_001.fastq.gz	DNA_ABE16_sgRNA_LacZ_SaCas9_ABEMax_T1_L001_R2_001.fastq.gz
Fig 3a, Fig 3b & Supp. Fig. 12	DNA_ABE16_sgRNA_LacZ_SaCas9_ABEMax_T2	DNA_ABE16_sgRNA_LacZ_SaCas9_ABEMax_T2_L001_R1_001.fastq.gz	DNA_ABE16_sgRNA_LacZ_SaCas9_ABEMax_T2_L001_R2_001.fastq.gz
Fig 3a, Fig 3b & Supp. Fig. 12	DNA_ABE16_sgRNA_LacZ_SaCas9_ABEMax_T3	DNA_ABE16_sgRNA_LacZ_SaCas9_ABEMax_T3_L001_R1_001.fastq.gz	DNA_ABE16_sgRNA_LacZ_SaCas9_ABEMax_T3_L001_R2_001.fastq.gz
Fig 3a, Fig 3b & Supp. Fig. 12	DNA_ABE16_sgRNA_LacZ_SaCas9_G129_T1	DNA_ABE16_sgRNA_LacZ_SaCas9_G129_T1_L001_R1_001.fastq.gz	DNA_ABE16_sgRNA_LacZ_SaCas9_G129_T1_L001_R2_001.fastq.gz
Fig 3a, Fig 3b & Supp. Fig. 12	DNA_ABE16_sgRNA_LacZ_SaCas9_G129_T2	DNA_ABE16_sgRNA_LacZ_SaCas9_G129_T2_L001_R1_001.fastq.gz	DNA_ABE16_sgRNA_LacZ_SaCas9_G129_T2_L001_R2_001.fastq.gz
Fig 3a, Fig 3b & Supp. Fig. 12	DNA_ABE16_sgRNA_LacZ_SaCas9_I744_T1	DNA_ABE16_sgRNA_LacZ_SaCas9_I744_T1_L001_R1_001.fastq.gz	DNA_ABE16_sgRNA_LacZ_SaCas9_I744_T1_L001_R2_001.fastq.gz
Fig 3a, Fig 3b & Supp. Fig. 12	DNA_ABE16_sgRNA_LacZ_SaCas9_I744_T2	DNA_ABE16_sgRNA_LacZ_SaCas9_I744_T2_L001_R1_001.fastq.gz	DNA_ABE16_sgRNA_LacZ_SaCas9_I744_T2_L001_R2_001.fastq.gz
Fig 3a, Fig 3b & Supp. Fig. 12	DNA_ABE16_sgRNA_LacZ_SaCas9_I744_T3	DNA_ABE16_sgRNA_LacZ_SaCas9_I744_T3_L001_R1_001.fastq.gz	DNA_ABE16_sgRNA_LacZ_SaCas9_I744_T3_L001_R2_001.fastq.gz
Fig 3a, Fig 3b & Supp. Fig. 12	DNA_ABE16_sgRNA_LacZ_SaCas9_miniABEV82G_T1	DNA_ABE16_sgRNA_LacZ_SaCas9_miniABEV82G_T1_L001_R1_001.fastq.gz	DNA_ABE16_sgRNA_LacZ_SaCas9_miniABEV82G_T1_L001_R2_001.fastq.gz
Fig 3a, Fig 3b & Supp. Fig. 12	DNA_ABE16_sgRNA_LacZ_SaCas9_miniABEV82G_T2	DNA_ABE16_sgRNA_LacZ_SaCas9_miniABEV82G_T2_L001_R1_001.fastq.gz	DNA_ABE16_sgRNA_LacZ_SaCas9_miniABEV82G_T2_L001_R2_001.fastq.gz
Fig 3a, Fig 3b & Supp. Fig. 12	DNA_ABE16_sgRNA_LacZ_SaCas9_miniABEV82G_T3	DNA_ABE16_sgRNA_LacZ_SaCas9_miniABEV82G_T3_L001_R1_001.fastq.gz	DNA_ABE16_sgRNA_LacZ_SaCas9_miniABEV82G_T3_L001_R2_001.fastq.gz
Fig 3a, Fig 3b & Supp. Fig. 12	DNA_ABE16_sgRNA_LacZ_SaCas9_N730_T1	DNA_ABE16_sgRNA_LacZ_SaCas9_N730_T1_L001_R1_001.fastq.gz	DNA_ABE16_sgRNA_LacZ_SaCas9_N730_T1_L001_R2_001.fastq.gz
Fig 3a, Fig 3b & Supp. Fig. 12	DNA_RNF2_SaCas9_mock_T1	DNA_RNF2_SaCas9_mock_T1_L001_R1_001.fastq.gz	DNA_RNF2_SaCas9_mock_T1_L001_R2_001.fastq.gz
Fig 3a, Fig 3b & Supp. Fig. 12	DNA_RNF2_SaCas9_mock_T2	DNA_RNF2_SaCas9_mock_T2_L001_R1_001.fastq.gz	DNA_RNF2_SaCas9_mock_T2_L001_R2_001.fastq.gz
Fig 3a, Fig 3b & Supp. Fig. 12	DNA_RNF2_SaCas9_mock_T3	DNA_RNF2_SaCas9_mock_T3_L001_R1_001.fastq.gz	DNA_RNF2_SaCas9_mock_T3_L001_R2_001.fastq.gz
Fig 3a, Fig 3b & Supp. Fig. 12	DNA_RNF2_sgRNA_LacZ_SaCas9_ABEMax_T1	DNA_RNF2_sgRNA_LacZ_SaCas9_ABEMax_T1_L001_R1_001.fastq.gz	DNA_RNF2_sgRNA_LacZ_SaCas9_ABEMax_T1_L001_R2_001.fastq.gz
Fig 3a, Fig 3b & Supp. Fig. 12	DNA_RNF2_sgRNA_LacZ_SaCas9_ABEMax_T2	DNA_RNF2_sgRNA_LacZ_SaCas9_ABEMax_T2_L001_R1_001.fastq.gz	DNA_RNF2_sgRNA_LacZ_SaCas9_ABEMax_T2_L001_R2_001.fastq.gz
Fig 3a, Fig 3b & Supp. Fig. 12	DNA_RNF2_sgRNA_LacZ_SaCas9_ABEMax_T3	DNA_RNF2_sgRNA_LacZ_SaCas9_ABEMax_T3_L001_R1_001.fastq.gz	DNA_RNF2_sgRNA_LacZ_SaCas9_ABEMax_T3_L001_R2_001.fastq.gz
Fig 3a, Fig 3b & Supp. Fig. 12	DNA_RNF2_sgRNA_LacZ_SaCas9_G129_T1	DNA_RNF2_sgRNA_LacZ_SaCas9_G129_T1_L001_R1_001.fastq.gz	DNA_RNF2_sgRNA_LacZ_SaCas9_G129_T1_L001_R2_001.fastq.gz
Fig 3a, Fig 3b & Supp. Fig. 12	DNA_RNF2_sgRNA_LacZ_SaCas9_G129_T2	DNA_RNF2_sgRNA_LacZ_SaCas9_G129_T2_L001_R1_001.fastq.gz	DNA_RNF2_sgRNA_LacZ_SaCas9_G129_T2_L001_R2_001.fastq.gz
Fig 3a, Fig 3b & Supp. Fig. 12	DNA_RNF2_sgRNA_LacZ_SaCas9_I744_T1	DNA_RNF2_sgRNA_LacZ_SaCas9_I744_T1_L001_R1_001.fastq.gz	DNA_RNF2_sgRNA_LacZ_SaCas9_I744_T1_L001_R2_001.fastq.gz
Fig 3a, Fig 3b & Supp. Fig. 12	DNA_RNF2_sgRNA_LacZ_SaCas9_I744_T2	DNA_RNF2_sgRNA_LacZ_SaCas9_I744_T2_L001_R1_001.fastq.gz	DNA_RNF2_sgRNA_LacZ_SaCas9_I744_T2_L001_R2_001.fastq.gz
Fig 3a, Fig 3b & Supp. Fig. 12	DNA_RNF2_sgRNA_LacZ_SaCas9_I744_T3	DNA_RNF2_sgRNA_LacZ_SaCas9_I744_T3_L001_R1_001.fastq.gz	DNA_RNF2_sgRNA_LacZ_SaCas9_I744_T3_L001_R2_001.fastq.gz
Fig 3a, Fig 3b & Supp. Fig. 12	DNA_RNF2_sgRNA_LacZ_SaCas9_miniABEV82G_T1	DNA_RNF2_sgRNA_LacZ_SaCas9_miniABEV82G_T1_L001_R1_001.fastq.gz	DNA_RNF2_sgRNA_LacZ_SaCas9_miniABEV82G_T1_L001_R2_001.fastq.gz
Fig 3a, Fig 3b & Supp. Fig. 12	DNA_RNF2_sgRNA_LacZ_SaCas9_miniABEV82G_T2	DNA_RNF2_sgRNA_LacZ_SaCas9_miniABEV82G_T2_L001_R1_001.fastq.gz	DNA_RNF2_sgRNA_LacZ_SaCas9_miniABEV82G_T2_L001_R2_001.fastq.gz
Fig 3a, Fig 3b & Supp. Fig. 12	DNA_RNF2_sgRNA_LacZ_SaCas9_miniABEV82G_T3	DNA_RNF2_sgRNA_LacZ_SaCas9_miniABEV82G_T3_L001_R1_001.fastq.gz	DNA_RNF2_sgRNA_LacZ_SaCas9_miniABEV82G_T3_L001_R2_001.fastq.gz
Fig 3a, Fig 3b & Supp. Fig. 12	DNA_RNF2_sgRNA_LacZ_SaCas9_N730_T1	DNA_RNF2_sgRNA_LacZ_SaCas9_N730_T1_L001_R1_001.fastq.gz	DNA_RNF2_sgRNA_LacZ_SaCas9_N730_T1_L001_R2_001.fastq.gz
Fig 3a, Fig 3b & Supp. Fig. 12	DNA_RNF2_sgRNA_LacZ_SaCas9_N730_T2	DNA_RNF2_sgRNA_LacZ_SaCas9_N730_T2_L001_R1_001.fastq.gz	DNA_RNF2_sgRNA_LacZ_SaCas9_N730_T2_L001_R2_001.fastq.gz
Fig 3a, Fig 3b & Supp. Fig. 12	DNA_RNF2_sgRNA_RNF2_SaCas9_ABEMax_T1	DNA_RNF2_sgRNA_RNF2_SaCas9_ABEMax_T1_L001_R1_001.fastq.gz	DNA_RNF2_sgRNA_RNF2_SaCas9_ABEMax_T1_L001_R2_001.fastq.gz
Fig 3a, Fig 3b & Supp. Fig. 12	DNA_RNF2_sgRNA_RNF2_SaCas9_ABEMax_T2	DNA_RNF2_sgRNA_RNF2_SaCas9_ABEMax_T2_L001_R1_001.fastq.gz	DNA_RNF2_sgRNA_RNF2_SaCas9_ABEMax_T2_L001_R2_001.fastq.gz
Fig 3a, Fig 3b & Supp. Fig. 12	DNA_RNF2_sgRNA_RNF2_SaCas9_ABEMax_T3	DNA_RNF2_sgRNA_RNF2_SaCas9_ABEMax_T3_L001_R1_001.fastq.gz	DNA_RNF2_sgRNA_RNF2_SaCas9_ABEMax_T3_L001_R2_001.fastq.gz
Fig 3a, Fig 3b & Supp. Fig. 12	DNA_RNF2_sgRNA_RNF2_SaCas9_G129_T1	DNA_RNF2_sgRNA_RNF2_SaCas9_G129_T1_L001_R1_001.fastq.gz	DNA_RNF2_sgRNA_RNF2_SaCas9_G129_T1_L001_R2_001.fastq.gz
Fig 3a, Fig 3b & Supp. Fig. 12	DNA_RNF2_sgRNA_RNF2_SaCas9_G129_T2	DNA_RNF2_sgRNA_RNF2_SaCas9_G129_T2_L001_R1_001.fastq.gz	DNA_RNF2_sgRNA_RNF2_SaCas9_G129_T2_L001_R2_001.fastq.gz
Fig 3a, Fig 3b & Supp. Fig. 12	DNA_RNF2_sgRNA_RNF2_SaCas9_I744_T1	DNA_RNF2_sgRNA_RNF2_SaCas9_I744_T1_L001_R1_001.fastq.gz	DNA_RNF2_sgRNA_RNF2_SaCas9_I744_T1_L001_R2_001.fastq.gz
Fig 3a, Fig 3b & Supp. Fig. 12	DNA_RNF2_sgRNA_RNF2_SaCas9_I744_T2	DNA_RNF2_sgRNA_RNF2_SaCas9_I744_T2_L001_R1_001.fastq.gz	DNA_RNF2_sgRNA_RNF2_SaCas9_I744_T2_L001_R2_001.fastq.gz
Fig 3a, Fig 3b & Supp. Fig. 12	DNA_RNF2_sgRNA_RNF2_SaCas9_I744_T3	DNA_RNF2_sgRNA_RNF2_SaCas9_I744_T3_L001_R1_001.fastq.gz	DNA_RNF2_sgRNA_RNF2_SaCas9_I744_T3_L001_R2_001.fastq.gz
Fig 3a, Fig 3b & Supp. Fig. 12	DNA_RNF2_sgRNA_RNF2_SaCas9_miniABEV82G_T1	DNA_RNF2_sgRNA_RNF2_SaCas9_miniABEV82G_T1_L001_R1_001.fastq.gz	DNA_RNF2_sgRNA_RNF2_SaCas9_miniABEV82G_T1_L001_R2_001.fastq.gz
Fig 3a, Fig 3b & Supp. Fig. 12	DNA_RNF2_sgRNA_RNF2_SaCas9_miniABEV82G_T2	DNA_RNF2_sgRNA_RNF2_SaCas9_miniABEV82G_T2_L001_R1_001.fastq.gz	DNA_RNF2_sgRNA_RNF2_SaCas9_miniABEV82G_T2_L001_R2_001.fastq.gz
Fig 3a, Fig 3b & Supp. Fig. 12	DNA_RNF2_sgRNA_RNF2_SaCas9_miniABEV82G_T3	DNA_RNF2_sgRNA_RNF2_SaCas9_miniABEV82G_T3_L001_R1_001.fastq.gz	DNA_RNF2_sgRNA_RNF2_SaCas9_miniABEV82G_T3_L001_R2_001.fastq.gz
Fig 3a, Fig 3b & Supp. Fig. 12	DNA_RNF2_sgRNA_RNF2_SaCas9_N730_T1	DNA_RNF2_sgRNA_RNF2_SaCas9_N730_T1_L001_R1_001.fastq.gz	DNA_RNF2_sgRNA_RNF2_SaCas9_N730_T1_L001_R2_001.fastq.gz
Fig 3c & Supp. Fig 14 & 15	RNA_DNAJB_OT1_ABE16_SpCas9_mock_duplicate_T2	RNA_DNAJB_OT1_ABE16_SpCas9_mock_duplicate_T2_L001_R1_001.fastq.gz	RNA_DNAJB_OT1_ABE16_SpCas9_mock_duplicate_T2_L001_R2_001.fastq.gz
Fig 3c & Supp. Fig 14 & 15	RNA_DNAJB_OT1_SaCa9_MOCK_duplicate_T1	RNA_DNAJB_OT1_SaCa9_MOCK_duplicate_T1_L001_R1_001.fastq.gz	RNA_DNAJB_OT1_SaCa9_MOCK_duplicate_T1_L001_R2_001.fastq.gz
Fig 3c & Supp. Fig 14 & 15	RNA_DNAJB_OT1_SaCa9_MOCK_duplicate_T2	RNA_DNAJB_OT1_SaCa9_MOCK_duplicate_T2_L001_R1_001.fastq.gz	RNA_DNAJB_OT1_SaCa9_MOCK_duplicate_T2_L001_R2_001.fastq.gz
Fig 3c & Supp. Fig 14 & 15	RNA_DNAJB_OT1_SaCa9_MOCK_duplicate_T3	RNA_DNAJB_OT1_SaCa9_MOCK_duplicate_T3_L001_R1_001.fastq.gz	RNA_DNAJB_OT1_SaCa9_MOCK_duplicate_T3_L001_R2_001.fastq.gz
Fig 3c & Supp. Fig 14 & 15	RNA_DNAJB_OT1_SaCa9_MOCK_T1	RNA_DNAJB_OT1_SaCa9_MOCK_T1_L001_R1_001.fastq.gz	RNA_DNAJB_OT1_SaCa9_MOCK_T1_L001_R2_001.fastq.gz
Fig 3c & Supp. Fig 14 & 15	RNA_DNAJB_OT1_SaCa9_MOCK_T2	RNA_DNAJB_OT1_SaCa9_MOCK_T2_L001_R1_001.fastq.gz	RNA_DNAJB_OT1_SaCa9_MOCK_T2_L001_R2_001.fastq.gz
Fig 3c & Supp. Fig 14 & 15	RNA_DNAJB_OT1_SaCa9_MOCK_T3	RNA_DNAJB_OT1_SaCa9_MOCK_T3_L001_R1_001.fastq.gz	RNA_DNAJB_OT1_SaCa9_MOCK_T3_L001_R2_001.fastq.gz
Fig 3c & Supp. Fig 14 & 15	RNA_DNAJB_OT1_sgRNA_ABE16_SaCas9_ABEMax_T1	RNA_DNAJB_OT1_sgRNA_ABE16_SaCas9_ABEMax_T1_L001_R1_001.fastq.gz	RNA_DNAJB_OT1_sgRNA_ABE16_SaCas9_ABEMax_T1_L001_R2_001.fastq.gz
Fig 3c & Supp. Fig 14 & 15	RNA_DNAJB_OT1_sgRNA_ABE16_SaCas9_ABEMax_T2	RNA_DNAJB_OT1_sgRNA_ABE16_SaCas9_ABEMax_T2_L001_R1_001.fastq.gz	RNA_DNAJB_OT1_sgRNA_ABE16_SaCas9_ABEMax_T2_L001_R2_001.fastq.gz
Fig 3c & Supp. Fig 14 & 15	RNA_DNAJB_OT1_sgRNA_ABE16_SaCas9_ABEMax_T3	RNA_DNAJB_OT1_sgRNA_ABE16_SaCas9_ABEMax_T3_L001_R1_001.fastq.gz	RNA_DNAJB_OT1_sgRNA_ABE16_SaCas9_ABEMax_T3_L001_R2_001.fastq.gz
Fig 3c & Supp. Fig 14 & 15	RNA_DNAJB_OT1_sgRNA_ABE16_SaCas9_G129_T1	RNA_DNAJB_OT1_sgRNA_ABE16_SaCas9_G129_T1_L001_R1_001.fastq.gz	RNA_DNAJB_OT1_sgRNA_ABE16_SaCas9_G129_T1_L001_R2_001.fastq.gz
Fig 3c & Supp. Fig 14 & 15	RNA_DNAJB_OT1_sgRNA_ABE16_SaCas9_G129_T2	RNA_DNAJB_OT1_sgRNA_ABE16_SaCas9_G129_T2_L001_R1_001.fastq.gz	RNA_DNAJB_OT1_sgRNA_ABE16_SaCas9_G129_T2_L001_R2_001.fastq.gz
Fig 3c & Supp. Fig 14 & 15	RNA_DNAJB_OT1_sgRNA_ABE16_SaCas9_G129_T3	RNA_DNAJB_OT1_sgRNA_ABE16_SaCas9_G129_T3_L001_R1_001.fastq.gz	RNA_DNAJB_OT1_sgRNA_ABE16_SaCas9_G129_T3_L001_R2_001.fastq.gz
Fig 3c & Supp. Fig 14 & 15	RNA_DNAJB_OT1_sgRNA_ABE16_SaCas9_I744_T1	RNA_DNAJB_OT1_sgRNA_ABE16_SaCas9_I744_T1_L001_R1_001.fastq.gz	RNA_DNAJB_OT1_sgRNA_ABE16_SaCas9_I744_T1_L001_R2_001.fastq.gz
Fig 3c & Supp. Fig 14 & 15	RNA_DNAJB_OT1_sgRNA_ABE16_SaCas9_I744_T2	RNA_DNAJB_OT1_sgRNA_ABE16_SaCas9_I744_T2_L001_R1_001.fastq.gz	RNA_DNAJB_OT1_sgRNA_ABE16_SaCas9_I744_T2_L001_R2_001.fastq.gz
Fig 3c & Supp. Fig 14 & 15	RNA_DNAJB_OT1_sgRNA_ABE16_SaCas9_I744_T3	RNA_DNAJB_OT1_sgRNA_ABE16_SaCas9_I744_T3_L001_R1_001.fastq.gz	RNA_DNAJB_OT1_sgRNA_ABE16_SaCas9_I744_T3_L001_R2_001.fastq.gz
Fig 3c & Supp. Fig 14 & 15	RNA_DNAJB_OT1_sgRNA_ABE16_SaCas9_miniABEV82G_T1	RNA_DNAJB_OT1_sgRNA_ABE16_SaCas9_miniABEV82G_T1_L001_R1_001.fastq.gz	RNA_DNAJB_OT1_sgRNA_ABE16_SaCas9_miniABEV82G_T1_L001_R2_001.fastq.gz
Fig 3c & Supp. Fig 14 & 15	RNA_DNAJB_OT1_sgRNA_ABE16_SaCas9_miniABEV82G_T2	RNA_DNAJB_OT1_sgRNA_ABE16_SaCas9_miniABEV82G_T2_L001_R1_001.fastq.gz	RNA_DNAJB_OT1_sgRNA_ABE16_SaCas9_miniABEV82G_T2_L001_R2_001.fastq.gz
Fig 3c & Supp. Fig 14 & 15	RNA_DNAJB_OT1_sgRNA_ABE16_SaCas9_miniABEV82G_T3	RNA_DNAJB_OT1_sgRNA_ABE16_SaCas9_miniABEV82G_T3_L001_R1_001.fastq.gz	RNA_DNAJB_OT1_sgRNA_ABE16_SaCas9_miniABEV82G_T3_L001_R2_001.fastq.gz
Fig 3c & Supp. Fig 14 & 15	RNA_DNAJB_OT1_sgRNA_ABE16_SaCas9_N730_T1	RNA_DNAJB_OT1_sgRNA_ABE16_SaCas9_N730_T1_L001_R1_001.fastq.gz	RNA_DNAJB_OT1_sgRNA_ABE16_SaCas9_N730_T1_L001_R2_001.fastq.gz
Fig 3c & Supp. Fig 14 & 15	RNA_DNAJB_OT1_sgRNA_ABE16_SaCas9_N730_T2	RNA_DNAJB_OT1_sgRNA_ABE16_SaCas9_N730_T2_L001_R1_001.fastq.gz	RNA_DNAJB_OT1_sgRNA_ABE16_SaCas9_N730_T2_L001_R2_001.fastq.gz
Fig 3c & Supp. Fig 14 & 15	RNA_DNAJB_OT1_sgRNA_ABE16_SaCas9_N730_T3	RNA_DNAJB_OT1_sgRNA_ABE16_SaCas9_N730_T3_L001_R1_001.fastq.gz	RNA_DNAJB_OT1_sgRNA_ABE16_SaCas9_N730_T3_L001_R2_001.fastq.gz
Fig 3c & Supp. Fig 14 & 15	RNA_DNAJB_OT1_sgRNA_LACZ_I744_T1	RNA_DNAJB_OT1_sgRNA_LACZ_I744_T1_L001_R1_001.fastq.gz	RNA_DNAJB_OT1_sgRNA_LACZ_I744_T1_L001_R2_001.fastq.gz
Fig 3c & Supp. Fig 14 & 15	RNA_DNAJB_OT1_sgRNA_LACZ_I744_T2	RNA_DNAJB_OT1_sgRNA_LACZ_I744_T2_L001_R1_001.fastq.gz	RNA_DNAJB_OT1_sgRNA_LACZ_I744_T2_L001_R2_001.fastq.gz
Fig 3c & Supp. Fig 14 & 15	RNA_DNAJB_OT1_sgRNA_LACZ_I744_T3	RNA_DNAJB_OT1_sgRNA_LACZ_I744_T3_L001_R1_001.fastq.gz	RNA_DNAJB_OT1_sgRNA_LACZ_I744_T3_L001_R2_001.fastq.gz
Fig 3c & Supp. Fig 14 & 15	RNA_DNAJB_OT1_sgRNA_LacZ_SaCas9_ABEMax_T1	RNA_DNAJB_OT1_sgRNA_LacZ_SaCas9_ABEMax_T1_L001_R1_001.fastq.gz	RNA_DNAJB_OT1_sgRNA_LacZ_SaCas9_ABEMax_T1_L001_R2_001.fastq.gz
Fig 3c & Supp. Fig 14 & 15	RNA_DNAJB_OT1_sgRNA_LacZ_SaCas9_ABEMax_T2	RNA_DNAJB_OT1_sgRNA_LacZ_SaCas9_ABEMax_T2_L001_R1_001.fastq.gz	RNA_DNAJB_OT1_sgRNA_LacZ_SaCas9_ABEMax_T2_L001_R2_001.fastq.gz
Fig 3c & Supp. Fig 14 & 15	RNA_DNAJB_OT1_sgRNA_LacZ_SaCas9_ABEMax_T3	RNA_DNAJB_OT1_sgRNA_LacZ_SaCas9_ABEMax_T3_L001_R1_001.fastq.gz	RNA_DNAJB_OT1_sgRNA_LacZ_SaCas9_ABEMax_T3_L001_R2_001.fastq.gz
Fig 3c & Supp. Fig 14 & 15	RNA_DNAJB_OT1_sgRNA_LacZ_SaCas9_G129_T1	RNA_DNAJB_OT1_sgRNA_LacZ_SaCas9_G129_T1_L001_R1_001.fastq.gz	RNA_DNAJB_OT1_sgRNA_LacZ_SaCas9_G129_T1_L001_R2_001.fastq.gz
Fig 3c & Supp. Fig 14 & 15	RNA_DNAJB_OT1_sgRNA_LacZ_SaCas9_G129_T2	RNA_DNAJB_OT1_sgRNA_LacZ_SaCas9_G129_T2_L001_R1_001.fastq.gz	RNA_DNAJB_OT1_sgRNA_LacZ_SaCas9_G129_T2_L001_R2_001.fastq.gz
Fig 3c & Supp. Fig 14 & 15	RNA_DNAJB_OT1_sgRNA_LacZ_SaCas9_G129_T3	RNA_DNAJB_OT1_sgRNA_LacZ_SaCas9_G129_T3_L001_R1_001.fastq.gz	RNA_DNAJB_OT1_sgRNA_LacZ_SaCas9_G129_T3_L001_R2_001.fastq.gz
Fig 3c & Supp. Fig 14 & 15	RNA_DNAJB_OT1_sgRNA_LacZ_SaCas9_I744_T1	RNA_DNAJB_OT1_sgRNA_LacZ_SaCas9_I744_T1_L001_R1_001.fastq.gz	RNA_DNAJB_OT1_sgRNA_LacZ_SaCas9_I744_T1_L001_R2_001.fastq.gz
Fig 3c & Supp. Fig 14 & 15	RNA_DNAJB_OT1_sgRNA_LacZ_SaCas9_I744_T2	RNA_DNAJB_OT1_sgRNA_LacZ_SaCas9_I744_T2_L001_R1_001.fastq.gz	RNA_DNAJB_OT1_sgRNA_LacZ_SaCas9_I744_T2_L001_R2_001.fastq.gz
Fig 3c & Supp. Fig 14 & 15	RNA_DNAJB_OT1_sgRNA_LacZ_SaCas9_I744_T3	RNA_DNAJB_OT1_sgRNA_LacZ_SaCas9_I744_T3_L001_R1_001.fastq.gz	RNA_DNAJB_OT1_sgRNA_LacZ_SaCas9_I744_T3_L001_R2_001.fastq.gz
Fig 3c & Supp. Fig 14 & 15	RNA_DNAJB_OT1_sgRNA_LacZ_SaCas9_miniABEV82G_T1	RNA_DNAJB_OT1_sgRNA_LacZ_SaCas9_miniABEV82G_T1_L001_R1_001.fastq.gz	RNA_DNAJB_OT1_sgRNA_LacZ_SaCas9_miniABEV82G_T1_L001_R2_001.fastq.gz
Fig 3c & Supp. Fig 14 & 15	RNA_DNAJB_OT1_sgRNA_LacZ_SaCas9_miniABEV82G_T2	RNA_DNAJB_OT1_sgRNA_LacZ_SaCas9_miniABEV82G_T2_L001_R1_001.fastq.gz	RNA_DNAJB_OT1_sgRNA_LacZ_SaCas9_miniABEV82G_T2_L001_R2_001.fastq.gz
Fig 3c & Supp. Fig 14 & 15	RNA_DNAJB_OT1_sgRNA_LacZ_SaCas9_miniABEV82G_T3	RNA_DNAJB_OT1_sgRNA_LacZ_SaCas9_miniABEV82G_T3_L001_R1_001.fastq.gz	RNA_DNAJB_OT1_sgRNA_LacZ_SaCas9_miniABEV82G_T3_L001_R2_001.fastq.gz
Fig 3c & Supp. Fig 14 & 15	RNA_DNAJB_OT1_sgRNA_LacZ_SaCas9_N730_T1	RNA_DNAJB_OT1_sgRNA_LacZ_SaCas9_N730_T1_L001_R1_001.fastq.gz	RNA_DNAJB_OT1_sgRNA_LacZ_SaCas9_N730_T1_L001_R2_001.fastq.gz
Fig 3c & Supp. Fig 14 & 15	RNA_DNAJB_OT1_sgRNA_LacZ_SaCas9_N730_T2	RNA_DNAJB_OT1_sgRNA_LacZ_SaCas9_N730_T2_L001_R1_001.fastq.gz	RNA_DNAJB_OT1_sgRNA_LacZ_SaCas9_N730_T2_L001_R2_001.fastq.gz
Fig 3c & Supp. Fig 14 & 15	RNA_DNAJB_OT1_sgRNA_LacZ_SaCas9_N730_T3	RNA_DNAJB_OT1_sgRNA_LacZ_SaCas9_N730_T3_L001_R1_001.fastq.gz	RNA_DNAJB_OT1_sgRNA_LacZ_SaCas9_N730_T3_L001_R2_001.fastq.gz
Fig 3c & Supp. Fig 14 & 15	RNA_DNAJB_OT1_sgRNA_LacZ_SaminiABEmax_T1	RNA_DNAJB_OT1_sgRNA_LacZ_SaminiABEmax_T1_L001_R1_001.fastq.gz	RNA_DNAJB_OT1_sgRNA_LacZ_SaminiABEmax_T1_L001_R2_001.fastq.gz
Fig 3c & Supp. Fig 14 & 15	RNA_DNAJB_OT1_sgRNA_LacZ_SaminiABEmax_T2	RNA_DNAJB_OT1_sgRNA_LacZ_SaminiABEmax_T2_L001_R1_001.fastq.gz	RNA_DNAJB_OT1_sgRNA_LacZ_SaminiABEmax_T2_L001_R2_001.fastq.gz
Fig 3c & Supp. Fig 14 & 15	RNA_DNAJB_OT1_sgRNA_LacZ_SaminiABEmax_T3	RNA_DNAJB_OT1_sgRNA_LacZ_SaminiABEmax_T3_L001_R1_001.fastq.gz	RNA_DNAJB_OT1_sgRNA_LacZ_SaminiABEmax_T3_L001_R2_001.fastq.gz
Fig 3c & Supp. Fig 14 & 15	RNA_DNAJB_OT1_sgRNA_PCDH15_I744_T1	RNA_DNAJB_OT1_sgRNA_PCDH15_I744_T1_L001_R1_001.fastq.gz	RNA_DNAJB_OT1_sgRNA_PCDH15_I744_T1_L001_R2_001.fastq.gz
Fig 3c & Supp. Fig 14 & 15	RNA_DNAJB_OT1_sgRNA_PCDH15_I744_T3	RNA_DNAJB_OT1_sgRNA_PCDH15_I744_T3_L001_R1_001.fastq.gz	RNA_DNAJB_OT1_sgRNA_PCDH15_I744_T3_L001_R2_001.fastq.gz
Fig 3c & Supp. Fig 14 & 15	RNA_DNAJB_OT1_sgRNA_PCDH15_mock_T1	RNA_DNAJB_OT1_sgRNA_PCDH15_mock_T1_L001_R1_001.fastq.gz	RNA_DNAJB_OT1_sgRNA_PCDH15_mock_T1_L001_R2_001.fastq.gz
Fig 3c & Supp. Fig 14 & 15	RNA_DNAJB_OT1_sgRNA_PCDH15_mock_T3	RNA_DNAJB_OT1_sgRNA_PCDH15_mock_T3_L001_R1_001.fastq.gz	RNA_DNAJB_OT1_sgRNA_PCDH15_mock_T3_L001_R2_001.fastq.gz
Fig 3c & Supp. Fig 14 & 15	RNA_DNAJB_OT1_sgRNA_PCDH15_SaminiABEmax_T1	RNA_DNAJB_OT1_sgRNA_PCDH15_SaminiABEmax_T1_L001_R1_001.fastq.gz	RNA_DNAJB_OT1_sgRNA_PCDH15_SaminiABEmax_T1_L001_R2_001.fastq.gz
Fig 3c & Supp. Fig 14 & 15	RNA_DNAJB_OT1_sgRNA_PCDH15_SaminiABEmax_T2	RNA_DNAJB_OT1_sgRNA_PCDH15_SaminiABEmax_T2_L001_R1_001.fastq.gz	RNA_DNAJB_OT1_sgRNA_PCDH15_SaminiABEmax_T2_L001_R2_001.fastq.gz
Fig 3c & Supp. Fig 14 & 15	RNA_DNAJB_OT1_sgRNA_RNF2_SaCas9_ABEMax_T1	RNA_DNAJB_OT1_sgRNA_RNF2_SaCas9_ABEMax_T1_L001_R1_001.fastq.gz	RNA_DNAJB_OT1_sgRNA_RNF2_SaCas9_ABEMax_T1_L001_R2_001.fastq.gz
Fig 3c & Supp. Fig 14 & 15	RNA_DNAJB_OT1_sgRNA_RNF2_SaCas9_ABEMax_T2	RNA_DNAJB_OT1_sgRNA_RNF2_SaCas9_ABEMax_T2_L001_R1_001.fastq.gz	RNA_DNAJB_OT1_sgRNA_RNF2_SaCas9_ABEMax_T2_L001_R2_001.fastq.gz
Fig 3c & Supp. Fig 14 & 15	RNA_DNAJB_OT1_sgRNA_RNF2_SaCas9_ABEMax_T3	RNA_DNAJB_OT1_sgRNA_RNF2_SaCas9_ABEMax_T3_L001_R1_001.fastq.gz	RNA_DNAJB_OT1_sgRNA_RNF2_SaCas9_ABEMax_T3_L001_R2_001.fastq.gz
Fig 3c & Supp. Fig 14 & 15	RNA_DNAJB_OT1_sgRNA_RNF2_SaCas9_G129_T1	RNA_DNAJB_OT1_sgRNA_RNF2_SaCas9_G129_T1_L001_R1_001.fastq.gz	RNA_DNAJB_OT1_sgRNA_RNF2_SaCas9_G129_T1_L001_R2_001.fastq.gz
Fig 3c & Supp. Fig 14 & 15	RNA_DNAJB_OT1_sgRNA_RNF2_SaCas9_G129_T2	RNA_DNAJB_OT1_sgRNA_RNF2_SaCas9_G129_T2_L001_R1_001.fastq.gz	RNA_DNAJB_OT1_sgRNA_RNF2_SaCas9_G129_T2_L001_R2_001.fastq.gz
Fig 3c & Supp. Fig 14 & 15	RNA_DNAJB_OT1_sgRNA_RNF2_SaCas9_G129_T3	RNA_DNAJB_OT1_sgRNA_RNF2_SaCas9_G129_T3_L001_R1_001.fastq.gz	RNA_DNAJB_OT1_sgRNA_RNF2_SaCas9_G129_T3_L001_R2_001.fastq.gz
Fig 3c & Supp. Fig 14 & 15	RNA_DNAJB_OT1_sgRNA_RNF2_SaCas9_I744_T1	RNA_DNAJB_OT1_sgRNA_RNF2_SaCas9_I744_T1_L001_R1_001.fastq.gz	RNA_DNAJB_OT1_sgRNA_RNF2_SaCas9_I744_T1_L001_R2_001.fastq.gz
Fig 3c & Supp. Fig 14 & 15	RNA_DNAJB_OT1_sgRNA_RNF2_SaCas9_I744_T2	RNA_DNAJB_OT1_sgRNA_RNF2_SaCas9_I744_T2_L001_R1_001.fastq.gz	RNA_DNAJB_OT1_sgRNA_RNF2_SaCas9_I744_T2_L001_R2_001.fastq.gz
Fig 3c & Supp. Fig 14 & 15	RNA_DNAJB_OT1_sgRNA_RNF2_SaCas9_I744_T3	RNA_DNAJB_OT1_sgRNA_RNF2_SaCas9_I744_T3_L001_R1_001.fastq.gz	RNA_DNAJB_OT1_sgRNA_RNF2_SaCas9_I744_T3_L001_R2_001.fastq.gz
Fig 3c & Supp. Fig 14 & 15	RNA_DNAJB_OT1_sgRNA_RNF2_SaCas9_miniABEV82G_T1	RNA_DNAJB_OT1_sgRNA_RNF2_SaCas9_miniABEV82G_T1_L001_R1_001.fastq.gz	RNA_DNAJB_OT1_sgRNA_RNF2_SaCas9_miniABEV82G_T1_L001_R2_001.fastq.gz
Fig 3c & Supp. Fig 14 & 15	RNA_DNAJB_OT1_sgRNA_RNF2_SaCas9_miniABEV82G_T2	RNA_DNAJB_OT1_sgRNA_RNF2_SaCas9_miniABEV82G_T2_L001_R1_001.fastq.gz	RNA_DNAJB_OT1_sgRNA_RNF2_SaCas9_miniABEV82G_T2_L001_R2_001.fastq.gz
Fig 3c & Supp. Fig 14 & 15	RNA_DNAJB_OT1_sgRNA_RNF2_SaCas9_miniABEV82G_T3	RNA_DNAJB_OT1_sgRNA_RNF2_SaCas9_miniABEV82G_T3_L001_R1_001.fastq.gz	RNA_DNAJB_OT1_sgRNA_RNF2_SaCas9_miniABEV82G_T3_L001_R2_001.fastq.gz
Fig 3c & Supp. Fig 14 & 15	RNA_DNAJB_OT1_sgRNA_RNF2_SaCas9_N730_T1	RNA_DNAJB_OT1_sgRNA_RNF2_SaCas9_N730_T1_L001_R1_001.fastq.gz	RNA_DNAJB_OT1_sgRNA_RNF2_SaCas9_N730_T1_L001_R2_001.fastq.gz
Fig 3c & Supp. Fig 14 & 15	RNA_DNAJB_OT1_sgRNA_RNF2_SaCas9_N730_T2	RNA_DNAJB_OT1_sgRNA_RNF2_SaCas9_N730_T2_L001_R1_001.fastq.gz	RNA_DNAJB_OT1_sgRNA_RNF2_SaCas9_N730_T2_L001_R2_001.fastq.gz
Fig 3c & Supp. Fig 14 & 15	RNA_DNAJB_OT1_sgRNA_RNF2_SaCas9_N730_T3	RNA_DNAJB_OT1_sgRNA_RNF2_SaCas9_N730_T3_L001_R1_001.fastq.gz	RNA_DNAJB_OT1_sgRNA_RNF2_SaCas9_N730_T3_L001_R2_001.fastq.gz
Fig 3c & Supp. Fig 14 & 15	RNA_DNAJB_OT1_YFP_SpCas9_mock_duplicate_T2	RNA_DNAJB_OT1_YFP_SpCas9_mock_duplicate_T2_L001_R1_001.fastq.gz	RNA_DNAJB_OT1_YFP_SpCas9_mock_duplicate_T2_L001_R2_001.fastq.gz
Fig 3c & Supp. Fig 14 & 15	RNA_LCMT1_OT5_SaCa9_MOCK_duplicate_T1	RNA_LCMT1_OT5_SaCa9_MOCK_duplicate_T1_L001_R1_001.fastq.gz	RNA_LCMT1_OT5_SaCa9_MOCK_duplicate_T1_L001_R2_001.fastq.gz
Fig 3c & Supp. Fig 14 & 15	RNA_LCMT1_OT5_SaCa9_MOCK_duplicate_T2	RNA_LCMT1_OT5_SaCa9_MOCK_duplicate_T2_L001_R1_001.fastq.gz	RNA_LCMT1_OT5_SaCa9_MOCK_duplicate_T2_L001_R2_001.fastq.gz
Fig 3c & Supp. Fig 14 & 15	RNA_LCMT1_OT5_SaCa9_MOCK_duplicate_T3	RNA_LCMT1_OT5_SaCa9_MOCK_duplicate_T3_L001_R1_001.fastq.gz	RNA_LCMT1_OT5_SaCa9_MOCK_duplicate_T3_L001_R2_001.fastq.gz
Fig 3c & Supp. Fig 14 & 15	RNA_LCMT1_OT5_SaCa9_MOCK_T1	RNA_LCMT1_OT5_SaCa9_MOCK_T1_L001_R1_001.fastq.gz	RNA_LCMT1_OT5_SaCa9_MOCK_T1_L001_R2_001.fastq.gz
Fig 3c & Supp. Fig 14 & 15	RNA_LCMT1_OT5_SaCa9_MOCK_T2	RNA_LCMT1_OT5_SaCa9_MOCK_T2_L001_R1_001.fastq.gz	RNA_LCMT1_OT5_SaCa9_MOCK_T2_L001_R2_001.fastq.gz
Fig 3c & Supp. Fig 14 & 15	RNA_LCMT1_OT5_SaCa9_MOCK_T3	RNA_LCMT1_OT5_SaCa9_MOCK_T3_L001_R1_001.fastq.gz	RNA_LCMT1_OT5_SaCa9_MOCK_T3_L001_R2_001.fastq.gz
Fig 3c & Supp. Fig 14 & 15	RNA_LCMT1_OT5_sgRNA_ABE16_SaCas9_ABEMax_T1	RNA_LCMT1_OT5_sgRNA_ABE16_SaCas9_ABEMax_T1_L001_R1_001.fastq.gz	RNA_LCMT1_OT5_sgRNA_ABE16_SaCas9_ABEMax_T1_L001_R2_001.fastq.gz
Fig 3c & Supp. Fig 14 & 15	RNA_LCMT1_OT5_sgRNA_ABE16_SaCas9_ABEMax_T2	RNA_LCMT1_OT5_sgRNA_ABE16_SaCas9_ABEMax_T2_L001_R1_001.fastq.gz	RNA_LCMT1_OT5_sgRNA_ABE16_SaCas9_ABEMax_T2_L001_R2_001.fastq.gz
Fig 3c & Supp. Fig 14 & 15	RNA_LCMT1_OT5_sgRNA_ABE16_SaCas9_ABEMax_T3	RNA_LCMT1_OT5_sgRNA_ABE16_SaCas9_ABEMax_T3_L001_R1_001.fastq.gz	RNA_LCMT1_OT5_sgRNA_ABE16_SaCas9_ABEMax_T3_L001_R2_001.fastq.gz
Fig 3c & Supp. Fig 14 & 15	RNA_LCMT1_OT5_sgRNA_ABE16_SaCas9_G129_T1	RNA_LCMT1_OT5_sgRNA_ABE16_SaCas9_G129_T1_L001_R1_001.fastq.gz	RNA_LCMT1_OT5_sgRNA_ABE16_SaCas9_G129_T1_L001_R2_001.fastq.gz
Fig 3c & Supp. Fig 14 & 15	RNA_LCMT1_OT5_sgRNA_ABE16_SaCas9_G129_T2	RNA_LCMT1_OT5_sgRNA_ABE16_SaCas9_G129_T2_L001_R1_001.fastq.gz	RNA_LCMT1_OT5_sgRNA_ABE16_SaCas9_G129_T2_L001_R2_001.fastq.gz
Fig 3c & Supp. Fig 14 & 15	RNA_LCMT1_OT5_sgRNA_ABE16_SaCas9_G129_T3	RNA_LCMT1_OT5_sgRNA_ABE16_SaCas9_G129_T3_L001_R1_001.fastq.gz	RNA_LCMT1_OT5_sgRNA_ABE16_SaCas9_G129_T3_L001_R2_001.fastq.gz
Fig 3c & Supp. Fig 14 & 15	RNA_LCMT1_OT5_sgRNA_ABE16_SaCas9_I744_T1	RNA_LCMT1_OT5_sgRNA_ABE16_SaCas9_I744_T1_L001_R1_001.fastq.gz	RNA_LCMT1_OT5_sgRNA_ABE16_SaCas9_I744_T1_L001_R2_001.fastq.gz
Fig 3c & Supp. Fig 14 & 15	RNA_LCMT1_OT5_sgRNA_ABE16_SaCas9_I744_T2	RNA_LCMT1_OT5_sgRNA_ABE16_SaCas9_I744_T2_L001_R1_001.fastq.gz	RNA_LCMT1_OT5_sgRNA_ABE16_SaCas9_I744_T2_L001_R2_001.fastq.gz
Fig 3c & Supp. Fig 14 & 15	RNA_LCMT1_OT5_sgRNA_ABE16_SaCas9_I744_T3	RNA_LCMT1_OT5_sgRNA_ABE16_SaCas9_I744_T3_L001_R1_001.fastq.gz	RNA_LCMT1_OT5_sgRNA_ABE16_SaCas9_I744_T3_L001_R2_001.fastq.gz
Fig 3c & Supp. Fig 14 & 15	RNA_LCMT1_OT5_sgRNA_ABE16_SaCas9_miniABEV82G_T1	RNA_LCMT1_OT5_sgRNA_ABE16_SaCas9_miniABEV82G_T1_L001_R1_001.fastq.gz	RNA_LCMT1_OT5_sgRNA_ABE16_SaCas9_miniABEV82G_T1_L001_R2_001.fastq.gz
Fig 3c & Supp. Fig 14 & 15	RNA_LCMT1_OT5_sgRNA_ABE16_SaCas9_miniABEV82G_T2	RNA_LCMT1_OT5_sgRNA_ABE16_SaCas9_miniABEV82G_T2_L001_R1_001.fastq.gz	RNA_LCMT1_OT5_sgRNA_ABE16_SaCas9_miniABEV82G_T2_L001_R2_001.fastq.gz
Fig 3c & Supp. Fig 14 & 15	RNA_LCMT1_OT5_sgRNA_ABE16_SaCas9_miniABEV82G_T3	RNA_LCMT1_OT5_sgRNA_ABE16_SaCas9_miniABEV82G_T3_L001_R1_001.fastq.gz	RNA_LCMT1_OT5_sgRNA_ABE16_SaCas9_miniABEV82G_T3_L001_R2_001.fastq.gz
Fig 3c & Supp. Fig 14 & 15	RNA_LCMT1_OT5_sgRNA_ABE16_SaCas9_N730_T1	RNA_LCMT1_OT5_sgRNA_ABE16_SaCas9_N730_T1_L001_R1_001.fastq.gz	RNA_LCMT1_OT5_sgRNA_ABE16_SaCas9_N730_T1_L001_R2_001.fastq.gz
Fig 3c & Supp. Fig 14 & 15	RNA_LCMT1_OT5_sgRNA_ABE16_SaCas9_N730_T2	RNA_LCMT1_OT5_sgRNA_ABE16_SaCas9_N730_T2_L001_R1_001.fastq.gz	RNA_LCMT1_OT5_sgRNA_ABE16_SaCas9_N730_T2_L001_R2_001.fastq.gz
Fig 3c & Supp. Fig 14 & 15	RNA_LCMT1_OT5_sgRNA_ABE16_SaCas9_N730_T3	RNA_LCMT1_OT5_sgRNA_ABE16_SaCas9_N730_T3_L001_R1_001.fastq.gz	RNA_LCMT1_OT5_sgRNA_ABE16_SaCas9_N730_T3_L001_R2_001.fastq.gz
Fig 3c & Supp. Fig 14 & 15	RNA_LCMT1_OT5_sgRNA_LACZ_I744_T1	RNA_LCMT1_OT5_sgRNA_LACZ_I744_T1_L001_R1_001.fastq.gz	RNA_LCMT1_OT5_sgRNA_LACZ_I744_T1_L001_R2_001.fastq.gz
Fig 3c & Supp. Fig 14 & 15	RNA_LCMT1_OT5_sgRNA_LACZ_I744_T2	RNA_LCMT1_OT5_sgRNA_LACZ_I744_T2_L001_R1_001.fastq.gz	RNA_LCMT1_OT5_sgRNA_LACZ_I744_T2_L001_R2_001.fastq.gz
Fig 3c & Supp. Fig 14 & 15	RNA_LCMT1_OT5_sgRNA_LACZ_I744_T3	RNA_LCMT1_OT5_sgRNA_LACZ_I744_T3_L001_R1_001.fastq.gz	RNA_LCMT1_OT5_sgRNA_LACZ_I744_T3_L001_R2_001.fastq.gz
Fig 3c & Supp. Fig 14 & 15	RNA_LCMT1_OT5_sgRNA_LacZ_SaCas9_ABEMax_T1	RNA_LCMT1_OT5_sgRNA_LacZ_SaCas9_ABEMax_T1_L001_R1_001.fastq.gz	RNA_LCMT1_OT5_sgRNA_LacZ_SaCas9_ABEMax_T1_L001_R2_001.fastq.gz
Fig 3c & Supp. Fig 14 & 15	RNA_LCMT1_OT5_sgRNA_LacZ_SaCas9_ABEMax_T2	RNA_LCMT1_OT5_sgRNA_LacZ_SaCas9_ABEMax_T2_L001_R1_001.fastq.gz	RNA_LCMT1_OT5_sgRNA_LacZ_SaCas9_ABEMax_T2_L001_R2_001.fastq.gz
Fig 3c & Supp. Fig 14 & 15	RNA_LCMT1_OT5_sgRNA_LacZ_SaCas9_ABEMax_T3	RNA_LCMT1_OT5_sgRNA_LacZ_SaCas9_ABEMax_T3_L001_R1_001.fastq.gz	RNA_LCMT1_OT5_sgRNA_LacZ_SaCas9_ABEMax_T3_L001_R2_001.fastq.gz
Fig 3c & Supp. Fig 14 & 15	RNA_LCMT1_OT5_sgRNA_LacZ_SaCas9_G129_T1	RNA_LCMT1_OT5_sgRNA_LacZ_SaCas9_G129_T1_L001_R1_001.fastq.gz	RNA_LCMT1_OT5_sgRNA_LacZ_SaCas9_G129_T1_L001_R2_001.fastq.gz
Fig 3c & Supp. Fig 14 & 15	RNA_LCMT1_OT5_sgRNA_LacZ_SaCas9_G129_T2	RNA_LCMT1_OT5_sgRNA_LacZ_SaCas9_G129_T2_L001_R1_001.fastq.gz	RNA_LCMT1_OT5_sgRNA_LacZ_SaCas9_G129_T2_L001_R2_001.fastq.gz
Fig 3c & Supp. Fig 14 & 15	RNA_LCMT1_OT5_sgRNA_LacZ_SaCas9_G129_T3	RNA_LCMT1_OT5_sgRNA_LacZ_SaCas9_G129_T3_L001_R1_001.fastq.gz	RNA_LCMT1_OT5_sgRNA_LacZ_SaCas9_G129_T3_L001_R2_001.fastq.gz
Fig 3c & Supp. Fig 14 & 15	RNA_LCMT1_OT5_sgRNA_LacZ_SaCas9_I744_T1	RNA_LCMT1_OT5_sgRNA_LacZ_SaCas9_I744_T1_L001_R1_001.fastq.gz	RNA_LCMT1_OT5_sgRNA_LacZ_SaCas9_I744_T1_L001_R2_001.fastq.gz
Fig 3c & Supp. Fig 14 & 15	RNA_LCMT1_OT5_sgRNA_LacZ_SaCas9_I744_T2	RNA_LCMT1_OT5_sgRNA_LacZ_SaCas9_I744_T2_L001_R1_001.fastq.gz	RNA_LCMT1_OT5_sgRNA_LacZ_SaCas9_I744_T2_L001_R2_001.fastq.gz
Fig 3c & Supp. Fig 14 & 15	RNA_LCMT1_OT5_sgRNA_LacZ_SaCas9_I744_T3	RNA_LCMT1_OT5_sgRNA_LacZ_SaCas9_I744_T3_L001_R1_001.fastq.gz	RNA_LCMT1_OT5_sgRNA_LacZ_SaCas9_I744_T3_L001_R2_001.fastq.gz
Fig 3c & Supp. Fig 14 & 15	RNA_LCMT1_OT5_sgRNA_LacZ_SaCas9_miniABEV82G_T1	RNA_LCMT1_OT5_sgRNA_LacZ_SaCas9_miniABEV82G_T1_L001_R1_001.fastq.gz	RNA_LCMT1_OT5_sgRNA_LacZ_SaCas9_miniABEV82G_T1_L001_R2_001.fastq.gz
Fig 3c & Supp. Fig 14 & 15	RNA_LCMT1_OT5_sgRNA_LacZ_SaCas9_miniABEV82G_T2	RNA_LCMT1_OT5_sgRNA_LacZ_SaCas9_miniABEV82G_T2_L001_R1_001.fastq.gz	RNA_LCMT1_OT5_sgRNA_LacZ_SaCas9_miniABEV82G_T2_L001_R2_001.fastq.gz
Fig 3c & Supp. Fig 14 & 15	RNA_LCMT1_OT5_sgRNA_LacZ_SaCas9_miniABEV82G_T3	RNA_LCMT1_OT5_sgRNA_LacZ_SaCas9_miniABEV82G_T3_L001_R1_001.fastq.gz	RNA_LCMT1_OT5_sgRNA_LacZ_SaCas9_miniABEV82G_T3_L001_R2_001.fastq.gz
Fig 3c & Supp. Fig 14 & 15	RNA_LCMT1_OT5_sgRNA_LacZ_SaCas9_N730_T1	RNA_LCMT1_OT5_sgRNA_LacZ_SaCas9_N730_T1_L001_R1_001.fastq.gz	RNA_LCMT1_OT5_sgRNA_LacZ_SaCas9_N730_T1_L001_R2_001.fastq.gz
Fig 3c & Supp. Fig 14 & 15	RNA_LCMT1_OT5_sgRNA_LacZ_SaCas9_N730_T2	RNA_LCMT1_OT5_sgRNA_LacZ_SaCas9_N730_T2_L001_R1_001.fastq.gz	RNA_LCMT1_OT5_sgRNA_LacZ_SaCas9_N730_T2_L001_R2_001.fastq.gz
Fig 3c & Supp. Fig 14 & 15	RNA_LCMT1_OT5_sgRNA_LacZ_SaCas9_N730_T3	RNA_LCMT1_OT5_sgRNA_LacZ_SaCas9_N730_T3_L001_R1_001.fastq.gz	RNA_LCMT1_OT5_sgRNA_LacZ_SaCas9_N730_T3_L001_R2_001.fastq.gz
Fig 3c & Supp. Fig 14 & 15	RNA_LCMT1_OT5_sgRNA_LacZ_SaminiABEmax_T1	RNA_LCMT1_OT5_sgRNA_LacZ_SaminiABEmax_T1_L001_R1_001.fastq.gz	RNA_LCMT1_OT5_sgRNA_LacZ_SaminiABEmax_T1_L001_R2_001.fastq.gz
Fig 3c & Supp. Fig 14 & 15	RNA_LCMT1_OT5_sgRNA_LacZ_SaminiABEmax_T2	RNA_LCMT1_OT5_sgRNA_LacZ_SaminiABEmax_T2_L001_R1_001.fastq.gz	RNA_LCMT1_OT5_sgRNA_LacZ_SaminiABEmax_T2_L001_R2_001.fastq.gz
Fig 3c & Supp. Fig 14 & 15	RNA_LCMT1_OT5_sgRNA_LacZ_SaminiABEmax_T3	RNA_LCMT1_OT5_sgRNA_LacZ_SaminiABEmax_T3_L001_R1_001.fastq.gz	RNA_LCMT1_OT5_sgRNA_LacZ_SaminiABEmax_T3_L001_R2_001.fastq.gz
Fig 3c & Supp. Fig 14 & 15	RNA_LCMT1_OT5_sgRNA_PCDH15_I744_T1	RNA_LCMT1_OT5_sgRNA_PCDH15_I744_T1_L001_R1_001.fastq.gz	RNA_LCMT1_OT5_sgRNA_PCDH15_I744_T1_L001_R2_001.fastq.gz
Fig 3c & Supp. Fig 14 & 15	RNA_LCMT1_OT5_sgRNA_PCDH15_I744_T3	RNA_LCMT1_OT5_sgRNA_PCDH15_I744_T3_L001_R1_001.fastq.gz	RNA_LCMT1_OT5_sgRNA_PCDH15_I744_T3_L001_R2_001.fastq.gz
Fig 3c & Supp. Fig 14 & 15	RNA_LCMT1_OT5_sgRNA_PCDH15_mock_T1	RNA_LCMT1_OT5_sgRNA_PCDH15_mock_T1_L001_R1_001.fastq.gz	RNA_LCMT1_OT5_sgRNA_PCDH15_mock_T1_L001_R2_001.fastq.gz
Fig 3c & Supp. Fig 14 & 15	RNA_LCMT1_OT5_sgRNA_PCDH15_mock_T3	RNA_LCMT1_OT5_sgRNA_PCDH15_mock_T3_L001_R1_001.fastq.gz	RNA_LCMT1_OT5_sgRNA_PCDH15_mock_T3_L001_R2_001.fastq.gz
Fig 3c & Supp. Fig 14 & 15	RNA_LCMT1_OT5_sgRNA_PCDH15_SaminiABEmax_T1	RNA_LCMT1_OT5_sgRNA_PCDH15_SaminiABEmax_T1_L001_R1_001.fastq.gz	RNA_LCMT1_OT5_sgRNA_PCDH15_SaminiABEmax_T1_L001_R2_001.fastq.gz
Fig 3c & Supp. Fig 14 & 15	RNA_LCMT1_OT5_sgRNA_PCDH15_SaminiABEmax_T2	RNA_LCMT1_OT5_sgRNA_PCDH15_SaminiABEmax_T2_L001_R1_001.fastq.gz	RNA_LCMT1_OT5_sgRNA_PCDH15_SaminiABEmax_T2_L001_R2_001.fastq.gz
Fig 3c & Supp. Fig 14 & 15	RNA_LCMT1_OT5_sgRNA_RNF2_SaCas9_ABEMax_T1	RNA_LCMT1_OT5_sgRNA_RNF2_SaCas9_ABEMax_T1_L001_R1_001.fastq.gz	RNA_LCMT1_OT5_sgRNA_RNF2_SaCas9_ABEMax_T1_L001_R2_001.fastq.gz
Fig 3c & Supp. Fig 14 & 15	RNA_LCMT1_OT5_sgRNA_RNF2_SaCas9_ABEMax_T2	RNA_LCMT1_OT5_sgRNA_RNF2_SaCas9_ABEMax_T2_L001_R1_001.fastq.gz	RNA_LCMT1_OT5_sgRNA_RNF2_SaCas9_ABEMax_T2_L001_R2_001.fastq.gz
Fig 3c & Supp. Fig 14 & 15	RNA_LCMT1_OT5_sgRNA_RNF2_SaCas9_ABEMax_T3	RNA_LCMT1_OT5_sgRNA_RNF2_SaCas9_ABEMax_T3_L001_R1_001.fastq.gz	RNA_LCMT1_OT5_sgRNA_RNF2_SaCas9_ABEMax_T3_L001_R2_001.fastq.gz
Fig 3c & Supp. Fig 14 & 15	RNA_LCMT1_OT5_sgRNA_RNF2_SaCas9_G129_T1	RNA_LCMT1_OT5_sgRNA_RNF2_SaCas9_G129_T1_L001_R1_001.fastq.gz	RNA_LCMT1_OT5_sgRNA_RNF2_SaCas9_G129_T1_L001_R2_001.fastq.gz
Fig 3c & Supp. Fig 14 & 15	RNA_LCMT1_OT5_sgRNA_RNF2_SaCas9_G129_T2	RNA_LCMT1_OT5_sgRNA_RNF2_SaCas9_G129_T2_L001_R1_001.fastq.gz	RNA_LCMT1_OT5_sgRNA_RNF2_SaCas9_G129_T2_L001_R2_001.fastq.gz
Fig 3c & Supp. Fig 14 & 15	RNA_LCMT1_OT5_sgRNA_RNF2_SaCas9_G129_T3	RNA_LCMT1_OT5_sgRNA_RNF2_SaCas9_G129_T3_L001_R1_001.fastq.gz	RNA_LCMT1_OT5_sgRNA_RNF2_SaCas9_G129_T3_L001_R2_001.fastq.gz
Fig 3c & Supp. Fig 14 & 15	RNA_LCMT1_OT5_sgRNA_RNF2_SaCas9_I744_T1	RNA_LCMT1_OT5_sgRNA_RNF2_SaCas9_I744_T1_L001_R1_001.fastq.gz	RNA_LCMT1_OT5_sgRNA_RNF2_SaCas9_I744_T1_L001_R2_001.fastq.gz
Fig 3c & Supp. Fig 14 & 15	RNA_LCMT1_OT5_sgRNA_RNF2_SaCas9_I744_T2	RNA_LCMT1_OT5_sgRNA_RNF2_SaCas9_I744_T2_L001_R1_001.fastq.gz	RNA_LCMT1_OT5_sgRNA_RNF2_SaCas9_I744_T2_L001_R2_001.fastq.gz
Fig 3c & Supp. Fig 14 & 15	RNA_LCMT1_OT5_sgRNA_RNF2_SaCas9_I744_T3	RNA_LCMT1_OT5_sgRNA_RNF2_SaCas9_I744_T3_L001_R1_001.fastq.gz	RNA_LCMT1_OT5_sgRNA_RNF2_SaCas9_I744_T3_L001_R2_001.fastq.gz
Fig 3c & Supp. Fig 14 & 15	RNA_LCMT1_OT5_sgRNA_RNF2_SaCas9_miniABEV82G_T1	RNA_LCMT1_OT5_sgRNA_RNF2_SaCas9_miniABEV82G_T1_L001_R1_001.fastq.gz	RNA_LCMT1_OT5_sgRNA_RNF2_SaCas9_miniABEV82G_T1_L001_R2_001.fastq.gz
Fig 3c & Supp. Fig 14 & 15	RNA_LCMT1_OT5_sgRNA_RNF2_SaCas9_miniABEV82G_T2	RNA_LCMT1_OT5_sgRNA_RNF2_SaCas9_miniABEV82G_T2_L001_R1_001.fastq.gz	RNA_LCMT1_OT5_sgRNA_RNF2_SaCas9_miniABEV82G_T2_L001_R2_001.fastq.gz
Fig 3c & Supp. Fig 14 & 15	RNA_LCMT1_OT5_sgRNA_RNF2_SaCas9_miniABEV82G_T3	RNA_LCMT1_OT5_sgRNA_RNF2_SaCas9_miniABEV82G_T3_L001_R1_001.fastq.gz	RNA_LCMT1_OT5_sgRNA_RNF2_SaCas9_miniABEV82G_T3_L001_R2_001.fastq.gz
Fig 3c & Supp. Fig 14 & 15	RNA_LCMT1_OT5_sgRNA_RNF2_SaCas9_N730_T1	RNA_LCMT1_OT5_sgRNA_RNF2_SaCas9_N730_T1_L001_R1_001.fastq.gz	RNA_LCMT1_OT5_sgRNA_RNF2_SaCas9_N730_T1_L001_R2_001.fastq.gz
Fig 3c & Supp. Fig 14 & 15	RNA_LCMT1_OT5_sgRNA_RNF2_SaCas9_N730_T2	RNA_LCMT1_OT5_sgRNA_RNF2_SaCas9_N730_T2_L001_R1_001.fastq.gz	RNA_LCMT1_OT5_sgRNA_RNF2_SaCas9_N730_T2_L001_R2_001.fastq.gz
Fig 3c & Supp. Fig 14 & 15	RNA_LCMT1_OT5_sgRNA_RNF2_SaCas9_N730_T3	RNA_LCMT1_OT5_sgRNA_RNF2_SaCas9_N730_T3_L001_R1_001.fastq.gz	RNA_LCMT1_OT5_sgRNA_RNF2_SaCas9_N730_T3_L001_R2_001.fastq.gz
Fig 3c & Supp. Fig 14 & 15	RNA_LCMT1_OT5_YFP_SpCas9_mock_duplicate_T2	RNA_LCMT1_OT5_YFP_SpCas9_mock_duplicate_T2_L001_R1_001.fastq.gz	RNA_LCMT1_OT5_YFP_SpCas9_mock_duplicate_T2_L001_R2_001.fastq.gz
Fig 3c & Supp. Fig 14 & 15	RNA_MTA2_OT2_ABE16_SpCas9_mock_duplicate_T2	RNA_MTA2_OT2_ABE16_SpCas9_mock_duplicate_T2_L001_R1_001.fastq.gz	RNA_MTA2_OT2_ABE16_SpCas9_mock_duplicate_T2_L001_R2_001.fastq.gz
Fig 3c & Supp. Fig 14 & 15	RNA_MTA2_OT2_SaCa9_MOCK_duplicate_T1	RNA_MTA2_OT2_SaCa9_MOCK_duplicate_T1_L001_R1_001.fastq.gz	RNA_MTA2_OT2_SaCa9_MOCK_duplicate_T1_L001_R2_001.fastq.gz
Fig 3c & Supp. Fig 14 & 15	RNA_MTA2_OT2_SaCa9_MOCK_duplicate_T2	RNA_MTA2_OT2_SaCa9_MOCK_duplicate_T2_L001_R1_001.fastq.gz	RNA_MTA2_OT2_SaCa9_MOCK_duplicate_T2_L001_R2_001.fastq.gz
Fig 3c & Supp. Fig 14 & 15	RNA_MTA2_OT2_SaCa9_MOCK_duplicate_T3	RNA_MTA2_OT2_SaCa9_MOCK_duplicate_T3_L001_R1_001.fastq.gz	RNA_MTA2_OT2_SaCa9_MOCK_duplicate_T3_L001_R2_001.fastq.gz
Fig 3c & Supp. Fig 14 & 15	RNA_MTA2_OT2_SaCa9_MOCK_T1	RNA_MTA2_OT2_SaCa9_MOCK_T1_L001_R1_001.fastq.gz	RNA_MTA2_OT2_SaCa9_MOCK_T1_L001_R2_001.fastq.gz
Fig 3c & Supp. Fig 14 & 15	RNA_MTA2_OT2_SaCa9_MOCK_T2	RNA_MTA2_OT2_SaCa9_MOCK_T2_L001_R1_001.fastq.gz	RNA_MTA2_OT2_SaCa9_MOCK_T2_L001_R2_001.fastq.gz
Fig 3c & Supp. Fig 14 & 15	RNA_MTA2_OT2_SaCa9_MOCK_T3	RNA_MTA2_OT2_SaCa9_MOCK_T3_L001_R1_001.fastq.gz	RNA_MTA2_OT2_SaCa9_MOCK_T3_L001_R2_001.fastq.gz
Fig 3c & Supp. Fig 14 & 15	RNA_MTA2_OT2_sgRNA_ABE16_SaCas9_ABEMax_T1	RNA_MTA2_OT2_sgRNA_ABE16_SaCas9_ABEMax_T1_L001_R1_001.fastq.gz	RNA_MTA2_OT2_sgRNA_ABE16_SaCas9_ABEMax_T1_L001_R2_001.fastq.gz
Fig 3c & Supp. Fig 14 & 15	RNA_MTA2_OT2_sgRNA_ABE16_SaCas9_ABEMax_T2	RNA_MTA2_OT2_sgRNA_ABE16_SaCas9_ABEMax_T2_L001_R1_001.fastq.gz	RNA_MTA2_OT2_sgRNA_ABE16_SaCas9_ABEMax_T2_L001_R2_001.fastq.gz
Fig 3c & Supp. Fig 14 & 15	RNA_MTA2_OT2_sgRNA_ABE16_SaCas9_ABEMax_T3	RNA_MTA2_OT2_sgRNA_ABE16_SaCas9_ABEMax_T3_L001_R1_001.fastq.gz	RNA_MTA2_OT2_sgRNA_ABE16_SaCas9_ABEMax_T3_L001_R2_001.fastq.gz
Fig 3c & Supp. Fig 14 & 15	RNA_MTA2_OT2_sgRNA_ABE16_SaCas9_G129_T1	RNA_MTA2_OT2_sgRNA_ABE16_SaCas9_G129_T1_L001_R1_001.fastq.gz	RNA_MTA2_OT2_sgRNA_ABE16_SaCas9_G129_T1_L001_R2_001.fastq.gz
Fig 3c & Supp. Fig 14 & 15	RNA_MTA2_OT2_sgRNA_ABE16_SaCas9_G129_T2	RNA_MTA2_OT2_sgRNA_ABE16_SaCas9_G129_T2_L001_R1_001.fastq.gz	RNA_MTA2_OT2_sgRNA_ABE16_SaCas9_G129_T2_L001_R2_001.fastq.gz
Fig 3c & Supp. Fig 14 & 15	RNA_MTA2_OT2_sgRNA_ABE16_SaCas9_G129_T3	RNA_MTA2_OT2_sgRNA_ABE16_SaCas9_G129_T3_L001_R1_001.fastq.gz	RNA_MTA2_OT2_sgRNA_ABE16_SaCas9_G129_T3_L001_R2_001.fastq.gz
Fig 3c & Supp. Fig 14 & 15	RNA_MTA2_OT2_sgRNA_ABE16_SaCas9_I744_T1	RNA_MTA2_OT2_sgRNA_ABE16_SaCas9_I744_T1_L001_R1_001.fastq.gz	RNA_MTA2_OT2_sgRNA_ABE16_SaCas9_I744_T1_L001_R2_001.fastq.gz
Fig 3c & Supp. Fig 14 & 15	RNA_MTA2_OT2_sgRNA_ABE16_SaCas9_I744_T2	RNA_MTA2_OT2_sgRNA_ABE16_SaCas9_I744_T2_L001_R1_001.fastq.gz	RNA_MTA2_OT2_sgRNA_ABE16_SaCas9_I744_T2_L001_R2_001.fastq.gz
Fig 3c & Supp. Fig 14 & 15	RNA_MTA2_OT2_sgRNA_ABE16_SaCas9_I744_T3	RNA_MTA2_OT2_sgRNA_ABE16_SaCas9_I744_T3_L001_R1_001.fastq.gz	RNA_MTA2_OT2_sgRNA_ABE16_SaCas9_I744_T3_L001_R2_001.fastq.gz
Fig 3c & Supp. Fig 14 & 15	RNA_MTA2_OT2_sgRNA_ABE16_SaCas9_miniABEV82G_T1	RNA_MTA2_OT2_sgRNA_ABE16_SaCas9_miniABEV82G_T1_L001_R1_001.fastq.gz	RNA_MTA2_OT2_sgRNA_ABE16_SaCas9_miniABEV82G_T1_L001_R2_001.fastq.gz
Fig 3c & Supp. Fig 14 & 15	RNA_MTA2_OT2_sgRNA_ABE16_SaCas9_miniABEV82G_T2	RNA_MTA2_OT2_sgRNA_ABE16_SaCas9_miniABEV82G_T2_L001_R1_001.fastq.gz	RNA_MTA2_OT2_sgRNA_ABE16_SaCas9_miniABEV82G_T2_L001_R2_001.fastq.gz
Fig 3c & Supp. Fig 14 & 15	RNA_MTA2_OT2_sgRNA_ABE16_SaCas9_miniABEV82G_T3	RNA_MTA2_OT2_sgRNA_ABE16_SaCas9_miniABEV82G_T3_L001_R1_001.fastq.gz	RNA_MTA2_OT2_sgRNA_ABE16_SaCas9_miniABEV82G_T3_L001_R2_001.fastq.gz
Fig 3c & Supp. Fig 14 & 15	RNA_MTA2_OT2_sgRNA_ABE16_SaCas9_N730_T1	RNA_MTA2_OT2_sgRNA_ABE16_SaCas9_N730_T1_L001_R1_001.fastq.gz	RNA_MTA2_OT2_sgRNA_ABE16_SaCas9_N730_T1_L001_R2_001.fastq.gz
Fig 3c & Supp. Fig 14 & 15	RNA_MTA2_OT2_sgRNA_ABE16_SaCas9_N730_T2	RNA_MTA2_OT2_sgRNA_ABE16_SaCas9_N730_T2_L001_R1_001.fastq.gz	RNA_MTA2_OT2_sgRNA_ABE16_SaCas9_N730_T2_L001_R2_001.fastq.gz
Fig 3c & Supp. Fig 14 & 15	RNA_MTA2_OT2_sgRNA_ABE16_SaCas9_N730_T3	RNA_MTA2_OT2_sgRNA_ABE16_SaCas9_N730_T3_L001_R1_001.fastq.gz	RNA_MTA2_OT2_sgRNA_ABE16_SaCas9_N730_T3_L001_R2_001.fastq.gz
Fig 3c & Supp. Fig 14 & 15	RNA_MTA2_OT2_sgRNA_LACZ_I744_T1	RNA_MTA2_OT2_sgRNA_LACZ_I744_T1_L001_R1_001.fastq.gz	RNA_MTA2_OT2_sgRNA_LACZ_I744_T1_L001_R2_001.fastq.gz
Fig 3c & Supp. Fig 14 & 15	RNA_MTA2_OT2_sgRNA_LACZ_I744_T2	RNA_MTA2_OT2_sgRNA_LACZ_I744_T2_L001_R1_001.fastq.gz	RNA_MTA2_OT2_sgRNA_LACZ_I744_T2_L001_R2_001.fastq.gz
Fig 3c & Supp. Fig 14 & 15	RNA_MTA2_OT2_sgRNA_LACZ_I744_T3	RNA_MTA2_OT2_sgRNA_LACZ_I744_T3_L001_R1_001.fastq.gz	RNA_MTA2_OT2_sgRNA_LACZ_I744_T3_L001_R2_001.fastq.gz
Fig 3c & Supp. Fig 14 & 15	RNA_MTA2_OT2_sgRNA_LacZ_SaCas9_ABEMax_T1	RNA_MTA2_OT2_sgRNA_LacZ_SaCas9_ABEMax_T1_L001_R1_001.fastq.gz	RNA_MTA2_OT2_sgRNA_LacZ_SaCas9_ABEMax_T1_L001_R2_001.fastq.gz
Fig 3c & Supp. Fig 14 & 15	RNA_MTA2_OT2_sgRNA_LacZ_SaCas9_ABEMax_T2	RNA_MTA2_OT2_sgRNA_LacZ_SaCas9_ABEMax_T2_L001_R1_001.fastq.gz	RNA_MTA2_OT2_sgRNA_LacZ_SaCas9_ABEMax_T2_L001_R2_001.fastq.gz
Fig 3c & Supp. Fig 14 & 15	RNA_MTA2_OT2_sgRNA_LacZ_SaCas9_ABEMax_T3	RNA_MTA2_OT2_sgRNA_LacZ_SaCas9_ABEMax_T3_L001_R1_001.fastq.gz	RNA_MTA2_OT2_sgRNA_LacZ_SaCas9_ABEMax_T3_L001_R2_001.fastq.gz
Fig 3c & Supp. Fig 14 & 15	RNA_MTA2_OT2_sgRNA_LacZ_SaCas9_G129_T1	RNA_MTA2_OT2_sgRNA_LacZ_SaCas9_G129_T1_L001_R1_001.fastq.gz	RNA_MTA2_OT2_sgRNA_LacZ_SaCas9_G129_T1_L001_R2_001.fastq.gz
Fig 3c & Supp. Fig 14 & 15	RNA_MTA2_OT2_sgRNA_LacZ_SaCas9_G129_T2	RNA_MTA2_OT2_sgRNA_LacZ_SaCas9_G129_T2_L001_R1_001.fastq.gz	RNA_MTA2_OT2_sgRNA_LacZ_SaCas9_G129_T2_L001_R2_001.fastq.gz
Fig 3c & Supp. Fig 14 & 15	RNA_MTA2_OT2_sgRNA_LacZ_SaCas9_G129_T3	RNA_MTA2_OT2_sgRNA_LacZ_SaCas9_G129_T3_L001_R1_001.fastq.gz	RNA_MTA2_OT2_sgRNA_LacZ_SaCas9_G129_T3_L001_R2_001.fastq.gz
Fig 3c & Supp. Fig 14 & 15	RNA_MTA2_OT2_sgRNA_LacZ_SaCas9_I744_T1	RNA_MTA2_OT2_sgRNA_LacZ_SaCas9_I744_T1_L001_R1_001.fastq.gz	RNA_MTA2_OT2_sgRNA_LacZ_SaCas9_I744_T1_L001_R2_001.fastq.gz
Fig 3c & Supp. Fig 14 & 15	RNA_MTA2_OT2_sgRNA_LacZ_SaCas9_I744_T2	RNA_MTA2_OT2_sgRNA_LacZ_SaCas9_I744_T2_L001_R1_001.fastq.gz	RNA_MTA2_OT2_sgRNA_LacZ_SaCas9_I744_T2_L001_R2_001.fastq.gz
Fig 3c & Supp. Fig 14 & 15	RNA_MTA2_OT2_sgRNA_LacZ_SaCas9_I744_T3	RNA_MTA2_OT2_sgRNA_LacZ_SaCas9_I744_T3_L001_R1_001.fastq.gz	RNA_MTA2_OT2_sgRNA_LacZ_SaCas9_I744_T3_L001_R2_001.fastq.gz
Fig 3c & Supp. Fig 14 & 15	RNA_MTA2_OT2_sgRNA_LacZ_SaCas9_miniABEV82G_T1	RNA_MTA2_OT2_sgRNA_LacZ_SaCas9_miniABEV82G_T1_L001_R1_001.fastq.gz	RNA_MTA2_OT2_sgRNA_LacZ_SaCas9_miniABEV82G_T1_L001_R2_001.fastq.gz
Fig 3c & Supp. Fig 14 & 15	RNA_MTA2_OT2_sgRNA_LacZ_SaCas9_miniABEV82G_T2	RNA_MTA2_OT2_sgRNA_LacZ_SaCas9_miniABEV82G_T2_L001_R1_001.fastq.gz	RNA_MTA2_OT2_sgRNA_LacZ_SaCas9_miniABEV82G_T2_L001_R2_001.fastq.gz
Fig 3c & Supp. Fig 14 & 15	RNA_MTA2_OT2_sgRNA_LacZ_SaCas9_miniABEV82G_T3	RNA_MTA2_OT2_sgRNA_LacZ_SaCas9_miniABEV82G_T3_L001_R1_001.fastq.gz	RNA_MTA2_OT2_sgRNA_LacZ_SaCas9_miniABEV82G_T3_L001_R2_001.fastq.gz
Fig 3c & Supp. Fig 14 & 15	RNA_MTA2_OT2_sgRNA_LacZ_SaCas9_N730_T1	RNA_MTA2_OT2_sgRNA_LacZ_SaCas9_N730_T1_L001_R1_001.fastq.gz	RNA_MTA2_OT2_sgRNA_LacZ_SaCas9_N730_T1_L001_R2_001.fastq.gz
Fig 3c & Supp. Fig 14 & 15	RNA_MTA2_OT2_sgRNA_LacZ_SaCas9_N730_T2	RNA_MTA2_OT2_sgRNA_LacZ_SaCas9_N730_T2_L001_R1_001.fastq.gz	RNA_MTA2_OT2_sgRNA_LacZ_SaCas9_N730_T2_L001_R2_001.fastq.gz
Fig 3c & Supp. Fig 14 & 15	RNA_MTA2_OT2_sgRNA_LacZ_SaCas9_N730_T3	RNA_MTA2_OT2_sgRNA_LacZ_SaCas9_N730_T3_L001_R1_001.fastq.gz	RNA_MTA2_OT2_sgRNA_LacZ_SaCas9_N730_T3_L001_R2_001.fastq.gz
Fig 3c & Supp. Fig 14 & 15	RNA_MTA2_OT2_sgRNA_LacZ_SaminiABEmax_T1	RNA_MTA2_OT2_sgRNA_LacZ_SaminiABEmax_T1_L001_R1_001.fastq.gz	RNA_MTA2_OT2_sgRNA_LacZ_SaminiABEmax_T1_L001_R2_001.fastq.gz
Fig 3c & Supp. Fig 14 & 15	RNA_MTA2_OT2_sgRNA_LacZ_SaminiABEmax_T2	RNA_MTA2_OT2_sgRNA_LacZ_SaminiABEmax_T2_L001_R1_001.fastq.gz	RNA_MTA2_OT2_sgRNA_LacZ_SaminiABEmax_T2_L001_R2_001.fastq.gz
Fig 3c & Supp. Fig 14 & 15	RNA_MTA2_OT2_sgRNA_LacZ_SaminiABEmax_T3	RNA_MTA2_OT2_sgRNA_LacZ_SaminiABEmax_T3_L001_R1_001.fastq.gz	RNA_MTA2_OT2_sgRNA_LacZ_SaminiABEmax_T3_L001_R2_001.fastq.gz
Fig 3c & Supp. Fig 14 & 15	RNA_MTA2_OT2_sgRNA_PCDH15_I744_T1	RNA_MTA2_OT2_sgRNA_PCDH15_I744_T1_L001_R1_001.fastq.gz	RNA_MTA2_OT2_sgRNA_PCDH15_I744_T1_L001_R2_001.fastq.gz
Fig 3c & Supp. Fig 14 & 15	RNA_MTA2_OT2_sgRNA_PCDH15_I744_T3	RNA_MTA2_OT2_sgRNA_PCDH15_I744_T3_L001_R1_001.fastq.gz	RNA_MTA2_OT2_sgRNA_PCDH15_I744_T3_L001_R2_001.fastq.gz
Fig 3c & Supp. Fig 14 & 15	RNA_MTA2_OT2_sgRNA_PCDH15_mock_T1	RNA_MTA2_OT2_sgRNA_PCDH15_mock_T1_L001_R1_001.fastq.gz	RNA_MTA2_OT2_sgRNA_PCDH15_mock_T1_L001_R2_001.fastq.gz
Fig 3c & Supp. Fig 14 & 15	RNA_MTA2_OT2_sgRNA_PCDH15_mock_T3	RNA_MTA2_OT2_sgRNA_PCDH15_mock_T3_L001_R1_001.fastq.gz	RNA_MTA2_OT2_sgRNA_PCDH15_mock_T3_L001_R2_001.fastq.gz
Fig 3c & Supp. Fig 14 & 15	RNA_MTA2_OT2_sgRNA_PCDH15_SaminiABEmax_T1	RNA_MTA2_OT2_sgRNA_PCDH15_SaminiABEmax_T1_L001_R1_001.fastq.gz	RNA_MTA2_OT2_sgRNA_PCDH15_SaminiABEmax_T1_L001_R2_001.fastq.gz
Fig 3c & Supp. Fig 14 & 15	RNA_MTA2_OT2_sgRNA_PCDH15_SaminiABEmax_T2	RNA_MTA2_OT2_sgRNA_PCDH15_SaminiABEmax_T2_L001_R1_001.fastq.gz	RNA_MTA2_OT2_sgRNA_PCDH15_SaminiABEmax_T2_L001_R2_001.fastq.gz
Fig 3c & Supp. Fig 14 & 15	RNA_MTA2_OT2_sgRNA_RNF2_SaCas9_ABEMax_T1	RNA_MTA2_OT2_sgRNA_RNF2_SaCas9_ABEMax_T1_L001_R1_001.fastq.gz	RNA_MTA2_OT2_sgRNA_RNF2_SaCas9_ABEMax_T1_L001_R2_001.fastq.gz
Fig 3c & Supp. Fig 14 & 15	RNA_MTA2_OT2_sgRNA_RNF2_SaCas9_ABEMax_T2	RNA_MTA2_OT2_sgRNA_RNF2_SaCas9_ABEMax_T2_L001_R1_001.fastq.gz	RNA_MTA2_OT2_sgRNA_RNF2_SaCas9_ABEMax_T2_L001_R2_001.fastq.gz
Fig 3c & Supp. Fig 14 & 15	RNA_MTA2_OT2_sgRNA_RNF2_SaCas9_ABEMax_T3	RNA_MTA2_OT2_sgRNA_RNF2_SaCas9_ABEMax_T3_L001_R1_001.fastq.gz	RNA_MTA2_OT2_sgRNA_RNF2_SaCas9_ABEMax_T3_L001_R2_001.fastq.gz
Fig 3c & Supp. Fig 14 & 15	RNA_MTA2_OT2_sgRNA_RNF2_SaCas9_G129_T1	RNA_MTA2_OT2_sgRNA_RNF2_SaCas9_G129_T1_L001_R1_001.fastq.gz	RNA_MTA2_OT2_sgRNA_RNF2_SaCas9_G129_T1_L001_R2_001.fastq.gz
Fig 3c & Supp. Fig 14 & 15	RNA_MTA2_OT2_sgRNA_RNF2_SaCas9_G129_T2	RNA_MTA2_OT2_sgRNA_RNF2_SaCas9_G129_T2_L001_R1_001.fastq.gz	RNA_MTA2_OT2_sgRNA_RNF2_SaCas9_G129_T2_L001_R2_001.fastq.gz
Fig 3c & Supp. Fig 14 & 15	RNA_MTA2_OT2_sgRNA_RNF2_SaCas9_G129_T3	RNA_MTA2_OT2_sgRNA_RNF2_SaCas9_G129_T3_L001_R1_001.fastq.gz	RNA_MTA2_OT2_sgRNA_RNF2_SaCas9_G129_T3_L001_R2_001.fastq.gz
Fig 3c & Supp. Fig 14 & 15	RNA_MTA2_OT2_sgRNA_RNF2_SaCas9_I744_T1	RNA_MTA2_OT2_sgRNA_RNF2_SaCas9_I744_T1_L001_R1_001.fastq.gz	RNA_MTA2_OT2_sgRNA_RNF2_SaCas9_I744_T1_L001_R2_001.fastq.gz
Fig 3c & Supp. Fig 14 & 15	RNA_MTA2_OT2_sgRNA_RNF2_SaCas9_I744_T2	RNA_MTA2_OT2_sgRNA_RNF2_SaCas9_I744_T2_L001_R1_001.fastq.gz	RNA_MTA2_OT2_sgRNA_RNF2_SaCas9_I744_T2_L001_R2_001.fastq.gz
Fig 3c & Supp. Fig 14 & 15	RNA_MTA2_OT2_sgRNA_RNF2_SaCas9_I744_T3	RNA_MTA2_OT2_sgRNA_RNF2_SaCas9_I744_T3_L001_R1_001.fastq.gz	RNA_MTA2_OT2_sgRNA_RNF2_SaCas9_I744_T3_L001_R2_001.fastq.gz
Fig 3c & Supp. Fig 14 & 15	RNA_MTA2_OT2_sgRNA_RNF2_SaCas9_miniABEV82G_T1	RNA_MTA2_OT2_sgRNA_RNF2_SaCas9_miniABEV82G_T1_L001_R1_001.fastq.gz	RNA_MTA2_OT2_sgRNA_RNF2_SaCas9_miniABEV82G_T1_L001_R2_001.fastq.gz
Fig 3c & Supp. Fig 14 & 15	RNA_MTA2_OT2_sgRNA_RNF2_SaCas9_miniABEV82G_T2	RNA_MTA2_OT2_sgRNA_RNF2_SaCas9_miniABEV82G_T2_L001_R1_001.fastq.gz	RNA_MTA2_OT2_sgRNA_RNF2_SaCas9_miniABEV82G_T2_L001_R2_001.fastq.gz
Fig 3c & Supp. Fig 14 & 15	RNA_MTA2_OT2_sgRNA_RNF2_SaCas9_miniABEV82G_T3	RNA_MTA2_OT2_sgRNA_RNF2_SaCas9_miniABEV82G_T3_L001_R1_001.fastq.gz	RNA_MTA2_OT2_sgRNA_RNF2_SaCas9_miniABEV82G_T3_L001_R2_001.fastq.gz
Fig 3c & Supp. Fig 14 & 15	RNA_MTA2_OT2_sgRNA_RNF2_SaCas9_N730_T1	RNA_MTA2_OT2_sgRNA_RNF2_SaCas9_N730_T1_L001_R1_001.fastq.gz	RNA_MTA2_OT2_sgRNA_RNF2_SaCas9_N730_T1_L001_R2_001.fastq.gz
Fig 3c & Supp. Fig 14 & 15	RNA_MTA2_OT2_sgRNA_RNF2_SaCas9_N730_T2	RNA_MTA2_OT2_sgRNA_RNF2_SaCas9_N730_T2_L001_R1_001.fastq.gz	RNA_MTA2_OT2_sgRNA_RNF2_SaCas9_N730_T2_L001_R2_001.fastq.gz
Fig 3c & Supp. Fig 14 & 15	RNA_MTA2_OT2_sgRNA_RNF2_SaCas9_N730_T3	RNA_MTA2_OT2_sgRNA_RNF2_SaCas9_N730_T3_L001_R1_001.fastq.gz	RNA_MTA2_OT2_sgRNA_RNF2_SaCas9_N730_T3_L001_R2_001.fastq.gz
Fig 3c & Supp. Fig 14 & 15	RNA_MTA2_OT2_sgRNA_YFP_miniABEV82G_T2	RNA_MTA2_OT2_sgRNA_YFP_miniABEV82G_T2_L001_R1_001.fastq.gz	RNA_MTA2_OT2_sgRNA_YFP_miniABEV82G_T2_L001_R2_001.fastq.gz
Fig 3c & Supp. Fig 14 & 15	RNA_MTA2_OT2_YFP_SpCas9_mock_duplicate_T2	RNA_MTA2_OT2_YFP_SpCas9_mock_duplicate_T2_L001_R1_001.fastq.gz	RNA_MTA2_OT2_YFP_SpCas9_mock_duplicate_T2_L001_R2_001.fastq.gz
Fig 3c & Supp. Fig 14 & 15	RNA_PCDH15_O8_PCDH15_SaminiABEmax_T3	RNA_PCDH15_O8_PCDH15_SaminiABEmax_T3_L001_R1_001.fastq.gz	RNA_PCDH15_O8_PCDH15_SaminiABEmax_T3_L001_R2_001.fastq.gz
Fig 3c & Supp. Fig 14 & 15	RNA_PTBP2_OT3_ABE16_SpCas9_mock_duplicate_T2	RNA_PTBP2_OT3_ABE16_SpCas9_mock_duplicate_T2_L001_R1_001.fastq.gz	RNA_PTBP2_OT3_ABE16_SpCas9_mock_duplicate_T2_L001_R2_001.fastq.gz
Fig 3c & Supp. Fig 14 & 15	RNA_PTBP2_OT3_SaCa9_MOCK_duplicate_T3	RNA_PTBP2_OT3_SaCa9_MOCK_duplicate_T3_L001_R1_001.fastq.gz	RNA_PTBP2_OT3_SaCa9_MOCK_duplicate_T3_L001_R2_001.fastq.gz
Fig 3c & Supp. Fig 14 & 15	RNA_PTBP2_OT3_SaCa9_MOCK_duplication_T1	RNA_PTBP2_OT3_SaCa9_MOCK_duplication_T1_L001_R1_001.fastq.gz	RNA_PTBP2_OT3_SaCa9_MOCK_duplication_T1_L001_R2_001.fastq.gz
Fig 3c & Supp. Fig 14 & 15	RNA_PTBP2_OT3_SaCa9_MOCK_duplication_T2	RNA_PTBP2_OT3_SaCa9_MOCK_duplication_T2_L001_R1_001.fastq.gz	RNA_PTBP2_OT3_SaCa9_MOCK_duplication_T2_L001_R2_001.fastq.gz
Fig 3c & Supp. Fig 14 & 15	RNA_PTBP2_OT3_SaCa9_MOCK_T1	RNA_PTBP2_OT3_SaCa9_MOCK_T1_L001_R1_001.fastq.gz	RNA_PTBP2_OT3_SaCa9_MOCK_T1_L001_R2_001.fastq.gz
Fig 3c & Supp. Fig 14 & 15	RNA_PTBP2_OT3_SaCa9_MOCK_T2	RNA_PTBP2_OT3_SaCa9_MOCK_T2_L001_R1_001.fastq.gz	RNA_PTBP2_OT3_SaCa9_MOCK_T2_L001_R2_001.fastq.gz
Fig 3c & Supp. Fig 14 & 15	RNA_PTBP2_OT3_SaCa9_MOCK_T3	RNA_PTBP2_OT3_SaCa9_MOCK_T3_L001_R1_001.fastq.gz	RNA_PTBP2_OT3_SaCa9_MOCK_T3_L001_R2_001.fastq.gz
Fig 3c & Supp. Fig 14 & 15	RNA_PTBP2_OT3_sgRNA_ABE16_ID1058_miniABEV82G_T1	RNA_PTBP2_OT3_sgRNA_ABE16_ID1058_miniABEV82G_T1_L001_R1_001.fastq.gz	RNA_PTBP2_OT3_sgRNA_ABE16_ID1058_miniABEV82G_T1_L001_R2_001.fastq.gz
Fig 3c & Supp. Fig 14 & 15	RNA_PTBP2_OT3_sgRNA_ABE16_SaCas9_ABEMax_T1	RNA_PTBP2_OT3_sgRNA_ABE16_SaCas9_ABEMax_T1_L001_R1_001.fastq.gz	RNA_PTBP2_OT3_sgRNA_ABE16_SaCas9_ABEMax_T1_L001_R2_001.fastq.gz
Fig 3c & Supp. Fig 14 & 15	RNA_PTBP2_OT3_sgRNA_ABE16_SaCas9_ABEMax_T2	RNA_PTBP2_OT3_sgRNA_ABE16_SaCas9_ABEMax_T2_L001_R1_001.fastq.gz	RNA_PTBP2_OT3_sgRNA_ABE16_SaCas9_ABEMax_T2_L001_R2_001.fastq.gz
Fig 3c & Supp. Fig 14 & 15	RNA_PTBP2_OT3_sgRNA_ABE16_SaCas9_ABEMax_T3	RNA_PTBP2_OT3_sgRNA_ABE16_SaCas9_ABEMax_T3_L001_R1_001.fastq.gz	RNA_PTBP2_OT3_sgRNA_ABE16_SaCas9_ABEMax_T3_L001_R2_001.fastq.gz
Fig 3c & Supp. Fig 14 & 15	RNA_PTBP2_OT3_sgRNA_ABE16_SaCas9_G129_T1	RNA_PTBP2_OT3_sgRNA_ABE16_SaCas9_G129_T1_L001_R1_001.fastq.gz	RNA_PTBP2_OT3_sgRNA_ABE16_SaCas9_G129_T1_L001_R2_001.fastq.gz
Fig 3c & Supp. Fig 14 & 15	RNA_PTBP2_OT3_sgRNA_ABE16_SaCas9_G129_T2	RNA_PTBP2_OT3_sgRNA_ABE16_SaCas9_G129_T2_L001_R1_001.fastq.gz	RNA_PTBP2_OT3_sgRNA_ABE16_SaCas9_G129_T2_L001_R2_001.fastq.gz
Fig 3c & Supp. Fig 14 & 15	RNA_PTBP2_OT3_sgRNA_ABE16_SaCas9_G129_T3	RNA_PTBP2_OT3_sgRNA_ABE16_SaCas9_G129_T3_L001_R1_001.fastq.gz	RNA_PTBP2_OT3_sgRNA_ABE16_SaCas9_G129_T3_L001_R2_001.fastq.gz
Fig 3c & Supp. Fig 14 & 15	RNA_PTBP2_OT3_sgRNA_ABE16_SaCas9_I744_T1	RNA_PTBP2_OT3_sgRNA_ABE16_SaCas9_I744_T1_L001_R1_001.fastq.gz	RNA_PTBP2_OT3_sgRNA_ABE16_SaCas9_I744_T1_L001_R2_001.fastq.gz
Fig 3c & Supp. Fig 14 & 15	RNA_PTBP2_OT3_sgRNA_ABE16_SaCas9_I744_T2	RNA_PTBP2_OT3_sgRNA_ABE16_SaCas9_I744_T2_L001_R1_001.fastq.gz	RNA_PTBP2_OT3_sgRNA_ABE16_SaCas9_I744_T2_L001_R2_001.fastq.gz
Fig 3c & Supp. Fig 14 & 15	RNA_PTBP2_OT3_sgRNA_ABE16_SaCas9_I744_T3	RNA_PTBP2_OT3_sgRNA_ABE16_SaCas9_I744_T3_L001_R1_001.fastq.gz	RNA_PTBP2_OT3_sgRNA_ABE16_SaCas9_I744_T3_L001_R2_001.fastq.gz
Fig 3c & Supp. Fig 14 & 15	RNA_PTBP2_OT3_sgRNA_ABE16_SaCas9_miniABEV82G_T1	RNA_PTBP2_OT3_sgRNA_ABE16_SaCas9_miniABEV82G_T1_L001_R1_001.fastq.gz	RNA_PTBP2_OT3_sgRNA_ABE16_SaCas9_miniABEV82G_T1_L001_R2_001.fastq.gz
Fig 3c & Supp. Fig 14 & 15	RNA_PTBP2_OT3_sgRNA_ABE16_SaCas9_miniABEV82G_T2	RNA_PTBP2_OT3_sgRNA_ABE16_SaCas9_miniABEV82G_T2_L001_R1_001.fastq.gz	RNA_PTBP2_OT3_sgRNA_ABE16_SaCas9_miniABEV82G_T2_L001_R2_001.fastq.gz
Fig 3c & Supp. Fig 14 & 15	RNA_PTBP2_OT3_sgRNA_ABE16_SaCas9_miniABEV82G_T3	RNA_PTBP2_OT3_sgRNA_ABE16_SaCas9_miniABEV82G_T3_L001_R1_001.fastq.gz	RNA_PTBP2_OT3_sgRNA_ABE16_SaCas9_miniABEV82G_T3_L001_R2_001.fastq.gz
Fig 3c & Supp. Fig 14 & 15	RNA_PTBP2_OT3_sgRNA_ABE16_SaCas9_N730_T1	RNA_PTBP2_OT3_sgRNA_ABE16_SaCas9_N730_T1_L001_R1_001.fastq.gz	RNA_PTBP2_OT3_sgRNA_ABE16_SaCas9_N730_T1_L001_R2_001.fastq.gz
Fig 3c & Supp. Fig 14 & 15	RNA_PTBP2_OT3_sgRNA_ABE16_SaCas9_N730_T2	RNA_PTBP2_OT3_sgRNA_ABE16_SaCas9_N730_T2_L001_R1_001.fastq.gz	RNA_PTBP2_OT3_sgRNA_ABE16_SaCas9_N730_T2_L001_R2_001.fastq.gz
Fig 3c & Supp. Fig 14 & 15	RNA_PTBP2_OT3_sgRNA_ABE16_SaCas9_N730_T3	RNA_PTBP2_OT3_sgRNA_ABE16_SaCas9_N730_T3_L001_R1_001.fastq.gz	RNA_PTBP2_OT3_sgRNA_ABE16_SaCas9_N730_T3_L001_R2_001.fastq.gz
Fig 3c & Supp. Fig 14 & 15	RNA_PTBP2_OT3_sgRNA_LACZ_I744_T1	RNA_PTBP2_OT3_sgRNA_LACZ_I744_T1_L001_R1_001.fastq.gz	RNA_PTBP2_OT3_sgRNA_LACZ_I744_T1_L001_R2_001.fastq.gz
Fig 3c & Supp. Fig 14 & 15	RNA_PTBP2_OT3_sgRNA_LACZ_I744_T2	RNA_PTBP2_OT3_sgRNA_LACZ_I744_T2_L001_R1_001.fastq.gz	RNA_PTBP2_OT3_sgRNA_LACZ_I744_T2_L001_R2_001.fastq.gz
Fig 3c & Supp. Fig 14 & 15	RNA_PTBP2_OT3_sgRNA_LACZ_I744_T3	RNA_PTBP2_OT3_sgRNA_LACZ_I744_T3_L001_R1_001.fastq.gz	RNA_PTBP2_OT3_sgRNA_LACZ_I744_T3_L001_R2_001.fastq.gz
Fig 3c & Supp. Fig 14 & 15	RNA_PTBP2_OT3_sgRNA_LacZ_SaCas9_ABEMax_T1	RNA_PTBP2_OT3_sgRNA_LacZ_SaCas9_ABEMax_T1_L001_R1_001.fastq.gz	RNA_PTBP2_OT3_sgRNA_LacZ_SaCas9_ABEMax_T1_L001_R2_001.fastq.gz
Fig 3c & Supp. Fig 14 & 15	RNA_PTBP2_OT3_sgRNA_LacZ_SaCas9_ABEMax_T2	RNA_PTBP2_OT3_sgRNA_LacZ_SaCas9_ABEMax_T2_L001_R1_001.fastq.gz	RNA_PTBP2_OT3_sgRNA_LacZ_SaCas9_ABEMax_T2_L001_R2_001.fastq.gz
Fig 3c & Supp. Fig 14 & 15	RNA_PTBP2_OT3_sgRNA_LacZ_SaCas9_ABEMax_T3	RNA_PTBP2_OT3_sgRNA_LacZ_SaCas9_ABEMax_T3_L001_R1_001.fastq.gz	RNA_PTBP2_OT3_sgRNA_LacZ_SaCas9_ABEMax_T3_L001_R2_001.fastq.gz
Fig 3c & Supp. Fig 14 & 15	RNA_PTBP2_OT3_sgRNA_LacZ_SaCas9_G129_T1	RNA_PTBP2_OT3_sgRNA_LacZ_SaCas9_G129_T1_L001_R1_001.fastq.gz	RNA_PTBP2_OT3_sgRNA_LacZ_SaCas9_G129_T1_L001_R2_001.fastq.gz
Fig 3c & Supp. Fig 14 & 15	RNA_PTBP2_OT3_sgRNA_LacZ_SaCas9_G129_T2	RNA_PTBP2_OT3_sgRNA_LacZ_SaCas9_G129_T2_L001_R1_001.fastq.gz	RNA_PTBP2_OT3_sgRNA_LacZ_SaCas9_G129_T2_L001_R2_001.fastq.gz
Fig 3c & Supp. Fig 14 & 15	RNA_PTBP2_OT3_sgRNA_LacZ_SaCas9_G129_T3	RNA_PTBP2_OT3_sgRNA_LacZ_SaCas9_G129_T3_L001_R1_001.fastq.gz	RNA_PTBP2_OT3_sgRNA_LacZ_SaCas9_G129_T3_L001_R2_001.fastq.gz
Fig 3c & Supp. Fig 14 & 15	RNA_PTBP2_OT3_sgRNA_LacZ_SaCas9_I744_T1	RNA_PTBP2_OT3_sgRNA_LacZ_SaCas9_I744_T1_L001_R1_001.fastq.gz	RNA_PTBP2_OT3_sgRNA_LacZ_SaCas9_I744_T1_L001_R2_001.fastq.gz
Fig 3c & Supp. Fig 14 & 15	RNA_PTBP2_OT3_sgRNA_LacZ_SaCas9_I744_T2	RNA_PTBP2_OT3_sgRNA_LacZ_SaCas9_I744_T2_L001_R1_001.fastq.gz	RNA_PTBP2_OT3_sgRNA_LacZ_SaCas9_I744_T2_L001_R2_001.fastq.gz
Fig 3c & Supp. Fig 14 & 15	RNA_PTBP2_OT3_sgRNA_LacZ_SaCas9_I744_T3	RNA_PTBP2_OT3_sgRNA_LacZ_SaCas9_I744_T3_L001_R1_001.fastq.gz	RNA_PTBP2_OT3_sgRNA_LacZ_SaCas9_I744_T3_L001_R2_001.fastq.gz
Fig 3c & Supp. Fig 14 & 15	RNA_PTBP2_OT3_sgRNA_LacZ_SaCas9_miniABEV82G_T1	RNA_PTBP2_OT3_sgRNA_LacZ_SaCas9_miniABEV82G_T1_L001_R1_001.fastq.gz	RNA_PTBP2_OT3_sgRNA_LacZ_SaCas9_miniABEV82G_T1_L001_R2_001.fastq.gz
Fig 3c & Supp. Fig 14 & 15	RNA_PTBP2_OT3_sgRNA_LacZ_SaCas9_miniABEV82G_T2	RNA_PTBP2_OT3_sgRNA_LacZ_SaCas9_miniABEV82G_T2_L001_R1_001.fastq.gz	RNA_PTBP2_OT3_sgRNA_LacZ_SaCas9_miniABEV82G_T2_L001_R2_001.fastq.gz
Fig 3c & Supp. Fig 14 & 15	RNA_PTBP2_OT3_sgRNA_LacZ_SaCas9_miniABEV82G_T3	RNA_PTBP2_OT3_sgRNA_LacZ_SaCas9_miniABEV82G_T3_L001_R1_001.fastq.gz	RNA_PTBP2_OT3_sgRNA_LacZ_SaCas9_miniABEV82G_T3_L001_R2_001.fastq.gz
Fig 3c & Supp. Fig 14 & 15	RNA_PTBP2_OT3_sgRNA_LacZ_SaCas9_N730_T1	RNA_PTBP2_OT3_sgRNA_LacZ_SaCas9_N730_T1_L001_R1_001.fastq.gz	RNA_PTBP2_OT3_sgRNA_LacZ_SaCas9_N730_T1_L001_R2_001.fastq.gz
Fig 3c & Supp. Fig 14 & 15	RNA_PTBP2_OT3_sgRNA_LacZ_SaCas9_N730_T2	RNA_PTBP2_OT3_sgRNA_LacZ_SaCas9_N730_T2_L001_R1_001.fastq.gz	RNA_PTBP2_OT3_sgRNA_LacZ_SaCas9_N730_T2_L001_R2_001.fastq.gz
Fig 3c & Supp. Fig 14 & 15	RNA_PTBP2_OT3_sgRNA_LacZ_SaCas9_N730_T3	RNA_PTBP2_OT3_sgRNA_LacZ_SaCas9_N730_T3_L001_R1_001.fastq.gz	RNA_PTBP2_OT3_sgRNA_LacZ_SaCas9_N730_T3_L001_R2_001.fastq.gz
Fig 3c & Supp. Fig 14 & 15	RNA_PTBP2_OT3_sgRNA_LacZ_SaminiABEmax_T1	RNA_PTBP2_OT3_sgRNA_LacZ_SaminiABEmax_T1_L001_R1_001.fastq.gz	RNA_PTBP2_OT3_sgRNA_LacZ_SaminiABEmax_T1_L001_R2_001.fastq.gz
Fig 3c & Supp. Fig 14 & 15	RNA_PTBP2_OT3_sgRNA_LacZ_SaminiABEmax_T2	RNA_PTBP2_OT3_sgRNA_LacZ_SaminiABEmax_T2_L001_R1_001.fastq.gz	RNA_PTBP2_OT3_sgRNA_LacZ_SaminiABEmax_T2_L001_R2_001.fastq.gz
Fig 3c & Supp. Fig 14 & 15	RNA_PTBP2_OT3_sgRNA_LacZ_SaminiABEmax_T3	RNA_PTBP2_OT3_sgRNA_LacZ_SaminiABEmax_T3_L001_R1_001.fastq.gz	RNA_PTBP2_OT3_sgRNA_LacZ_SaminiABEmax_T3_L001_R2_001.fastq.gz
Fig 3c & Supp. Fig 14 & 15	RNA_PTBP2_OT3_sgRNA_PCDH15_I744_T1	RNA_PTBP2_OT3_sgRNA_PCDH15_I744_T1_L001_R1_001.fastq.gz	RNA_PTBP2_OT3_sgRNA_PCDH15_I744_T1_L001_R2_001.fastq.gz
Fig 3c & Supp. Fig 14 & 15	RNA_PTBP2_OT3_sgRNA_PCDH15_I744_T3	RNA_PTBP2_OT3_sgRNA_PCDH15_I744_T3_L001_R1_001.fastq.gz	RNA_PTBP2_OT3_sgRNA_PCDH15_I744_T3_L001_R2_001.fastq.gz
Fig 3c & Supp. Fig 14 & 15	RNA_PTBP2_OT3_sgRNA_PCDH15_mock_T1	RNA_PTBP2_OT3_sgRNA_PCDH15_mock_T1_L001_R1_001.fastq.gz	RNA_PTBP2_OT3_sgRNA_PCDH15_mock_T1_L001_R2_001.fastq.gz
Fig 3c & Supp. Fig 14 & 15	RNA_PTBP2_OT3_sgRNA_PCDH15_mock_T3	RNA_PTBP2_OT3_sgRNA_PCDH15_mock_T3_L001_R1_001.fastq.gz	RNA_PTBP2_OT3_sgRNA_PCDH15_mock_T3_L001_R2_001.fastq.gz
Fig 3c & Supp. Fig 14 & 15	RNA_PTBP2_OT3_sgRNA_PCDH15_SaminiABEmax_T1	RNA_PTBP2_OT3_sgRNA_PCDH15_SaminiABEmax_T1_L001_R1_001.fastq.gz	RNA_PTBP2_OT3_sgRNA_PCDH15_SaminiABEmax_T1_L001_R2_001.fastq.gz
Fig 3c & Supp. Fig 14 & 15	RNA_PTBP2_OT3_sgRNA_PCDH15_SaminiABEmax_T2	RNA_PTBP2_OT3_sgRNA_PCDH15_SaminiABEmax_T2_L001_R1_001.fastq.gz	RNA_PTBP2_OT3_sgRNA_PCDH15_SaminiABEmax_T2_L001_R2_001.fastq.gz
Fig 3c & Supp. Fig 14 & 15	RNA_PTBP2_OT3_sgRNA_RNF2_SaCas9_ABEMax_T1	RNA_PTBP2_OT3_sgRNA_RNF2_SaCas9_ABEMax_T1_L001_R1_001.fastq.gz	RNA_PTBP2_OT3_sgRNA_RNF2_SaCas9_ABEMax_T1_L001_R2_001.fastq.gz
Fig 3c & Supp. Fig 14 & 15	RNA_PTBP2_OT3_sgRNA_RNF2_SaCas9_ABEMax_T2	RNA_PTBP2_OT3_sgRNA_RNF2_SaCas9_ABEMax_T2_L001_R1_001.fastq.gz	RNA_PTBP2_OT3_sgRNA_RNF2_SaCas9_ABEMax_T2_L001_R2_001.fastq.gz
Fig 3c & Supp. Fig 14 & 15	RNA_PTBP2_OT3_sgRNA_RNF2_SaCas9_ABEMax_T3	RNA_PTBP2_OT3_sgRNA_RNF2_SaCas9_ABEMax_T3_L001_R1_001.fastq.gz	RNA_PTBP2_OT3_sgRNA_RNF2_SaCas9_ABEMax_T3_L001_R2_001.fastq.gz
Fig 3c & Supp. Fig 14 & 15	RNA_PTBP2_OT3_sgRNA_RNF2_SaCas9_G129_T1	RNA_PTBP2_OT3_sgRNA_RNF2_SaCas9_G129_T1_L001_R1_001.fastq.gz	RNA_PTBP2_OT3_sgRNA_RNF2_SaCas9_G129_T1_L001_R2_001.fastq.gz
Fig 3c & Supp. Fig 14 & 15	RNA_PTBP2_OT3_sgRNA_RNF2_SaCas9_G129_T2	RNA_PTBP2_OT3_sgRNA_RNF2_SaCas9_G129_T2_L001_R1_001.fastq.gz	RNA_PTBP2_OT3_sgRNA_RNF2_SaCas9_G129_T2_L001_R2_001.fastq.gz
Fig 3c & Supp. Fig 14 & 15	RNA_PTBP2_OT3_sgRNA_RNF2_SaCas9_G129_T3	RNA_PTBP2_OT3_sgRNA_RNF2_SaCas9_G129_T3_L001_R1_001.fastq.gz	RNA_PTBP2_OT3_sgRNA_RNF2_SaCas9_G129_T3_L001_R2_001.fastq.gz
Fig 3c & Supp. Fig 14 & 15	RNA_PTBP2_OT3_sgRNA_RNF2_SaCas9_I744_T1	RNA_PTBP2_OT3_sgRNA_RNF2_SaCas9_I744_T1_L001_R1_001.fastq.gz	RNA_PTBP2_OT3_sgRNA_RNF2_SaCas9_I744_T1_L001_R2_001.fastq.gz
Fig 3c & Supp. Fig 14 & 15	RNA_PTBP2_OT3_sgRNA_RNF2_SaCas9_I744_T2	RNA_PTBP2_OT3_sgRNA_RNF2_SaCas9_I744_T2_L001_R1_001.fastq.gz	RNA_PTBP2_OT3_sgRNA_RNF2_SaCas9_I744_T2_L001_R2_001.fastq.gz
Fig 3c & Supp. Fig 14 & 15	RNA_PTBP2_OT3_sgRNA_RNF2_SaCas9_I744_T3	RNA_PTBP2_OT3_sgRNA_RNF2_SaCas9_I744_T3_L001_R1_001.fastq.gz	RNA_PTBP2_OT3_sgRNA_RNF2_SaCas9_I744_T3_L001_R2_001.fastq.gz
Fig 3c & Supp. Fig 14 & 15	RNA_PTBP2_OT3_sgRNA_RNF2_SaCas9_miniABEV82G_T1	RNA_PTBP2_OT3_sgRNA_RNF2_SaCas9_miniABEV82G_T1_L001_R1_001.fastq.gz	RNA_PTBP2_OT3_sgRNA_RNF2_SaCas9_miniABEV82G_T1_L001_R2_001.fastq.gz
Fig 3c & Supp. Fig 14 & 15	RNA_PTBP2_OT3_sgRNA_RNF2_SaCas9_miniABEV82G_T2	RNA_PTBP2_OT3_sgRNA_RNF2_SaCas9_miniABEV82G_T2_L001_R1_001.fastq.gz	RNA_PTBP2_OT3_sgRNA_RNF2_SaCas9_miniABEV82G_T2_L001_R2_001.fastq.gz
Fig 3c & Supp. Fig 14 & 15	RNA_PTBP2_OT3_sgRNA_RNF2_SaCas9_miniABEV82G_T3	RNA_PTBP2_OT3_sgRNA_RNF2_SaCas9_miniABEV82G_T3_L001_R1_001.fastq.gz	RNA_PTBP2_OT3_sgRNA_RNF2_SaCas9_miniABEV82G_T3_L001_R2_001.fastq.gz
Fig 3c & Supp. Fig 14 & 15	RNA_PTBP2_OT3_sgRNA_RNF2_SaCas9_N730_T1	RNA_PTBP2_OT3_sgRNA_RNF2_SaCas9_N730_T1_L001_R1_001.fastq.gz	RNA_PTBP2_OT3_sgRNA_RNF2_SaCas9_N730_T1_L001_R2_001.fastq.gz
Fig 3c & Supp. Fig 14 & 15	RNA_PTBP2_OT3_sgRNA_RNF2_SaCas9_N730_T2	RNA_PTBP2_OT3_sgRNA_RNF2_SaCas9_N730_T2_L001_R1_001.fastq.gz	RNA_PTBP2_OT3_sgRNA_RNF2_SaCas9_N730_T2_L001_R2_001.fastq.gz
Fig 3c & Supp. Fig 14 & 15	RNA_PTBP2_OT3_sgRNA_RNF2_SaCas9_N730_T3	RNA_PTBP2_OT3_sgRNA_RNF2_SaCas9_N730_T3_L001_R1_001.fastq.gz	RNA_PTBP2_OT3_sgRNA_RNF2_SaCas9_N730_T3_L001_R2_001.fastq.gz
Fig 3c & Supp. Fig 14 & 15	RNA_PTBP2_OT3_YFP_SpCas9_mock_duplicate_T2	RNA_PTBP2_OT3_YFP_SpCas9_mock_duplicate_T2_L001_R1_001.fastq.gz	RNA_PTBP2_OT3_YFP_SpCas9_mock_duplicate_T2_L001_R2_001.fastq.gz
Fig 3c & Supp. Fig 14 & 15	RNA_SAP30BP_OT4_ABE16_SpCas9_mock_duplicate_T2	RNA_SAP30BP_OT4_ABE16_SpCas9_mock_duplicate_T2_L001_R1_001.fastq.gz	RNA_SAP30BP_OT4_ABE16_SpCas9_mock_duplicate_T2_L001_R2_001.fastq.gz
Fig 3c & Supp. Fig 14 & 15	RNA_SAP30BP_OT4_SaCa9_MOCK_duplicate_T1	RNA_SAP30BP_OT4_SaCa9_MOCK_duplicate_T1_L001_R1_001.fastq.gz	RNA_SAP30BP_OT4_SaCa9_MOCK_duplicate_T1_L001_R2_001.fastq.gz
Fig 3c & Supp. Fig 14 & 15	RNA_SAP30BP_OT4_SaCa9_MOCK_duplicate_T2	RNA_SAP30BP_OT4_SaCa9_MOCK_duplicate_T2_L001_R1_001.fastq.gz	RNA_SAP30BP_OT4_SaCa9_MOCK_duplicate_T2_L001_R2_001.fastq.gz
Fig 3c & Supp. Fig 14 & 15	RNA_SAP30BP_OT4_SaCa9_MOCK_duplicate_T3	RNA_SAP30BP_OT4_SaCa9_MOCK_duplicate_T3_L001_R1_001.fastq.gz	RNA_SAP30BP_OT4_SaCa9_MOCK_duplicate_T3_L001_R2_001.fastq.gz
Fig 3c & Supp. Fig 14 & 15	RNA_SAP30BP_OT4_SaCa9_MOCK_T1	RNA_SAP30BP_OT4_SaCa9_MOCK_T1_L001_R1_001.fastq.gz	RNA_SAP30BP_OT4_SaCa9_MOCK_T1_L001_R2_001.fastq.gz
Fig 3c & Supp. Fig 14 & 15	RNA_SAP30BP_OT4_SaCa9_MOCK_T2	RNA_SAP30BP_OT4_SaCa9_MOCK_T2_L001_R1_001.fastq.gz	RNA_SAP30BP_OT4_SaCa9_MOCK_T2_L001_R2_001.fastq.gz
Fig 3c & Supp. Fig 14 & 15	RNA_SAP30BP_OT4_SaCa9_MOCK_T3	RNA_SAP30BP_OT4_SaCa9_MOCK_T3_L001_R1_001.fastq.gz	RNA_SAP30BP_OT4_SaCa9_MOCK_T3_L001_R2_001.fastq.gz
Fig 3c & Supp. Fig 14 & 15	RNA_SAP30BP_OT4_sgRNA_ABE16_SaCas9_ABEMax_T1	RNA_SAP30BP_OT4_sgRNA_ABE16_SaCas9_ABEMax_T1_L001_R1_001.fastq.gz	RNA_SAP30BP_OT4_sgRNA_ABE16_SaCas9_ABEMax_T1_L001_R2_001.fastq.gz
Fig 3c & Supp. Fig 14 & 15	RNA_SAP30BP_OT4_sgRNA_ABE16_SaCas9_ABEMax_T2	RNA_SAP30BP_OT4_sgRNA_ABE16_SaCas9_ABEMax_T2_L001_R1_001.fastq.gz	RNA_SAP30BP_OT4_sgRNA_ABE16_SaCas9_ABEMax_T2_L001_R2_001.fastq.gz
Fig 3c & Supp. Fig 14 & 15	RNA_SAP30BP_OT4_sgRNA_ABE16_SaCas9_ABEMax_T3	RNA_SAP30BP_OT4_sgRNA_ABE16_SaCas9_ABEMax_T3_L001_R1_001.fastq.gz	RNA_SAP30BP_OT4_sgRNA_ABE16_SaCas9_ABEMax_T3_L001_R2_001.fastq.gz
Fig 3c & Supp. Fig 14 & 15	RNA_SAP30BP_OT4_sgRNA_ABE16_SaCas9_G129_T1	RNA_SAP30BP_OT4_sgRNA_ABE16_SaCas9_G129_T1_L001_R1_001.fastq.gz	RNA_SAP30BP_OT4_sgRNA_ABE16_SaCas9_G129_T1_L001_R2_001.fastq.gz
Fig 3c & Supp. Fig 14 & 15	RNA_SAP30BP_OT4_sgRNA_ABE16_SaCas9_G129_T2	RNA_SAP30BP_OT4_sgRNA_ABE16_SaCas9_G129_T2_L001_R1_001.fastq.gz	RNA_SAP30BP_OT4_sgRNA_ABE16_SaCas9_G129_T2_L001_R2_001.fastq.gz
Fig 3c & Supp. Fig 14 & 15	RNA_SAP30BP_OT4_sgRNA_ABE16_SaCas9_G129_T3	RNA_SAP30BP_OT4_sgRNA_ABE16_SaCas9_G129_T3_L001_R1_001.fastq.gz	RNA_SAP30BP_OT4_sgRNA_ABE16_SaCas9_G129_T3_L001_R2_001.fastq.gz
Fig 3c & Supp. Fig 14 & 15	RNA_SAP30BP_OT4_sgRNA_ABE16_SaCas9_I744_T1	RNA_SAP30BP_OT4_sgRNA_ABE16_SaCas9_I744_T1_L001_R1_001.fastq.gz	RNA_SAP30BP_OT4_sgRNA_ABE16_SaCas9_I744_T1_L001_R2_001.fastq.gz
Fig 3c & Supp. Fig 14 & 15	RNA_SAP30BP_OT4_sgRNA_ABE16_SaCas9_I744_T2	RNA_SAP30BP_OT4_sgRNA_ABE16_SaCas9_I744_T2_L001_R1_001.fastq.gz	RNA_SAP30BP_OT4_sgRNA_ABE16_SaCas9_I744_T2_L001_R2_001.fastq.gz
Fig 3c & Supp. Fig 14 & 15	RNA_SAP30BP_OT4_sgRNA_ABE16_SaCas9_I744_T3	RNA_SAP30BP_OT4_sgRNA_ABE16_SaCas9_I744_T3_L001_R1_001.fastq.gz	RNA_SAP30BP_OT4_sgRNA_ABE16_SaCas9_I744_T3_L001_R2_001.fastq.gz
Fig 3c & Supp. Fig 14 & 15	RNA_SAP30BP_OT4_sgRNA_ABE16_SaCas9_miniABEV82G_T1	RNA_SAP30BP_OT4_sgRNA_ABE16_SaCas9_miniABEV82G_T1_L001_R1_001.fastq.gz	RNA_SAP30BP_OT4_sgRNA_ABE16_SaCas9_miniABEV82G_T1_L001_R2_001.fastq.gz
Fig 3c & Supp. Fig 14 & 15	RNA_SAP30BP_OT4_sgRNA_ABE16_SaCas9_miniABEV82G_T2	RNA_SAP30BP_OT4_sgRNA_ABE16_SaCas9_miniABEV82G_T2_L001_R1_001.fastq.gz	RNA_SAP30BP_OT4_sgRNA_ABE16_SaCas9_miniABEV82G_T2_L001_R2_001.fastq.gz
Fig 3c & Supp. Fig 14 & 15	RNA_SAP30BP_OT4_sgRNA_ABE16_SaCas9_miniABEV82G_T3	RNA_SAP30BP_OT4_sgRNA_ABE16_SaCas9_miniABEV82G_T3_L001_R1_001.fastq.gz	RNA_SAP30BP_OT4_sgRNA_ABE16_SaCas9_miniABEV82G_T3_L001_R2_001.fastq.gz
Fig 3c & Supp. Fig 14 & 15	RNA_SAP30BP_OT4_sgRNA_ABE16_SaCas9_N730_T1	RNA_SAP30BP_OT4_sgRNA_ABE16_SaCas9_N730_T1_L001_R1_001.fastq.gz	RNA_SAP30BP_OT4_sgRNA_ABE16_SaCas9_N730_T1_L001_R2_001.fastq.gz
Fig 3c & Supp. Fig 14 & 15	RNA_SAP30BP_OT4_sgRNA_ABE16_SaCas9_N730_T2	RNA_SAP30BP_OT4_sgRNA_ABE16_SaCas9_N730_T2_L001_R1_001.fastq.gz	RNA_SAP30BP_OT4_sgRNA_ABE16_SaCas9_N730_T2_L001_R2_001.fastq.gz
Fig 3c & Supp. Fig 14 & 15	RNA_SAP30BP_OT4_sgRNA_ABE16_SaCas9_N730_T3	RNA_SAP30BP_OT4_sgRNA_ABE16_SaCas9_N730_T3_L001_R1_001.fastq.gz	RNA_SAP30BP_OT4_sgRNA_ABE16_SaCas9_N730_T3_L001_R2_001.fastq.gz
Fig 3c & Supp. Fig 14 & 15	RNA_SAP30BP_OT4_sgRNA_LACZ_I744_T1	RNA_SAP30BP_OT4_sgRNA_LACZ_I744_T1_L001_R1_001.fastq.gz	RNA_SAP30BP_OT4_sgRNA_LACZ_I744_T1_L001_R2_001.fastq.gz
Fig 3c & Supp. Fig 14 & 15	RNA_SAP30BP_OT4_sgRNA_LACZ_I744_T2	RNA_SAP30BP_OT4_sgRNA_LACZ_I744_T2_L001_R1_001.fastq.gz	RNA_SAP30BP_OT4_sgRNA_LACZ_I744_T2_L001_R2_001.fastq.gz
Fig 3c & Supp. Fig 14 & 15	RNA_SAP30BP_OT4_sgRNA_LACZ_I744_T3	RNA_SAP30BP_OT4_sgRNA_LACZ_I744_T3_L001_R1_001.fastq.gz	RNA_SAP30BP_OT4_sgRNA_LACZ_I744_T3_L001_R2_001.fastq.gz
Fig 3c & Supp. Fig 14 & 15	RNA_SAP30BP_OT4_sgRNA_LacZ_SaCas9_ABEMax_T1	RNA_SAP30BP_OT4_sgRNA_LacZ_SaCas9_ABEMax_T1_L001_R1_001.fastq.gz	RNA_SAP30BP_OT4_sgRNA_LacZ_SaCas9_ABEMax_T1_L001_R2_001.fastq.gz
Fig 3c & Supp. Fig 14 & 15	RNA_SAP30BP_OT4_sgRNA_LacZ_SaCas9_ABEMax_T2	RNA_SAP30BP_OT4_sgRNA_LacZ_SaCas9_ABEMax_T2_L001_R1_001.fastq.gz	RNA_SAP30BP_OT4_sgRNA_LacZ_SaCas9_ABEMax_T2_L001_R2_001.fastq.gz
Fig 3c & Supp. Fig 14 & 15	RNA_SAP30BP_OT4_sgRNA_LacZ_SaCas9_ABEMax_T3	RNA_SAP30BP_OT4_sgRNA_LacZ_SaCas9_ABEMax_T3_L001_R1_001.fastq.gz	RNA_SAP30BP_OT4_sgRNA_LacZ_SaCas9_ABEMax_T3_L001_R2_001.fastq.gz
Fig 3c & Supp. Fig 14 & 15	RNA_SAP30BP_OT4_sgRNA_LacZ_SaCas9_G129_T1	RNA_SAP30BP_OT4_sgRNA_LacZ_SaCas9_G129_T1_L001_R1_001.fastq.gz	RNA_SAP30BP_OT4_sgRNA_LacZ_SaCas9_G129_T1_L001_R2_001.fastq.gz
Fig 3c & Supp. Fig 14 & 15	RNA_SAP30BP_OT4_sgRNA_LacZ_SaCas9_G129_T2	RNA_SAP30BP_OT4_sgRNA_LacZ_SaCas9_G129_T2_L001_R1_001.fastq.gz	RNA_SAP30BP_OT4_sgRNA_LacZ_SaCas9_G129_T2_L001_R2_001.fastq.gz
Fig 3c & Supp. Fig 14 & 15	RNA_SAP30BP_OT4_sgRNA_LacZ_SaCas9_G129_T3	RNA_SAP30BP_OT4_sgRNA_LacZ_SaCas9_G129_T3_L001_R1_001.fastq.gz	RNA_SAP30BP_OT4_sgRNA_LacZ_SaCas9_G129_T3_L001_R2_001.fastq.gz
Fig 3c & Supp. Fig 14 & 15	RNA_SAP30BP_OT4_sgRNA_LacZ_SaCas9_I744_T1	RNA_SAP30BP_OT4_sgRNA_LacZ_SaCas9_I744_T1_L001_R1_001.fastq.gz	RNA_SAP30BP_OT4_sgRNA_LacZ_SaCas9_I744_T1_L001_R2_001.fastq.gz
Fig 3c & Supp. Fig 14 & 15	RNA_SAP30BP_OT4_sgRNA_LacZ_SaCas9_I744_T2	RNA_SAP30BP_OT4_sgRNA_LacZ_SaCas9_I744_T2_L001_R1_001.fastq.gz	RNA_SAP30BP_OT4_sgRNA_LacZ_SaCas9_I744_T2_L001_R2_001.fastq.gz
Fig 3c & Supp. Fig 14 & 15	RNA_SAP30BP_OT4_sgRNA_LacZ_SaCas9_I744_T3	RNA_SAP30BP_OT4_sgRNA_LacZ_SaCas9_I744_T3_L001_R1_001.fastq.gz	RNA_SAP30BP_OT4_sgRNA_LacZ_SaCas9_I744_T3_L001_R2_001.fastq.gz
Fig 3c & Supp. Fig 14 & 15	RNA_SAP30BP_OT4_sgRNA_LacZ_SaCas9_miniABEV82G_T1	RNA_SAP30BP_OT4_sgRNA_LacZ_SaCas9_miniABEV82G_T1_L001_R1_001.fastq.gz	RNA_SAP30BP_OT4_sgRNA_LacZ_SaCas9_miniABEV82G_T1_L001_R2_001.fastq.gz
Fig 3c & Supp. Fig 14 & 15	RNA_SAP30BP_OT4_sgRNA_LacZ_SaCas9_miniABEV82G_T2	RNA_SAP30BP_OT4_sgRNA_LacZ_SaCas9_miniABEV82G_T2_L001_R1_001.fastq.gz	RNA_SAP30BP_OT4_sgRNA_LacZ_SaCas9_miniABEV82G_T2_L001_R2_001.fastq.gz
Fig 3c & Supp. Fig 14 & 15	RNA_SAP30BP_OT4_sgRNA_LacZ_SaCas9_miniABEV82G_T3	RNA_SAP30BP_OT4_sgRNA_LacZ_SaCas9_miniABEV82G_T3_L001_R1_001.fastq.gz	RNA_SAP30BP_OT4_sgRNA_LacZ_SaCas9_miniABEV82G_T3_L001_R2_001.fastq.gz
Fig 3c & Supp. Fig 14 & 15	RNA_SAP30BP_OT4_sgRNA_LacZ_SaCas9_N730_T1	RNA_SAP30BP_OT4_sgRNA_LacZ_SaCas9_N730_T1_L001_R1_001.fastq.gz	RNA_SAP30BP_OT4_sgRNA_LacZ_SaCas9_N730_T1_L001_R2_001.fastq.gz
Fig 3c & Supp. Fig 14 & 15	RNA_SAP30BP_OT4_sgRNA_LacZ_SaCas9_N730_T2	RNA_SAP30BP_OT4_sgRNA_LacZ_SaCas9_N730_T2_L001_R1_001.fastq.gz	RNA_SAP30BP_OT4_sgRNA_LacZ_SaCas9_N730_T2_L001_R2_001.fastq.gz
Fig 3c & Supp. Fig 14 & 15	RNA_SAP30BP_OT4_sgRNA_LacZ_SaCas9_N730_T3	RNA_SAP30BP_OT4_sgRNA_LacZ_SaCas9_N730_T3_L001_R1_001.fastq.gz	RNA_SAP30BP_OT4_sgRNA_LacZ_SaCas9_N730_T3_L001_R2_001.fastq.gz
Fig 3c & Supp. Fig 14 & 15	RNA_SAP30BP_OT4_sgRNA_LacZ_SaminiABEmax_T1	RNA_SAP30BP_OT4_sgRNA_LacZ_SaminiABEmax_T1_L001_R1_001.fastq.gz	RNA_SAP30BP_OT4_sgRNA_LacZ_SaminiABEmax_T1_L001_R2_001.fastq.gz
Fig 3c & Supp. Fig 14 & 15	RNA_SAP30BP_OT4_sgRNA_LacZ_SaminiABEmax_T2	RNA_SAP30BP_OT4_sgRNA_LacZ_SaminiABEmax_T2_L001_R1_001.fastq.gz	RNA_SAP30BP_OT4_sgRNA_LacZ_SaminiABEmax_T2_L001_R2_001.fastq.gz
Fig 3c & Supp. Fig 14 & 15	RNA_SAP30BP_OT4_sgRNA_LacZ_SaminiABEmax_T3	RNA_SAP30BP_OT4_sgRNA_LacZ_SaminiABEmax_T3_L001_R1_001.fastq.gz	RNA_SAP30BP_OT4_sgRNA_LacZ_SaminiABEmax_T3_L001_R2_001.fastq.gz
Fig 3c & Supp. Fig 14 & 15	RNA_SAP30BP_OT4_sgRNA_PCDH15_I744_T1	RNA_SAP30BP_OT4_sgRNA_PCDH15_I744_T1_L001_R1_001.fastq.gz	RNA_SAP30BP_OT4_sgRNA_PCDH15_I744_T1_L001_R2_001.fastq.gz
Fig 3c & Supp. Fig 14 & 15	RNA_SAP30BP_OT4_sgRNA_PCDH15_I744_T3	RNA_SAP30BP_OT4_sgRNA_PCDH15_I744_T3_L001_R1_001.fastq.gz	RNA_SAP30BP_OT4_sgRNA_PCDH15_I744_T3_L001_R2_001.fastq.gz
Fig 3c & Supp. Fig 14 & 15	RNA_SAP30BP_OT4_sgRNA_PCDH15_mock_T1	RNA_SAP30BP_OT4_sgRNA_PCDH15_mock_T1_L001_R1_001.fastq.gz	RNA_SAP30BP_OT4_sgRNA_PCDH15_mock_T1_L001_R2_001.fastq.gz
Fig 3c & Supp. Fig 14 & 15	RNA_SAP30BP_OT4_sgRNA_PCDH15_mock_T3	RNA_SAP30BP_OT4_sgRNA_PCDH15_mock_T3_L001_R1_001.fastq.gz	RNA_SAP30BP_OT4_sgRNA_PCDH15_mock_T3_L001_R2_001.fastq.gz
Fig 3c & Supp. Fig 14 & 15	RNA_SAP30BP_OT4_sgRNA_PCDH15_SaminiABEmax_T1	RNA_SAP30BP_OT4_sgRNA_PCDH15_SaminiABEmax_T1_L001_R1_001.fastq.gz	RNA_SAP30BP_OT4_sgRNA_PCDH15_SaminiABEmax_T1_L001_R2_001.fastq.gz
Fig 3c & Supp. Fig 14 & 15	RNA_SAP30BP_OT4_sgRNA_PCDH15_SaminiABEmax_T2	RNA_SAP30BP_OT4_sgRNA_PCDH15_SaminiABEmax_T2_L001_R1_001.fastq.gz	RNA_SAP30BP_OT4_sgRNA_PCDH15_SaminiABEmax_T2_L001_R2_001.fastq.gz
Fig 3c & Supp. Fig 14 & 15	RNA_SAP30BP_OT4_sgRNA_RNF2_SaCas9_ABEMax_T1	RNA_SAP30BP_OT4_sgRNA_RNF2_SaCas9_ABEMax_T1_L001_R1_001.fastq.gz	RNA_SAP30BP_OT4_sgRNA_RNF2_SaCas9_ABEMax_T1_L001_R2_001.fastq.gz
Fig 3c & Supp. Fig 14 & 15	RNA_SAP30BP_OT4_sgRNA_RNF2_SaCas9_ABEMax_T2	RNA_SAP30BP_OT4_sgRNA_RNF2_SaCas9_ABEMax_T2_L001_R1_001.fastq.gz	RNA_SAP30BP_OT4_sgRNA_RNF2_SaCas9_ABEMax_T2_L001_R2_001.fastq.gz
Fig 3c & Supp. Fig 14 & 15	RNA_SAP30BP_OT4_sgRNA_RNF2_SaCas9_ABEMax_T3	RNA_SAP30BP_OT4_sgRNA_RNF2_SaCas9_ABEMax_T3_L001_R1_001.fastq.gz	RNA_SAP30BP_OT4_sgRNA_RNF2_SaCas9_ABEMax_T3_L001_R2_001.fastq.gz
Fig 3c & Supp. Fig 14 & 15	RNA_SAP30BP_OT4_sgRNA_RNF2_SaCas9_G129_T1	RNA_SAP30BP_OT4_sgRNA_RNF2_SaCas9_G129_T1_L001_R1_001.fastq.gz	RNA_SAP30BP_OT4_sgRNA_RNF2_SaCas9_G129_T1_L001_R2_001.fastq.gz
Fig 3c & Supp. Fig 14 & 15	RNA_SAP30BP_OT4_sgRNA_RNF2_SaCas9_G129_T2	RNA_SAP30BP_OT4_sgRNA_RNF2_SaCas9_G129_T2_L001_R1_001.fastq.gz	RNA_SAP30BP_OT4_sgRNA_RNF2_SaCas9_G129_T2_L001_R2_001.fastq.gz
Fig 3c & Supp. Fig 14 & 15	RNA_SAP30BP_OT4_sgRNA_RNF2_SaCas9_G129_T3	RNA_SAP30BP_OT4_sgRNA_RNF2_SaCas9_G129_T3_L001_R1_001.fastq.gz	RNA_SAP30BP_OT4_sgRNA_RNF2_SaCas9_G129_T3_L001_R2_001.fastq.gz
Fig 3c & Supp. Fig 14 & 15	RNA_SAP30BP_OT4_sgRNA_RNF2_SaCas9_I744_T1	RNA_SAP30BP_OT4_sgRNA_RNF2_SaCas9_I744_T1_L001_R1_001.fastq.gz	RNA_SAP30BP_OT4_sgRNA_RNF2_SaCas9_I744_T1_L001_R2_001.fastq.gz
Fig 3c & Supp. Fig 14 & 15	RNA_SAP30BP_OT4_sgRNA_RNF2_SaCas9_I744_T2	RNA_SAP30BP_OT4_sgRNA_RNF2_SaCas9_I744_T2_L001_R1_001.fastq.gz	RNA_SAP30BP_OT4_sgRNA_RNF2_SaCas9_I744_T2_L001_R2_001.fastq.gz
Fig 3c & Supp. Fig 14 & 15	RNA_SAP30BP_OT4_sgRNA_RNF2_SaCas9_I744_T3	RNA_SAP30BP_OT4_sgRNA_RNF2_SaCas9_I744_T3_L001_R1_001.fastq.gz	RNA_SAP30BP_OT4_sgRNA_RNF2_SaCas9_I744_T3_L001_R2_001.fastq.gz
Fig 3c & Supp. Fig 14 & 15	RNA_SAP30BP_OT4_sgRNA_RNF2_SaCas9_miniABEV82G_T1	RNA_SAP30BP_OT4_sgRNA_RNF2_SaCas9_miniABEV82G_T1_L001_R1_001.fastq.gz	RNA_SAP30BP_OT4_sgRNA_RNF2_SaCas9_miniABEV82G_T1_L001_R2_001.fastq.gz
Fig 3c & Supp. Fig 14 & 15	RNA_SAP30BP_OT4_sgRNA_RNF2_SaCas9_miniABEV82G_T2	RNA_SAP30BP_OT4_sgRNA_RNF2_SaCas9_miniABEV82G_T2_L001_R1_001.fastq.gz	RNA_SAP30BP_OT4_sgRNA_RNF2_SaCas9_miniABEV82G_T2_L001_R2_001.fastq.gz
Fig 3c & Supp. Fig 14 & 15	RNA_SAP30BP_OT4_sgRNA_RNF2_SaCas9_miniABEV82G_T3	RNA_SAP30BP_OT4_sgRNA_RNF2_SaCas9_miniABEV82G_T3_L001_R1_001.fastq.gz	RNA_SAP30BP_OT4_sgRNA_RNF2_SaCas9_miniABEV82G_T3_L001_R2_001.fastq.gz
Fig 3c & Supp. Fig 14 & 15	RNA_SAP30BP_OT4_sgRNA_RNF2_SaCas9_N730_T1	RNA_SAP30BP_OT4_sgRNA_RNF2_SaCas9_N730_T1_L001_R1_001.fastq.gz	RNA_SAP30BP_OT4_sgRNA_RNF2_SaCas9_N730_T1_L001_R2_001.fastq.gz
Fig 3c & Supp. Fig 14 & 15	RNA_SAP30BP_OT4_sgRNA_RNF2_SaCas9_N730_T2	RNA_SAP30BP_OT4_sgRNA_RNF2_SaCas9_N730_T2_L001_R1_001.fastq.gz	RNA_SAP30BP_OT4_sgRNA_RNF2_SaCas9_N730_T2_L001_R2_001.fastq.gz
Fig 3c & Supp. Fig 14 & 15	RNA_SAP30BP_OT4_sgRNA_RNF2_SaCas9_N730_T3	RNA_SAP30BP_OT4_sgRNA_RNF2_SaCas9_N730_T3_L001_R1_001.fastq.gz	RNA_SAP30BP_OT4_sgRNA_RNF2_SaCas9_N730_T3_L001_R2_001.fastq.gz
Fig 3c & Supp. Fig 14 & 15	RNA_SAP30BP_OT4_YFP_SpCas9_mock_duplicate_T2	RNA_SAP30BP_OT4_YFP_SpCas9_mock_duplicate_T2_L001_R1_001.fastq.gz	RNA_SAP30BP_OT4_YFP_SpCas9_mock_duplicate_T2_L001_R2_001.fastq.gz
Fig 3c & Supp. Fig 14 & 15	RNA_SCAP_OT6_SaCa9_MOCK_duplicate_T1	RNA_SCAP_OT6_SaCa9_MOCK_duplicate_T1_L001_R1_001.fastq.gz	RNA_SCAP_OT6_SaCa9_MOCK_duplicate_T1_L001_R2_001.fastq.gz
Fig 3c & Supp. Fig 14 & 15	RNA_SCAP_OT6_SaCa9_MOCK_duplicate_T2	RNA_SCAP_OT6_SaCa9_MOCK_duplicate_T2_L001_R1_001.fastq.gz	RNA_SCAP_OT6_SaCa9_MOCK_duplicate_T2_L001_R2_001.fastq.gz
Fig 3c & Supp. Fig 14 & 15	RNA_SCAP_OT6_SaCa9_MOCK_duplicate_T3	RNA_SCAP_OT6_SaCa9_MOCK_duplicate_T3_L001_R1_001.fastq.gz	RNA_SCAP_OT6_SaCa9_MOCK_duplicate_T3_L001_R2_001.fastq.gz
Fig 3c & Supp. Fig 14 & 15	RNA_SCAP_OT6_SaCa9_MOCK_T1	RNA_SCAP_OT6_SaCa9_MOCK_T1_L001_R1_001.fastq.gz	RNA_SCAP_OT6_SaCa9_MOCK_T1_L001_R2_001.fastq.gz
Fig 3c & Supp. Fig 14 & 15	RNA_SCAP_OT6_SaCa9_MOCK_T2	RNA_SCAP_OT6_SaCa9_MOCK_T2_L001_R1_001.fastq.gz	RNA_SCAP_OT6_SaCa9_MOCK_T2_L001_R2_001.fastq.gz
Fig 3c & Supp. Fig 14 & 15	RNA_SCAP_OT6_SaCa9_MOCK_T3	RNA_SCAP_OT6_SaCa9_MOCK_T3_L001_R1_001.fastq.gz	RNA_SCAP_OT6_SaCa9_MOCK_T3_L001_R2_001.fastq.gz
Fig 3c & Supp. Fig 14 & 15	RNA_SCAP_OT6_sgRNA_ABE16_SaCas9_ABEMax_T1	RNA_SCAP_OT6_sgRNA_ABE16_SaCas9_ABEMax_T1_L001_R1_001.fastq.gz	RNA_SCAP_OT6_sgRNA_ABE16_SaCas9_ABEMax_T1_L001_R2_001.fastq.gz
Fig 3c & Supp. Fig 14 & 15	RNA_SCAP_OT6_sgRNA_ABE16_SaCas9_ABEMax_T2	RNA_SCAP_OT6_sgRNA_ABE16_SaCas9_ABEMax_T2_L001_R1_001.fastq.gz	RNA_SCAP_OT6_sgRNA_ABE16_SaCas9_ABEMax_T2_L001_R2_001.fastq.gz
Fig 3c & Supp. Fig 14 & 15	RNA_SCAP_OT6_sgRNA_ABE16_SaCas9_ABEMax_T3	RNA_SCAP_OT6_sgRNA_ABE16_SaCas9_ABEMax_T3_L001_R1_001.fastq.gz	RNA_SCAP_OT6_sgRNA_ABE16_SaCas9_ABEMax_T3_L001_R2_001.fastq.gz
Fig 3c & Supp. Fig 14 & 15	RNA_SCAP_OT6_sgRNA_ABE16_SaCas9_G129_T1	RNA_SCAP_OT6_sgRNA_ABE16_SaCas9_G129_T1_L001_R1_001.fastq.gz	RNA_SCAP_OT6_sgRNA_ABE16_SaCas9_G129_T1_L001_R2_001.fastq.gz
Fig 3c & Supp. Fig 14 & 15	RNA_SCAP_OT6_sgRNA_ABE16_SaCas9_G129_T2	RNA_SCAP_OT6_sgRNA_ABE16_SaCas9_G129_T2_L001_R1_001.fastq.gz	RNA_SCAP_OT6_sgRNA_ABE16_SaCas9_G129_T2_L001_R2_001.fastq.gz
Fig 3c & Supp. Fig 14 & 15	RNA_SCAP_OT6_sgRNA_ABE16_SaCas9_G129_T3	RNA_SCAP_OT6_sgRNA_ABE16_SaCas9_G129_T3_L001_R1_001.fastq.gz	RNA_SCAP_OT6_sgRNA_ABE16_SaCas9_G129_T3_L001_R2_001.fastq.gz
Fig 3c & Supp. Fig 14 & 15	RNA_SCAP_OT6_sgRNA_ABE16_SaCas9_I744_T1	RNA_SCAP_OT6_sgRNA_ABE16_SaCas9_I744_T1_L001_R1_001.fastq.gz	RNA_SCAP_OT6_sgRNA_ABE16_SaCas9_I744_T1_L001_R2_001.fastq.gz
Fig 3c & Supp. Fig 14 & 15	RNA_SCAP_OT6_sgRNA_ABE16_SaCas9_I744_T2	RNA_SCAP_OT6_sgRNA_ABE16_SaCas9_I744_T2_L001_R1_001.fastq.gz	RNA_SCAP_OT6_sgRNA_ABE16_SaCas9_I744_T2_L001_R2_001.fastq.gz
Fig 3c & Supp. Fig 14 & 15	RNA_SCAP_OT6_sgRNA_ABE16_SaCas9_I744_T3	RNA_SCAP_OT6_sgRNA_ABE16_SaCas9_I744_T3_L001_R1_001.fastq.gz	RNA_SCAP_OT6_sgRNA_ABE16_SaCas9_I744_T3_L001_R2_001.fastq.gz
Fig 3c & Supp. Fig 14 & 15	RNA_SCAP_OT6_sgRNA_ABE16_SaCas9_miniABEV82G_T1	RNA_SCAP_OT6_sgRNA_ABE16_SaCas9_miniABEV82G_T1_L001_R1_001.fastq.gz	RNA_SCAP_OT6_sgRNA_ABE16_SaCas9_miniABEV82G_T1_L001_R2_001.fastq.gz
Fig 3c & Supp. Fig 14 & 15	RNA_SCAP_OT6_sgRNA_ABE16_SaCas9_miniABEV82G_T2	RNA_SCAP_OT6_sgRNA_ABE16_SaCas9_miniABEV82G_T2_L001_R1_001.fastq.gz	RNA_SCAP_OT6_sgRNA_ABE16_SaCas9_miniABEV82G_T2_L001_R2_001.fastq.gz
Fig 3c & Supp. Fig 14 & 15	RNA_SCAP_OT6_sgRNA_ABE16_SaCas9_miniABEV82G_T3	RNA_SCAP_OT6_sgRNA_ABE16_SaCas9_miniABEV82G_T3_L001_R1_001.fastq.gz	RNA_SCAP_OT6_sgRNA_ABE16_SaCas9_miniABEV82G_T3_L001_R2_001.fastq.gz
Fig 3c & Supp. Fig 14 & 15	RNA_SCAP_OT6_sgRNA_ABE16_SaCas9_N730_T1	RNA_SCAP_OT6_sgRNA_ABE16_SaCas9_N730_T1_L001_R1_001.fastq.gz	RNA_SCAP_OT6_sgRNA_ABE16_SaCas9_N730_T1_L001_R2_001.fastq.gz
Fig 3c & Supp. Fig 14 & 15	RNA_SCAP_OT6_sgRNA_ABE16_SaCas9_N730_T2	RNA_SCAP_OT6_sgRNA_ABE16_SaCas9_N730_T2_L001_R1_001.fastq.gz	RNA_SCAP_OT6_sgRNA_ABE16_SaCas9_N730_T2_L001_R2_001.fastq.gz
Fig 3c & Supp. Fig 14 & 15	RNA_SCAP_OT6_sgRNA_ABE16_SaCas9_N730_T3	RNA_SCAP_OT6_sgRNA_ABE16_SaCas9_N730_T3_L001_R1_001.fastq.gz	RNA_SCAP_OT6_sgRNA_ABE16_SaCas9_N730_T3_L001_R2_001.fastq.gz
Fig 3c & Supp. Fig 14 & 15	RNA_SCAP_OT6_sgRNA_LACZ_I744_T1	RNA_SCAP_OT6_sgRNA_LACZ_I744_T1_L001_R1_001.fastq.gz	RNA_SCAP_OT6_sgRNA_LACZ_I744_T1_L001_R2_001.fastq.gz
Fig 3c & Supp. Fig 14 & 15	RNA_SCAP_OT6_sgRNA_LACZ_I744_T2	RNA_SCAP_OT6_sgRNA_LACZ_I744_T2_L001_R1_001.fastq.gz	RNA_SCAP_OT6_sgRNA_LACZ_I744_T2_L001_R2_001.fastq.gz
Fig 3c & Supp. Fig 14 & 15	RNA_SCAP_OT6_sgRNA_LACZ_I744_T3	RNA_SCAP_OT6_sgRNA_LACZ_I744_T3_L001_R1_001.fastq.gz	RNA_SCAP_OT6_sgRNA_LACZ_I744_T3_L001_R2_001.fastq.gz
Fig 3c & Supp. Fig 14 & 15	RNA_SCAP_OT6_sgRNA_LacZ_SaCas9_ABEMax_T1	RNA_SCAP_OT6_sgRNA_LacZ_SaCas9_ABEMax_T1_L001_R1_001.fastq.gz	RNA_SCAP_OT6_sgRNA_LacZ_SaCas9_ABEMax_T1_L001_R2_001.fastq.gz
Fig 3c & Supp. Fig 14 & 15	RNA_SCAP_OT6_sgRNA_LacZ_SaCas9_ABEMax_T2	RNA_SCAP_OT6_sgRNA_LacZ_SaCas9_ABEMax_T2_L001_R1_001.fastq.gz	RNA_SCAP_OT6_sgRNA_LacZ_SaCas9_ABEMax_T2_L001_R2_001.fastq.gz
Fig 3c & Supp. Fig 14 & 15	RNA_SCAP_OT6_sgRNA_LacZ_SaCas9_ABEMax_T3	RNA_SCAP_OT6_sgRNA_LacZ_SaCas9_ABEMax_T3_L001_R1_001.fastq.gz	RNA_SCAP_OT6_sgRNA_LacZ_SaCas9_ABEMax_T3_L001_R2_001.fastq.gz
Fig 3c & Supp. Fig 14 & 15	RNA_SCAP_OT6_sgRNA_LacZ_SaCas9_G129_T1	RNA_SCAP_OT6_sgRNA_LacZ_SaCas9_G129_T1_L001_R1_001.fastq.gz	RNA_SCAP_OT6_sgRNA_LacZ_SaCas9_G129_T1_L001_R2_001.fastq.gz
Fig 3c & Supp. Fig 14 & 15	RNA_SCAP_OT6_sgRNA_LacZ_SaCas9_G129_T2	RNA_SCAP_OT6_sgRNA_LacZ_SaCas9_G129_T2_L001_R1_001.fastq.gz	RNA_SCAP_OT6_sgRNA_LacZ_SaCas9_G129_T2_L001_R2_001.fastq.gz
Fig 3c & Supp. Fig 14 & 15	RNA_SCAP_OT6_sgRNA_LacZ_SaCas9_G129_T3	RNA_SCAP_OT6_sgRNA_LacZ_SaCas9_G129_T3_L001_R1_001.fastq.gz	RNA_SCAP_OT6_sgRNA_LacZ_SaCas9_G129_T3_L001_R2_001.fastq.gz
Fig 3c & Supp. Fig 14 & 15	RNA_SCAP_OT6_sgRNA_LacZ_SaCas9_I744_T1	RNA_SCAP_OT6_sgRNA_LacZ_SaCas9_I744_T1_L001_R1_001.fastq.gz	RNA_SCAP_OT6_sgRNA_LacZ_SaCas9_I744_T1_L001_R2_001.fastq.gz
Fig 3c & Supp. Fig 14 & 15	RNA_SCAP_OT6_sgRNA_LacZ_SaCas9_I744_T2	RNA_SCAP_OT6_sgRNA_LacZ_SaCas9_I744_T2_L001_R1_001.fastq.gz	RNA_SCAP_OT6_sgRNA_LacZ_SaCas9_I744_T2_L001_R2_001.fastq.gz
Fig 3c & Supp. Fig 14 & 15	RNA_SCAP_OT6_sgRNA_LacZ_SaCas9_I744_T3	RNA_SCAP_OT6_sgRNA_LacZ_SaCas9_I744_T3_L001_R1_001.fastq.gz	RNA_SCAP_OT6_sgRNA_LacZ_SaCas9_I744_T3_L001_R2_001.fastq.gz
Fig 3c & Supp. Fig 14 & 15	RNA_SCAP_OT6_sgRNA_LacZ_SaCas9_miniABEV82G_T1	RNA_SCAP_OT6_sgRNA_LacZ_SaCas9_miniABEV82G_T1_L001_R1_001.fastq.gz	RNA_SCAP_OT6_sgRNA_LacZ_SaCas9_miniABEV82G_T1_L001_R2_001.fastq.gz
Fig 3c & Supp. Fig 14 & 15	RNA_SCAP_OT6_sgRNA_LacZ_SaCas9_miniABEV82G_T2	RNA_SCAP_OT6_sgRNA_LacZ_SaCas9_miniABEV82G_T2_L001_R1_001.fastq.gz	RNA_SCAP_OT6_sgRNA_LacZ_SaCas9_miniABEV82G_T2_L001_R2_001.fastq.gz
Fig 3c & Supp. Fig 14 & 15	RNA_SCAP_OT6_sgRNA_LacZ_SaCas9_miniABEV82G_T3	RNA_SCAP_OT6_sgRNA_LacZ_SaCas9_miniABEV82G_T3_L001_R1_001.fastq.gz	RNA_SCAP_OT6_sgRNA_LacZ_SaCas9_miniABEV82G_T3_L001_R2_001.fastq.gz
Fig 3c & Supp. Fig 14 & 15	RNA_SCAP_OT6_sgRNA_LacZ_SaCas9_N730_T1	RNA_SCAP_OT6_sgRNA_LacZ_SaCas9_N730_T1_L001_R1_001.fastq.gz	RNA_SCAP_OT6_sgRNA_LacZ_SaCas9_N730_T1_L001_R2_001.fastq.gz
Fig 3c & Supp. Fig 14 & 15	RNA_SCAP_OT6_sgRNA_LacZ_SaCas9_N730_T2	RNA_SCAP_OT6_sgRNA_LacZ_SaCas9_N730_T2_L001_R1_001.fastq.gz	RNA_SCAP_OT6_sgRNA_LacZ_SaCas9_N730_T2_L001_R2_001.fastq.gz
Fig 3c & Supp. Fig 14 & 15	RNA_SCAP_OT6_sgRNA_LacZ_SaCas9_N730_T3	RNA_SCAP_OT6_sgRNA_LacZ_SaCas9_N730_T3_L001_R1_001.fastq.gz	RNA_SCAP_OT6_sgRNA_LacZ_SaCas9_N730_T3_L001_R2_001.fastq.gz
Fig 3c & Supp. Fig 14 & 15	RNA_SCAP_OT6_sgRNA_LacZ_SaminiABEmax_T1	RNA_SCAP_OT6_sgRNA_LacZ_SaminiABEmax_T1_L001_R1_001.fastq.gz	RNA_SCAP_OT6_sgRNA_LacZ_SaminiABEmax_T1_L001_R2_001.fastq.gz
Fig 3c & Supp. Fig 14 & 15	RNA_SCAP_OT6_sgRNA_LacZ_SaminiABEmax_T2	RNA_SCAP_OT6_sgRNA_LacZ_SaminiABEmax_T2_L001_R1_001.fastq.gz	RNA_SCAP_OT6_sgRNA_LacZ_SaminiABEmax_T2_L001_R2_001.fastq.gz
Fig 3c & Supp. Fig 14 & 15	RNA_SCAP_OT6_sgRNA_LacZ_SaminiABEmax_T3	RNA_SCAP_OT6_sgRNA_LacZ_SaminiABEmax_T3_L001_R1_001.fastq.gz	RNA_SCAP_OT6_sgRNA_LacZ_SaminiABEmax_T3_L001_R2_001.fastq.gz
Fig 3c & Supp. Fig 14 & 15	RNA_SCAP_OT6_sgRNA_PCDH15_I744_T1	RNA_SCAP_OT6_sgRNA_PCDH15_I744_T1_L001_R1_001.fastq.gz	RNA_SCAP_OT6_sgRNA_PCDH15_I744_T1_L001_R2_001.fastq.gz
Fig 3c & Supp. Fig 14 & 15	RNA_SCAP_OT6_sgRNA_PCDH15_I744_T3	RNA_SCAP_OT6_sgRNA_PCDH15_I744_T3_L001_R1_001.fastq.gz	RNA_SCAP_OT6_sgRNA_PCDH15_I744_T3_L001_R2_001.fastq.gz
Fig 3c & Supp. Fig 14 & 15	RNA_SCAP_OT6_sgRNA_PCDH15_mock_T1	RNA_SCAP_OT6_sgRNA_PCDH15_mock_T1_L001_R1_001.fastq.gz	RNA_SCAP_OT6_sgRNA_PCDH15_mock_T1_L001_R2_001.fastq.gz
Fig 3c & Supp. Fig 14 & 15	RNA_SCAP_OT6_sgRNA_PCDH15_mock_T3	RNA_SCAP_OT6_sgRNA_PCDH15_mock_T3_L001_R1_001.fastq.gz	RNA_SCAP_OT6_sgRNA_PCDH15_mock_T3_L001_R2_001.fastq.gz
Fig 3c & Supp. Fig 14 & 15	RNA_SCAP_OT6_sgRNA_PCDH15_SaminiABEmax_T1	RNA_SCAP_OT6_sgRNA_PCDH15_SaminiABEmax_T1_L001_R1_001.fastq.gz	RNA_SCAP_OT6_sgRNA_PCDH15_SaminiABEmax_T1_L001_R2_001.fastq.gz
Fig 3c & Supp. Fig 14 & 15	RNA_SCAP_OT6_sgRNA_PCDH15_SaminiABEmax_T2	RNA_SCAP_OT6_sgRNA_PCDH15_SaminiABEmax_T2_L001_R1_001.fastq.gz	RNA_SCAP_OT6_sgRNA_PCDH15_SaminiABEmax_T2_L001_R2_001.fastq.gz
Fig 3c & Supp. Fig 14 & 15	RNA_SCAP_OT6_sgRNA_RNF2_SaCas9_ABEMax_T1	RNA_SCAP_OT6_sgRNA_RNF2_SaCas9_ABEMax_T1_L001_R1_001.fastq.gz	RNA_SCAP_OT6_sgRNA_RNF2_SaCas9_ABEMax_T1_L001_R2_001.fastq.gz
Fig 3c & Supp. Fig 14 & 15	RNA_SCAP_OT6_sgRNA_RNF2_SaCas9_ABEMax_T2	RNA_SCAP_OT6_sgRNA_RNF2_SaCas9_ABEMax_T2_L001_R1_001.fastq.gz	RNA_SCAP_OT6_sgRNA_RNF2_SaCas9_ABEMax_T2_L001_R2_001.fastq.gz
Fig 3c & Supp. Fig 14 & 15	RNA_SCAP_OT6_sgRNA_RNF2_SaCas9_ABEMax_T3	RNA_SCAP_OT6_sgRNA_RNF2_SaCas9_ABEMax_T3_L001_R1_001.fastq.gz	RNA_SCAP_OT6_sgRNA_RNF2_SaCas9_ABEMax_T3_L001_R2_001.fastq.gz
Fig 3c & Supp. Fig 14 & 15	RNA_SCAP_OT6_sgRNA_RNF2_SaCas9_G129_T1	RNA_SCAP_OT6_sgRNA_RNF2_SaCas9_G129_T1_L001_R1_001.fastq.gz	RNA_SCAP_OT6_sgRNA_RNF2_SaCas9_G129_T1_L001_R2_001.fastq.gz
Fig 3c & Supp. Fig 14 & 15	RNA_SCAP_OT6_sgRNA_RNF2_SaCas9_G129_T2	RNA_SCAP_OT6_sgRNA_RNF2_SaCas9_G129_T2_L001_R1_001.fastq.gz	RNA_SCAP_OT6_sgRNA_RNF2_SaCas9_G129_T2_L001_R2_001.fastq.gz
Fig 3c & Supp. Fig 14 & 15	RNA_SCAP_OT6_sgRNA_RNF2_SaCas9_G129_T3	RNA_SCAP_OT6_sgRNA_RNF2_SaCas9_G129_T3_L001_R1_001.fastq.gz	RNA_SCAP_OT6_sgRNA_RNF2_SaCas9_G129_T3_L001_R2_001.fastq.gz
Fig 3c & Supp. Fig 14 & 15	RNA_SCAP_OT6_sgRNA_RNF2_SaCas9_I744_T1	RNA_SCAP_OT6_sgRNA_RNF2_SaCas9_I744_T1_L001_R1_001.fastq.gz	RNA_SCAP_OT6_sgRNA_RNF2_SaCas9_I744_T1_L001_R2_001.fastq.gz
Fig 3c & Supp. Fig 14 & 15	RNA_SCAP_OT6_sgRNA_RNF2_SaCas9_I744_T2	RNA_SCAP_OT6_sgRNA_RNF2_SaCas9_I744_T2_L001_R1_001.fastq.gz	RNA_SCAP_OT6_sgRNA_RNF2_SaCas9_I744_T2_L001_R2_001.fastq.gz
Fig 3c & Supp. Fig 14 & 15	RNA_SCAP_OT6_sgRNA_RNF2_SaCas9_I744_T3	RNA_SCAP_OT6_sgRNA_RNF2_SaCas9_I744_T3_L001_R1_001.fastq.gz	RNA_SCAP_OT6_sgRNA_RNF2_SaCas9_I744_T3_L001_R2_001.fastq.gz
Fig 3c & Supp. Fig 14 & 15	RNA_SCAP_OT6_sgRNA_RNF2_SaCas9_miniABEV82G_T1	RNA_SCAP_OT6_sgRNA_RNF2_SaCas9_miniABEV82G_T1_L001_R1_001.fastq.gz	RNA_SCAP_OT6_sgRNA_RNF2_SaCas9_miniABEV82G_T1_L001_R2_001.fastq.gz
Fig 3c & Supp. Fig 14 & 15	RNA_SCAP_OT6_sgRNA_RNF2_SaCas9_miniABEV82G_T2	RNA_SCAP_OT6_sgRNA_RNF2_SaCas9_miniABEV82G_T2_L001_R1_001.fastq.gz	RNA_SCAP_OT6_sgRNA_RNF2_SaCas9_miniABEV82G_T2_L001_R2_001.fastq.gz
Fig 3c & Supp. Fig 14 & 15	RNA_SCAP_OT6_sgRNA_RNF2_SaCas9_miniABEV82G_T3	RNA_SCAP_OT6_sgRNA_RNF2_SaCas9_miniABEV82G_T3_L001_R1_001.fastq.gz	RNA_SCAP_OT6_sgRNA_RNF2_SaCas9_miniABEV82G_T3_L001_R2_001.fastq.gz
Fig 3c & Supp. Fig 14 & 15	RNA_SCAP_OT6_sgRNA_RNF2_SaCas9_N730_T1	RNA_SCAP_OT6_sgRNA_RNF2_SaCas9_N730_T1_L001_R1_001.fastq.gz	RNA_SCAP_OT6_sgRNA_RNF2_SaCas9_N730_T1_L001_R2_001.fastq.gz
Fig 3c & Supp. Fig 14 & 15	RNA_SCAP_OT6_sgRNA_RNF2_SaCas9_N730_T2	RNA_SCAP_OT6_sgRNA_RNF2_SaCas9_N730_T2_L001_R1_001.fastq.gz	RNA_SCAP_OT6_sgRNA_RNF2_SaCas9_N730_T2_L001_R2_001.fastq.gz
Fig 3c & Supp. Fig 14 & 15	RNA_SCAP_OT6_sgRNA_RNF2_SaCas9_N730_T3	RNA_SCAP_OT6_sgRNA_RNF2_SaCas9_N730_T3_L001_R1_001.fastq.gz	RNA_SCAP_OT6_sgRNA_RNF2_SaCas9_N730_T3_L001_R2_001.fastq.gz
Fig 3c & Supp. Fig 14 & 15	RNA_SCAP_OT6_YFP_SpCas9_mock_duplicate_T2	RNA_SCAP_OT6_YFP_SpCas9_mock_duplicate_T2_L001_R1_001.fastq.gz	RNA_SCAP_OT6_YFP_SpCas9_mock_duplicate_T2_L001_R2_001.fastq.gz
Fig 3c & Supp. Fig 14 & 15	RNA-T1-I744-RNF2-4_S142	RNA-T1-I744-RNF2-4_S142_L001_R1_001.fastq.gz	RNA-T1-I744-RNF2-4_S142_L001_R2_001.fastq.gz
Fig 4C	DNA_HEK293A_YFP_AAV_7m8_I744_site11_LacZ_T1	HEK-7m8-LACZ-T1_S106_L001_R1_001.fastq.gz	HEK-7m8-LACZ-T1_S106_L001_R2_001.fastq.gz
Fig 4C	DNA_HEK293A_YFP_AAV_7m8_I744_site11_LacZ_T2	HEK-7m8-LACZ-T2_S107_L001_R1_001.fastq.gz	HEK-7m8-LACZ-T2_S107_L001_R2_001.fastq.gz
Fig 4C	DNA_HEK293A_YFP_AAV_7m8_I744_site11_LacZ_T3	HEK-7m8-LACZ-T3_S108_L001_R1_001.fastq.gz	HEK-7m8-LACZ-T3_S108_L001_R2_001.fastq.gz
Fig 4C	DNA_HEK293A_YFP_AAV_7m8_I744_site11_T1	HEK-7m8-11-T1_S103_L001_R1_001.fastq.gz	HEK-7m8-11-T1_S103_L001_R2_001.fastq.gz
Fig 4C	DNA_HEK293A_YFP_AAV_7m8_I744_site11_T2	HEK-7m8-11-T2_S104_L001_R1_001.fastq.gz	HEK-7m8-11-T2_S104_L001_R2_001.fastq.gz
Fig 4C	DNA_HEK293A_YFP_AAV_7m8_I744_site11_T3	HEK-7m8-11-T3_S105_L001_R1_001.fastq.gz	HEK-7m8-11-T3_S105_L001_R2_001.fastq.gz
Fig 4C	DNA_HEK293A_YFP_AAV_DJ_I744_site11_LacZ_T1	HEK-DJ-LACZ-11-T1_S100_L001_R1_001.fastq.gz	HEK-DJ-LACZ-11-T1_S100_L001_R2_001.fastq.gz
Fig 4C	DNA_HEK293A_YFP_AAV_DJ_I744_site11_LacZ_T2	HEK-DJ-LACZ-11-T2_S101_L001_R1_001.fastq.gz	HEK-DJ-LACZ-11-T2_S101_L001_R2_001.fastq.gz
Fig 4C	DNA_HEK293A_YFP_AAV_DJ_I744_site11_LacZ_T3	HEK-DJ-LACZ-11-T3_S102_L001_R1_001.fastq.gz	HEK-DJ-LACZ-11-T3_S102_L001_R2_001.fastq.gz
Fig 4C	DNA_HEK293A_YFP_AAV_DJ_I744_site11_T1	HEK-DJ-11-T1_S97_L001_R1_001.fastq.gz	HEK-DJ-11-T1_S97_L001_R2_001.fastq.gz
Fig 4C	DNA_HEK293A_YFP_AAV_DJ_I744_site11_T2	HEK-DJ-11-T2_S98_L001_R1_001.fastq.gz	HEK-DJ-11-T2_S98_L001_R2_001.fastq.gz
Fig 4C	DNA_HEK293A_YFP_AAV_DJ_I744_site11_T3	HEK-DJ-11-T3_S99_L001_R1_001.fastq.gz	HEK-DJ-11-T3_S99_L001_R2_001.fastq.gz
Fig 4C	DNA_HEK293A_YFP_AAV_mock_site11_T1	HEK-DJ-7m8-mock_S109_L001_R1_001.fastq.gz	HEK-DJ-7m8-mock_S109_L001_R2_001.fastq.gz
Supp Fig 11	DNA_ABE16_SaCas9_mock_ScreenT1	DNA_ABE16_SaCas9_mock_ScreenT1_L001_R1_001.fastq.gz	DNA_ABE16_SaCas9_mock_ScreenT1_L001_R2_001.fastq.gz
Supp Fig 11	DNA_ABE16_SaCas9_mock_ScreenT2	DNA_ABE16_SaCas9_mock_ScreenT2_L001_R1_001.fastq.gz	DNA_ABE16_SaCas9_mock_ScreenT2_L001_R2_001.fastq.gz
Supp Fig 11	DNA_ABE16_SaCas9_mock_ScreenT3	DNA_ABE16_SaCas9_mock_ScreenT3_L001_R1_001.fastq.gz	DNA_ABE16_SaCas9_mock_ScreenT3_L001_R2_001.fastq.gz
Supp Fig 11	DNA_ABE16_sgRNA_ABE16_SaCas9_119H_screenT1	DNA_ABE16_sgRNA_ABE16_SaCas9_119H_screenT1_L001_R1_001.fastq.gz	DNA_ABE16_sgRNA_ABE16_SaCas9_119H_screenT1_L001_R2_001.fastq.gz
Supp Fig 11	DNA_ABE16_sgRNA_ABE16_SaCas9_119H_screenT2	DNA_ABE16_sgRNA_ABE16_SaCas9_119H_screenT2_L001_R1_001.fastq.gz	DNA_ABE16_sgRNA_ABE16_SaCas9_119H_screenT2_L001_R2_001.fastq.gz
Supp Fig 11	DNA_ABE16_sgRNA_ABE16_SaCas9_119H_screenT3	DNA_ABE16_sgRNA_ABE16_SaCas9_119H_screenT3_L001_R1_001.fastq.gz	DNA_ABE16_sgRNA_ABE16_SaCas9_119H_screenT3_L001_R2_001.fastq.gz
Supp Fig 11	DNA_ABE16_sgRNA_ABE16_SaCas9_120N_screenT1	DNA_ABE16_sgRNA_ABE16_SaCas9_120N_screenT1_L001_R1_001.fastq.gz	DNA_ABE16_sgRNA_ABE16_SaCas9_120N_screenT1_L001_R2_001.fastq.gz
Supp Fig 11	DNA_ABE16_sgRNA_ABE16_SaCas9_120N_screenT2	DNA_ABE16_sgRNA_ABE16_SaCas9_120N_screenT2_L001_R1_001.fastq.gz	DNA_ABE16_sgRNA_ABE16_SaCas9_120N_screenT2_L001_R2_001.fastq.gz
Supp Fig 11	DNA_ABE16_sgRNA_ABE16_SaCas9_120N_screenT3	DNA_ABE16_sgRNA_ABE16_SaCas9_120N_screenT3_L001_R1_001.fastq.gz	DNA_ABE16_sgRNA_ABE16_SaCas9_120N_screenT3_L001_R2_001.fastq.gz
Supp Fig 11	DNA_ABE16_sgRNA_ABE16_SaCas9_125E_screenT1	DNA_ABE16_sgRNA_ABE16_SaCas9_125E_screenT1_L001_R1_001.fastq.gz	DNA_ABE16_sgRNA_ABE16_SaCas9_125E_screenT1_L001_R2_001.fastq.gz
Supp Fig 11	DNA_ABE16_sgRNA_ABE16_SaCas9_125E_screenT2	DNA_ABE16_sgRNA_ABE16_SaCas9_125E_screenT2_L001_R1_001.fastq.gz	DNA_ABE16_sgRNA_ABE16_SaCas9_125E_screenT2_L001_R2_001.fastq.gz
Supp Fig 11	DNA_ABE16_sgRNA_ABE16_SaCas9_125E_screenT3	DNA_ABE16_sgRNA_ABE16_SaCas9_125E_screenT3_L001_R1_001.fastq.gz	DNA_ABE16_sgRNA_ABE16_SaCas9_125E_screenT3_L001_R2_001.fastq.gz
Supp Fig 11	DNA_ABE16_sgRNA_ABE16_SaCas9_126E_screenT1	DNA_ABE16_sgRNA_ABE16_SaCas9_126E_screenT1_L001_R1_001.fastq.gz	DNA_ABE16_sgRNA_ABE16_SaCas9_126E_screenT1_L001_R2_001.fastq.gz
Supp Fig 11	DNA_ABE16_sgRNA_ABE16_SaCas9_126E_screenT2	DNA_ABE16_sgRNA_ABE16_SaCas9_126E_screenT2_L001_R1_001.fastq.gz	DNA_ABE16_sgRNA_ABE16_SaCas9_126E_screenT2_L001_R2_001.fastq.gz
Supp Fig 11	DNA_ABE16_sgRNA_ABE16_SaCas9_126E_screenT3	DNA_ABE16_sgRNA_ABE16_SaCas9_126E_screenT3_L001_R1_001.fastq.gz	DNA_ABE16_sgRNA_ABE16_SaCas9_126E_screenT3_L001_R2_001.fastq.gz
Supp Fig 11	DNA_ABE16_sgRNA_ABE16_SaCas9_127D_screenT1	DNA_ABE16_sgRNA_ABE16_SaCas9_127D_screenT1_L001_R1_001.fastq.gz	DNA_ABE16_sgRNA_ABE16_SaCas9_127D_screenT1_L001_R2_001.fastq.gz
Supp Fig 11	DNA_ABE16_sgRNA_ABE16_SaCas9_127D_screenT2	DNA_ABE16_sgRNA_ABE16_SaCas9_127D_screenT2_L001_R1_001.fastq.gz	DNA_ABE16_sgRNA_ABE16_SaCas9_127D_screenT2_L001_R2_001.fastq.gz
Supp Fig 11	DNA_ABE16_sgRNA_ABE16_SaCas9_127D_screenT3	DNA_ABE16_sgRNA_ABE16_SaCas9_127D_screenT3_L001_R1_001.fastq.gz	DNA_ABE16_sgRNA_ABE16_SaCas9_127D_screenT3_L001_R2_001.fastq.gz
Supp Fig 11	DNA_ABE16_sgRNA_ABE16_SaCas9_128T_screenT1	DNA_ABE16_sgRNA_ABE16_SaCas9_128T_screenT1_L001_R1_001.fastq.gz	DNA_ABE16_sgRNA_ABE16_SaCas9_128T_screenT1_L001_R2_001.fastq.gz
Supp Fig 11	DNA_ABE16_sgRNA_ABE16_SaCas9_128T_screenT2	DNA_ABE16_sgRNA_ABE16_SaCas9_128T_screenT2_L001_R1_001.fastq.gz	DNA_ABE16_sgRNA_ABE16_SaCas9_128T_screenT2_L001_R2_001.fastq.gz
Supp Fig 11	DNA_ABE16_sgRNA_ABE16_SaCas9_128T_screenT3	DNA_ABE16_sgRNA_ABE16_SaCas9_128T_screenT3_L001_R1_001.fastq.gz	DNA_ABE16_sgRNA_ABE16_SaCas9_128T_screenT3_L001_R2_001.fastq.gz
Supp Fig 11	DNA_ABE16_sgRNA_ABE16_SaCas9_129G_screenT1	DNA_ABE16_sgRNA_ABE16_SaCas9_129G_screenT1_L001_R1_001.fastq.gz	DNA_ABE16_sgRNA_ABE16_SaCas9_129G_screenT1_L001_R2_001.fastq.gz
Supp Fig 11	DNA_ABE16_sgRNA_ABE16_SaCas9_129G_screenT2	DNA_ABE16_sgRNA_ABE16_SaCas9_129G_screenT2_L001_R1_001.fastq.gz	DNA_ABE16_sgRNA_ABE16_SaCas9_129G_screenT2_L001_R2_001.fastq.gz
Supp Fig 11	DNA_ABE16_sgRNA_ABE16_SaCas9_129G_screenT3	DNA_ABE16_sgRNA_ABE16_SaCas9_129G_screenT3_L001_R1_001.fastq.gz	DNA_ABE16_sgRNA_ABE16_SaCas9_129G_screenT3_L001_R2_001.fastq.gz
Supp Fig 11	DNA_ABE16_sgRNA_ABE16_SaCas9_130N_screenT1	DNA_ABE16_sgRNA_ABE16_SaCas9_130N_screenT1_L001_R1_001.fastq.gz	DNA_ABE16_sgRNA_ABE16_SaCas9_130N_screenT1_L001_R2_001.fastq.gz
Supp Fig 11	DNA_ABE16_sgRNA_ABE16_SaCas9_130N_screenT2	DNA_ABE16_sgRNA_ABE16_SaCas9_130N_screenT2_L001_R1_001.fastq.gz	DNA_ABE16_sgRNA_ABE16_SaCas9_130N_screenT2_L001_R2_001.fastq.gz
Supp Fig 11	DNA_ABE16_sgRNA_ABE16_SaCas9_130N_screenT3	DNA_ABE16_sgRNA_ABE16_SaCas9_130N_screenT3_L001_R1_001.fastq.gz	DNA_ABE16_sgRNA_ABE16_SaCas9_130N_screenT3_L001_R2_001.fastq.gz
Supp Fig 11	DNA_ABE16_sgRNA_ABE16_SaCas9_131E_screenT1	DNA_ABE16_sgRNA_ABE16_SaCas9_131E_screenT1_L001_R1_001.fastq.gz	DNA_ABE16_sgRNA_ABE16_SaCas9_131E_screenT1_L001_R2_001.fastq.gz
Supp Fig 11	DNA_ABE16_sgRNA_ABE16_SaCas9_131E_screenT2	DNA_ABE16_sgRNA_ABE16_SaCas9_131E_screenT2_L001_R1_001.fastq.gz	DNA_ABE16_sgRNA_ABE16_SaCas9_131E_screenT2_L001_R2_001.fastq.gz
Supp Fig 11	DNA_ABE16_sgRNA_ABE16_SaCas9_131E_screenT3	DNA_ABE16_sgRNA_ABE16_SaCas9_131E_screenT3_L001_R1_001.fastq.gz	DNA_ABE16_sgRNA_ABE16_SaCas9_131E_screenT3_L001_R2_001.fastq.gz
Supp Fig 11	DNA_ABE16_sgRNA_ABE16_SaCas9_132L_screenT1	DNA_ABE16_sgRNA_ABE16_SaCas9_132L_screenT1_L001_R1_001.fastq.gz	DNA_ABE16_sgRNA_ABE16_SaCas9_132L_screenT1_L001_R2_001.fastq.gz
Supp Fig 11	DNA_ABE16_sgRNA_ABE16_SaCas9_132L_screenT2	DNA_ABE16_sgRNA_ABE16_SaCas9_132L_screenT2_L001_R1_001.fastq.gz	DNA_ABE16_sgRNA_ABE16_SaCas9_132L_screenT2_L001_R2_001.fastq.gz
Supp Fig 11	DNA_ABE16_sgRNA_ABE16_SaCas9_132L_screenT3	DNA_ABE16_sgRNA_ABE16_SaCas9_132L_screenT3_L001_R1_001.fastq.gz	DNA_ABE16_sgRNA_ABE16_SaCas9_132L_screenT3_L001_R2_001.fastq.gz
Supp Fig 11	DNA_ABE16_sgRNA_ABE16_SaCas9_730N_screenT1	DNA_ABE16_sgRNA_ABE16_SaCas9_730N_screenT1_L001_R1_001.fastq.gz	DNA_ABE16_sgRNA_ABE16_SaCas9_730N_screenT1_L001_R2_001.fastq.gz
Supp Fig 11	DNA_ABE16_sgRNA_ABE16_SaCas9_730N_screenT2	DNA_ABE16_sgRNA_ABE16_SaCas9_730N_screenT2_L001_R1_001.fastq.gz	DNA_ABE16_sgRNA_ABE16_SaCas9_730N_screenT2_L001_R2_001.fastq.gz
Supp Fig 11	DNA_ABE16_sgRNA_ABE16_SaCas9_730N_screenT3	DNA_ABE16_sgRNA_ABE16_SaCas9_730N_screenT3_L001_R1_001.fastq.gz	DNA_ABE16_sgRNA_ABE16_SaCas9_730N_screenT3_L001_R2_001.fastq.gz
Supp Fig 11	DNA_ABE16_sgRNA_ABE16_SaCas9_731Q_screenT1	DNA_ABE16_sgRNA_ABE16_SaCas9_731Q_screenT1_L001_R1_001.fastq.gz	DNA_ABE16_sgRNA_ABE16_SaCas9_731Q_screenT1_L001_R2_001.fastq.gz
Supp Fig 11	DNA_ABE16_sgRNA_ABE16_SaCas9_731Q_screenT2	DNA_ABE16_sgRNA_ABE16_SaCas9_731Q_screenT2_L001_R1_001.fastq.gz	DNA_ABE16_sgRNA_ABE16_SaCas9_731Q_screenT2_L001_R2_001.fastq.gz
Supp Fig 11	DNA_ABE16_sgRNA_ABE16_SaCas9_731Q_screenT3	DNA_ABE16_sgRNA_ABE16_SaCas9_731Q_screenT3_L001_R1_001.fastq.gz	DNA_ABE16_sgRNA_ABE16_SaCas9_731Q_screenT3_L001_R2_001.fastq.gz
Supp Fig 11	DNA_ABE16_sgRNA_ABE16_SaCas9_732M_screenT1	DNA_ABE16_sgRNA_ABE16_SaCas9_732M_screenT1_L001_R1_001.fastq.gz	DNA_ABE16_sgRNA_ABE16_SaCas9_732M_screenT1_L001_R2_001.fastq.gz
Supp Fig 11	DNA_ABE16_sgRNA_ABE16_SaCas9_732M_screenT2	DNA_ABE16_sgRNA_ABE16_SaCas9_732M_screenT2_L001_R1_001.fastq.gz	DNA_ABE16_sgRNA_ABE16_SaCas9_732M_screenT2_L001_R2_001.fastq.gz
Supp Fig 11	DNA_ABE16_sgRNA_ABE16_SaCas9_732M_screenT3	DNA_ABE16_sgRNA_ABE16_SaCas9_732M_screenT3_L001_R1_001.fastq.gz	DNA_ABE16_sgRNA_ABE16_SaCas9_732M_screenT3_L001_R2_001.fastq.gz
Supp Fig 11	DNA_ABE16_sgRNA_ABE16_SaCas9_733F_screenT1	DNA_ABE16_sgRNA_ABE16_SaCas9_733F_screenT1_L001_R1_001.fastq.gz	DNA_ABE16_sgRNA_ABE16_SaCas9_733F_screenT1_L001_R2_001.fastq.gz
Supp Fig 11	DNA_ABE16_sgRNA_ABE16_SaCas9_733F_screenT2	DNA_ABE16_sgRNA_ABE16_SaCas9_733F_screenT2_L001_R1_001.fastq.gz	DNA_ABE16_sgRNA_ABE16_SaCas9_733F_screenT2_L001_R2_001.fastq.gz
Supp Fig 11	DNA_ABE16_sgRNA_ABE16_SaCas9_733F_screenT3	DNA_ABE16_sgRNA_ABE16_SaCas9_733F_screenT3_L001_R1_001.fastq.gz	DNA_ABE16_sgRNA_ABE16_SaCas9_733F_screenT3_L001_R2_001.fastq.gz
Supp Fig 11	DNA_ABE16_sgRNA_ABE16_SaCas9_735E_screenT1	DNA_ABE16_sgRNA_ABE16_SaCas9_735E_screenT1_L001_R1_001.fastq.gz	DNA_ABE16_sgRNA_ABE16_SaCas9_735E_screenT1_L001_R2_001.fastq.gz
Supp Fig 11	DNA_ABE16_sgRNA_ABE16_SaCas9_735E_screenT2	DNA_ABE16_sgRNA_ABE16_SaCas9_735E_screenT2_L001_R1_001.fastq.gz	DNA_ABE16_sgRNA_ABE16_SaCas9_735E_screenT2_L001_R2_001.fastq.gz
Supp Fig 11	DNA_ABE16_sgRNA_ABE16_SaCas9_735E_screenT3	DNA_ABE16_sgRNA_ABE16_SaCas9_735E_screenT3_L001_R1_001.fastq.gz	DNA_ABE16_sgRNA_ABE16_SaCas9_735E_screenT3_L001_R2_001.fastq.gz
Supp Fig 11	DNA_ABE16_sgRNA_ABE16_SaCas9_736K_screenT1	DNA_ABE16_sgRNA_ABE16_SaCas9_736K_screenT1_L001_R1_001.fastq.gz	DNA_ABE16_sgRNA_ABE16_SaCas9_736K_screenT1_L001_R2_001.fastq.gz
Supp Fig 11	DNA_ABE16_sgRNA_ABE16_SaCas9_736K_screenT2	DNA_ABE16_sgRNA_ABE16_SaCas9_736K_screenT2_L001_R1_001.fastq.gz	DNA_ABE16_sgRNA_ABE16_SaCas9_736K_screenT2_L001_R2_001.fastq.gz
Supp Fig 11	DNA_ABE16_sgRNA_ABE16_SaCas9_736K_screenT3	DNA_ABE16_sgRNA_ABE16_SaCas9_736K_screenT3_L001_R1_001.fastq.gz	DNA_ABE16_sgRNA_ABE16_SaCas9_736K_screenT3_L001_R2_001.fastq.gz
Supp Fig 11	DNA_ABE16_sgRNA_ABE16_SaCas9_737Q_screenT1	DNA_ABE16_sgRNA_ABE16_SaCas9_737Q_screenT1_L001_R1_001.fastq.gz	DNA_ABE16_sgRNA_ABE16_SaCas9_737Q_screenT1_L001_R2_001.fastq.gz
Supp Fig 11	DNA_ABE16_sgRNA_ABE16_SaCas9_737Q_screenT2	DNA_ABE16_sgRNA_ABE16_SaCas9_737Q_screenT2_L001_R1_001.fastq.gz	DNA_ABE16_sgRNA_ABE16_SaCas9_737Q_screenT2_L001_R2_001.fastq.gz
Supp Fig 11	DNA_ABE16_sgRNA_ABE16_SaCas9_737Q_screenT3	DNA_ABE16_sgRNA_ABE16_SaCas9_737Q_screenT3_L001_R1_001.fastq.gz	DNA_ABE16_sgRNA_ABE16_SaCas9_737Q_screenT3_L001_R2_001.fastq.gz
Supp Fig 11	DNA_ABE16_sgRNA_ABE16_SaCas9_739E_screenT1	DNA_ABE16_sgRNA_ABE16_SaCas9_739E_screenT1_L001_R1_001.fastq.gz	DNA_ABE16_sgRNA_ABE16_SaCas9_739E_screenT1_L001_R2_001.fastq.gz
Supp Fig 11	DNA_ABE16_sgRNA_ABE16_SaCas9_739E_screenT2	DNA_ABE16_sgRNA_ABE16_SaCas9_739E_screenT2_L001_R1_001.fastq.gz	DNA_ABE16_sgRNA_ABE16_SaCas9_739E_screenT2_L001_R2_001.fastq.gz
Supp Fig 11	DNA_ABE16_sgRNA_ABE16_SaCas9_739E_screenT3	DNA_ABE16_sgRNA_ABE16_SaCas9_739E_screenT3_L001_R1_001.fastq.gz	DNA_ABE16_sgRNA_ABE16_SaCas9_739E_screenT3_L001_R2_001.fastq.gz
Supp Fig 11	DNA_ABE16_sgRNA_ABE16_SaCas9_740S_screenT1	DNA_ABE16_sgRNA_ABE16_SaCas9_740S_screenT1_L001_R1_001.fastq.gz	DNA_ABE16_sgRNA_ABE16_SaCas9_740S_screenT1_L001_R2_001.fastq.gz
Supp Fig 11	DNA_ABE16_sgRNA_ABE16_SaCas9_740S_screenT2	DNA_ABE16_sgRNA_ABE16_SaCas9_740S_screenT2_L001_R1_001.fastq.gz	DNA_ABE16_sgRNA_ABE16_SaCas9_740S_screenT2_L001_R2_001.fastq.gz
Supp Fig 11	DNA_ABE16_sgRNA_ABE16_SaCas9_740S_screenT3	DNA_ABE16_sgRNA_ABE16_SaCas9_740S_screenT3_L001_R1_001.fastq.gz	DNA_ABE16_sgRNA_ABE16_SaCas9_740S_screenT3_L001_R2_001.fastq.gz
Supp Fig 11	DNA_ABE16_sgRNA_ABE16_SaCas9_741M_screenT1	DNA_ABE16_sgRNA_ABE16_SaCas9_741M_screenT1_L001_R1_001.fastq.gz	DNA_ABE16_sgRNA_ABE16_SaCas9_741M_screenT1_L001_R2_001.fastq.gz
Supp Fig 11	DNA_ABE16_sgRNA_ABE16_SaCas9_741M_screenT2	DNA_ABE16_sgRNA_ABE16_SaCas9_741M_screenT2_L001_R1_001.fastq.gz	DNA_ABE16_sgRNA_ABE16_SaCas9_741M_screenT2_L001_R2_001.fastq.gz
Supp Fig 11	DNA_ABE16_sgRNA_ABE16_SaCas9_741M_screenT3	DNA_ABE16_sgRNA_ABE16_SaCas9_741M_screenT3_L001_R1_001.fastq.gz	DNA_ABE16_sgRNA_ABE16_SaCas9_741M_screenT3_L001_R2_001.fastq.gz
Supp Fig 11	DNA_ABE16_sgRNA_ABE16_SaCas9_742P_screenT1	DNA_ABE16_sgRNA_ABE16_SaCas9_742P_screenT1_L001_R1_001.fastq.gz	DNA_ABE16_sgRNA_ABE16_SaCas9_742P_screenT1_L001_R2_001.fastq.gz
Supp Fig 11	DNA_ABE16_sgRNA_ABE16_SaCas9_742P_screenT2	DNA_ABE16_sgRNA_ABE16_SaCas9_742P_screenT2_L001_R1_001.fastq.gz	DNA_ABE16_sgRNA_ABE16_SaCas9_742P_screenT2_L001_R2_001.fastq.gz
Supp Fig 11	DNA_ABE16_sgRNA_ABE16_SaCas9_742P_screenT3	DNA_ABE16_sgRNA_ABE16_SaCas9_742P_screenT3_L001_R1_001.fastq.gz	DNA_ABE16_sgRNA_ABE16_SaCas9_742P_screenT3_L001_R2_001.fastq.gz
Supp Fig 11	DNA_ABE16_sgRNA_ABE16_SaCas9_743E_screenT1	DNA_ABE16_sgRNA_ABE16_SaCas9_743E_screenT1_L001_R1_001.fastq.gz	DNA_ABE16_sgRNA_ABE16_SaCas9_743E_screenT1_L001_R2_001.fastq.gz
Supp Fig 11	DNA_ABE16_sgRNA_ABE16_SaCas9_743E_screenT2	DNA_ABE16_sgRNA_ABE16_SaCas9_743E_screenT2_L001_R1_001.fastq.gz	DNA_ABE16_sgRNA_ABE16_SaCas9_743E_screenT2_L001_R2_001.fastq.gz
Supp Fig 11	DNA_ABE16_sgRNA_ABE16_SaCas9_743E_screenT3	DNA_ABE16_sgRNA_ABE16_SaCas9_743E_screenT3_L001_R1_001.fastq.gz	DNA_ABE16_sgRNA_ABE16_SaCas9_743E_screenT3_L001_R2_001.fastq.gz
Supp Fig 11	DNA_ABE16_sgRNA_ABE16_SaCas9_744I_screenT1	DNA_ABE16_sgRNA_ABE16_SaCas9_744I_screenT1_L001_R1_001.fastq.gz	DNA_ABE16_sgRNA_ABE16_SaCas9_744I_screenT1_L001_R2_001.fastq.gz
Supp Fig 11	DNA_ABE16_sgRNA_ABE16_SaCas9_744I_screenT2	DNA_ABE16_sgRNA_ABE16_SaCas9_744I_screenT2_L001_R1_001.fastq.gz	DNA_ABE16_sgRNA_ABE16_SaCas9_744I_screenT2_L001_R2_001.fastq.gz
Supp Fig 11	DNA_ABE16_sgRNA_ABE16_SaCas9_744I_screenT3	DNA_ABE16_sgRNA_ABE16_SaCas9_744I_screenT3_L001_R1_001.fastq.gz	DNA_ABE16_sgRNA_ABE16_SaCas9_744I_screenT3_L001_R2_001.fastq.gz
Supp Fig 11	DNA_ABE16_sgRNA_ABE16_SaCas9_745E_screenT1	DNA_ABE16_sgRNA_ABE16_SaCas9_745E_screenT1_L001_R1_001.fastq.gz	DNA_ABE16_sgRNA_ABE16_SaCas9_745E_screenT1_L001_R2_001.fastq.gz
Supp Fig 11	DNA_ABE16_sgRNA_ABE16_SaCas9_745E_screenT2	DNA_ABE16_sgRNA_ABE16_SaCas9_745E_screenT2_L001_R1_001.fastq.gz	DNA_ABE16_sgRNA_ABE16_SaCas9_745E_screenT2_L001_R2_001.fastq.gz
Supp Fig 11	DNA_ABE16_sgRNA_ABE16_SaCas9_745E_screenT3	DNA_ABE16_sgRNA_ABE16_SaCas9_745E_screenT3_L001_R1_001.fastq.gz	DNA_ABE16_sgRNA_ABE16_SaCas9_745E_screenT3_L001_R2_001.fastq.gz
Supp Fig 11	DNA_ABE16_sgRNA_ABE16_SaCas9_ABEMax_ScreenT1	DNA_ABE16_sgRNA_ABE16_SaCas9_ABEMax_ScreenT1_L001_R1_001.fastq.gz	DNA_ABE16_sgRNA_ABE16_SaCas9_ABEMax_ScreenT1_L001_R2_001.fastq.gz
Supp Fig 11	DNA_ABE16_sgRNA_ABE16_SaCas9_ABEMax_ScreenT2	DNA_ABE16_sgRNA_ABE16_SaCas9_ABEMax_ScreenT2_L001_R1_001.fastq.gz	DNA_ABE16_sgRNA_ABE16_SaCas9_ABEMax_ScreenT2_L001_R2_001.fastq.gz
Supp Fig 11	DNA_ABE16_sgRNA_ABE16_SaCas9_ABEMax_ScreenT3	DNA_ABE16_sgRNA_ABE16_SaCas9_ABEMax_ScreenT3_L001_R1_001.fastq.gz	DNA_ABE16_sgRNA_ABE16_SaCas9_ABEMax_ScreenT3_L001_R2_001.fastq.gz
Supp Fig 11	DNA_ABE16_sgRNA_ABE16_SaCas9_miniABEV82G_ScreenT1	DNA_ABE16_sgRNA_ABE16_SaCas9_miniABEV82G_ScreenT1_L001_R1_001.fastq.gz	DNA_ABE16_sgRNA_ABE16_SaCas9_miniABEV82G_ScreenT1_L001_R2_001.fastq.gz
Supp Fig 11	DNA_ABE16_sgRNA_ABE16_SaCas9_miniABEV82G_ScreenT2	DNA_ABE16_sgRNA_ABE16_SaCas9_miniABEV82G_ScreenT2_L001_R1_001.fastq.gz	DNA_ABE16_sgRNA_ABE16_SaCas9_miniABEV82G_ScreenT2_L001_R2_001.fastq.gz
Supp Fig 11	DNA_ABE16_sgRNA_ABE16_SaCas9_miniABEV82G_ScreenT3	DNA_ABE16_sgRNA_ABE16_SaCas9_miniABEV82G_ScreenT3_L001_R1_001.fastq.gz	DNA_ABE16_sgRNA_ABE16_SaCas9_miniABEV82G_ScreenT3_L001_R2_001.fastq.gz
Supp Fig 12	DNA_ABE16_sgRNA_ABE16_SaCas9_G129_T3	DNA_ABE16_sgRNA_ABE16_SaCas9_G129_T3_L001_R1_001.fastq.gz	DNA_ABE16_sgRNA_ABE16_SaCas9_G129_T3_L001_R2_001.fastq.gz
Supp Fig 12	DNA_ABE16_sgRNA_ABE16_SaCas9_N730_T2	DNA_ABE16_sgRNA_ABE16_SaCas9_N730_T2_L001_R1_001.fastq.gz	DNA_ABE16_sgRNA_ABE16_SaCas9_N730_T2_L001_R2_001.fastq.gz
Supp Fig 12	DNA_ABE16_sgRNA_ABE16_SaCas9_N730_T3	DNA_ABE16_sgRNA_ABE16_SaCas9_N730_T3_L001_R1_001.fastq.gz	DNA_ABE16_sgRNA_ABE16_SaCas9_N730_T3_L001_R2_001.fastq.gz
Supp Fig 12	DNA_ABE16_sgRNA_LacZ_SaCas9_G129_T3	DNA_ABE16_sgRNA_LacZ_SaCas9_G129_T3_L001_R1_001.fastq.gz	DNA_ABE16_sgRNA_LacZ_SaCas9_G129_T3_L001_R2_001.fastq.gz
Supp Fig 12	DNA_ABE16_sgRNA_LacZ_SaCas9_N730_T2	DNA_ABE16_sgRNA_LacZ_SaCas9_N730_T2_L001_R1_001.fastq.gz	DNA_ABE16_sgRNA_LacZ_SaCas9_N730_T2_L001_R2_001.fastq.gz
Supp Fig 12	DNA_ABE16_sgRNA_LacZ_SaCas9_N730_T3	DNA_ABE16_sgRNA_LacZ_SaCas9_N730_T3_L001_R1_001.fastq.gz	DNA_ABE16_sgRNA_LacZ_SaCas9_N730_T3_L001_R2_001.fastq.gz
Supp Fig 12	DNA_RNF2_sgRNA_LacZ_SaCas9_G129_T3	DNA_RNF2_sgRNA_LacZ_SaCas9_G129_T3_L001_R1_001.fastq.gz	DNA_RNF2_sgRNA_LacZ_SaCas9_G129_T3_L001_R2_001.fastq.gz
Supp Fig 12	DNA_RNF2_sgRNA_LacZ_SaCas9_N730_T3	DNA_RNF2_sgRNA_LacZ_SaCas9_N730_T3_L001_R1_001.fastq.gz	DNA_RNF2_sgRNA_LacZ_SaCas9_N730_T3_L001_R2_001.fastq.gz
Supp Fig 12	DNA_RNF2_sgRNA_RNF2_SaCas9_G129_T3	DNA_RNF2_sgRNA_RNF2_SaCas9_G129_T3_L001_R1_001.fastq.gz	DNA_RNF2_sgRNA_RNF2_SaCas9_G129_T3_L001_R2_001.fastq.gz
Supp Fig 12	DNA_RNF2_sgRNA_RNF2_SaCas9_N730_T2	DNA_RNF2_sgRNA_RNF2_SaCas9_N730_T2_L001_R1_001.fastq.gz	DNA_RNF2_sgRNA_RNF2_SaCas9_N730_T2_L001_R2_001.fastq.gz
Supp Fig 12	DNA_RNF2_sgRNA_RNF2_SaCas9_N730_T3	DNA_RNF2_sgRNA_RNF2_SaCas9_N730_T3_L001_R1_001.fastq.gz	DNA_RNF2_sgRNA_RNF2_SaCas9_N730_T3_L001_R2_001.fastq.gz
Supp Fig 13	DNA_HEK293A_YFP_AIDx_G129_HEK4_T2	G129-H4-T2_S14_L001_R1_001.fastq.gz	G129-H4-T2_S14_L001_R2_001.fastq.gz
Supp Fig 13	DNA_HEK293A_YFP_AIDx_G129_HEK4_T3	G129-H4-T3_S15_L001_R1_001.fastq.gz	G129-H4-T3_S15_L001_R2_001.fastq.gz
Supp Fig 13	DNA_HEK293A_YFP_AIDx_G129_site5_T2	G129-5-T2_S1_L001_R1_001.fastq.gz	G129-5-T2_S1_L001_R2_001.fastq.gz
Supp Fig 13	DNA_HEK293A_YFP_AIDx_G129_site5_T3	G129-5-T3_S2_L001_R1_001.fastq.gz	G129-5-T3_S2_L001_R2_001.fastq.gz
Supp Fig 13	DNA_HEK293A_YFP_AIDx_G129_site9_T2	G129-9-T2_S8_L001_R1_001.fastq.gz	G129-9-T2_S8_L001_R2_001.fastq.gz
Supp Fig 13	DNA_HEK293A_YFP_AIDx_G129_site9_T3	G129-9-T3_S9_L001_R1_001.fastq.gz	G129-9-T3_S9_L001_R2_001.fastq.gz
Supp Fig 13	DNA_HEK293A_YFP_AIDx_I744_HEK4_T2	I744-H4-T2_S18_L001_R1_001.fastq.gz	I744-H4-T2_S18_L001_R2_001.fastq.gz
Supp Fig 13	DNA_HEK293A_YFP_AIDx_I744_HEK4_T3	I744-H4-T3_S19_L001_R1_001.fastq.gz	I744-H4-T3_S19_L001_R2_001.fastq.gz
Supp Fig 13	DNA_HEK293A_YFP_AIDx_I744_site5_T2	I744-5-T2_S5_L001_R1_001.fastq.gz	I744-5-T2_S5_L001_R2_001.fastq.gz
Supp Fig 13	DNA_HEK293A_YFP_AIDx_I744_site5_T3	I744-5-T3_S6_L001_R1_001.fastq.gz	I744-5-T3_S6_L001_R2_001.fastq.gz
Supp Fig 13	DNA_HEK293A_YFP_AIDx_I744_site5_T4	I744-5-T4_S7_L001_R1_001.fastq.gz	I744-5-T4_S7_L001_R2_001.fastq.gz
Supp Fig 13	DNA_HEK293A_YFP_AIDx_I744_site9_T2	I744-9-T2_S12_L001_R1_001.fastq.gz	I744-9-T2_S12_L001_R2_001.fastq.gz
Supp Fig 13	DNA_HEK293A_YFP_AIDx_I744_site9_T3	I744-9-T3_S13_L001_R1_001.fastq.gz	I744-9-T3_S13_L001_R2_001.fastq.gz
Supp Fig 13	DNA_HEK293A_YFP_AIDx_mock_HEK4_T1	mock-H4-T1_S26_L001_R1_001.fastq.gz	mock-H4-T1_S26_L001_R2_001.fastq.gz
Supp Fig 13	DNA_HEK293A_YFP_AIDx_mock_HEK4_T2	mock-H4-T2_S27_L001_R1_001.fastq.gz	mock-H4-T2_S27_L001_R2_001.fastq.gz
Supp Fig 13	DNA_HEK293A_YFP_AIDx_mock_HEK4_T3	mock-H4-T3_S28_L001_R1_001.fastq.gz	mock-H4-T3_S28_L001_R2_001.fastq.gz
Supp Fig 13	DNA_HEK293A_YFP_AIDx_mock_site5_T1	mock-5-T1_S20_L001_R1_001.fastq.gz	mock-5-T1_S20_L001_R2_001.fastq.gz
Supp Fig 13	DNA_HEK293A_YFP_AIDx_mock_site5_T2	mock-5-T2_S21_L001_R1_001.fastq.gz	mock-5-T2_S21_L001_R2_001.fastq.gz
Supp Fig 13	DNA_HEK293A_YFP_AIDx_mock_site5_T3	mock-5-T3_S22_L001_R1_001.fastq.gz	mock-5-T3_S22_L001_R2_001.fastq.gz
Supp Fig 13	DNA_HEK293A_YFP_AIDx_mock_site9_T1	mock-9-T1_S23_L001_R1_001.fastq.gz	mock-9-T1_S23_L001_R2_001.fastq.gz
Supp Fig 13	DNA_HEK293A_YFP_AIDx_mock_site9_T2	mock-9-T2_S24_L001_R1_001.fastq.gz	mock-9-T2_S24_L001_R2_001.fastq.gz
Supp Fig 13	DNA_HEK293A_YFP_AIDx_mock_site9_T3	mock-9-T3_S25_L001_R1_001.fastq.gz	mock-9-T3_S25_L001_R2_001.fastq.gz
Supp Fig 13	DNA_HEK293A_YFP_AIDx_N730_HEK4_T2	N730-H4-T2_S16_L001_R1_001.fastq.gz	N730-H4-T2_S16_L001_R2_001.fastq.gz
Supp Fig 13	DNA_HEK293A_YFP_AIDx_N730_HEK4_T3	N730-H4-T3_S17_L001_R1_001.fastq.gz	N730-H4-T3_S17_L001_R2_001.fastq.gz
Supp Fig 13	DNA_HEK293A_YFP_AIDx_N730_site5_T2	N730-5-T2_S3_L001_R1_001.fastq.gz	N730-5-T2_S3_L001_R2_001.fastq.gz
Supp Fig 13	DNA_HEK293A_YFP_AIDx_N730_site5_T3	N730-5-T3_S4_L001_R1_001.fastq.gz	N730-5-T3_S4_L001_R2_001.fastq.gz
Supp Fig 13	DNA_HEK293A_YFP_AIDx_N730_site9_T2	N730-9-T2_S10_L001_R1_001.fastq.gz	N730-9-T2_S10_L001_R2_001.fastq.gz
Supp Fig 13	DNA_HEK293A_YFP_AIDx_N730_site9_T3	N730-9-T3_S11_L001_R1_001.fastq.gz	N730-9-T3_S11_L001_R2_001.fastq.gz
Supp Fig 18	DNA_FLPIN_mock_EXOG_PCDH15_T1	mock-T1_S55_L001_R1_001.fastq.gz	mock-T1_S55_L001_R2_001.fastq.gz
Supp Fig 18	DNA_FLPIN_mock_EXOG_PCDH15_T2	mock-T2_S56_L001_R1_001.fastq.gz	mock-T2_S56_L001_R2_001.fastq.gz
Supp Fig 18	DNA_FLPIN_mock_EXOG_PCDH15_T3	mock-T3_S63_L001_R1_001.fastq.gz	mock-T3_S63_L001_R2_001.fastq.gz
Supp Fig 18	DNA_FLPIN_Sa_ABEmax_EXOG_PCDH15_LacZ_T1	max-lacz-t1_S50_L001_R1_001.fastq.gz	max-lacz-t1_S50_L001_R2_001.fastq.gz
Supp Fig 18	DNA_FLPIN_Sa_ABEmax_EXOG_PCDH15_LacZ_T2	MAX-LACZ-T2_S65_L001_R1_001.fastq.gz	MAX-LACZ-T2_S65_L001_R2_001.fastq.gz
Supp Fig 18	DNA_FLPIN_Sa_ABEmax_EXOG_PCDH15_LacZ_T3	MAX-LACZ-T3_S77_L001_R1_001.fastq.gz	MAX-LACZ-T3_S77_L001_R2_001.fastq.gz
Supp Fig 18	DNA_FLPIN_Sa_ABEmax_EXOG_PCDH15_T1	mAX-PCDH-T1_S42_L001_R1_001.fastq.gz	mAX-PCDH-T1_S42_L001_R2_001.fastq.gz
Supp Fig 18	DNA_FLPIN_Sa_ABEmax_EXOG_PCDH15_T2	MAX-PCDH-T2_S58_L001_R1_001.fastq.gz	MAX-PCDH-T2_S58_L001_R2_001.fastq.gz
Supp Fig 18	DNA_FLPIN_Sa_ABEmax_EXOG_PCDH15_T3	MAX-PCDH-T3_S71_L001_R1_001.fastq.gz	MAX-PCDH-T3_S71_L001_R2_001.fastq.gz
Supp Fig 18	DNA_FLPIN_Sa_miniABEmax_EXOG_PCDH15_LacZ_T1	mini-Lacz-T1_S49_L001_R1_001.fastq.gz	mini-Lacz-T1_S49_L001_R2_001.fastq.gz
Supp Fig 18	DNA_FLPIN_Sa_miniABEmax_EXOG_PCDH15_LacZ_T2	MINI-LACZ-T2_S64_L001_R1_001.fastq.gz	MINI-LACZ-T2_S64_L001_R2_001.fastq.gz
Supp Fig 18	DNA_FLPIN_Sa_miniABEmax_EXOG_PCDH15_LacZ_T3	MINI-LACZ-T3_S76_L001_R1_001.fastq.gz	MINI-LACZ-T3_S76_L001_R2_001.fastq.gz
Supp Fig 18	DNA_FLPIN_Sa_miniABEmax_EXOG_PCDH15_T1	mini-PCDH15-T1_S41_L001_R1_001.fastq.gz	mini-PCDH15-T1_S41_L001_R2_001.fastq.gz
Supp Fig 18	DNA_FLPIN_Sa_miniABEmax_EXOG_PCDH15_T2	MINI-PCDH15-T2_S57_L001_R1_001.fastq.gz	MINI-PCDH15-T2_S57_L001_R2_001.fastq.gz
Supp Fig 18	DNA_FLPIN_Sa_miniABEmax_EXOG_PCDH15_T3	MINI-PCDH15-T3_S70_L001_R1_001.fastq.gz	MINI-PCDH15-T3_S70_L001_R2_001.fastq.gz
Supp Fig 18	DNA_FLPIN_SAKKH_ABEmax_EXOG_PCDH15_LacZ_T1	kMAX-LACZ-T1_S53_L001_R1_001.fastq.gz	kMAX-LACZ-T1_S53_L001_R2_001.fastq.gz
Supp Fig 18	DNA_FLPIN_SAKKH_ABEmax_EXOG_PCDH15_LacZ_T2	KMAX-LACZ-T2_S68_L001_R1_001.fastq.gz	KMAX-LACZ-T2_S68_L001_R2_001.fastq.gz
Supp Fig 18	DNA_FLPIN_SAKKH_ABEmax_EXOG_PCDH15_LacZ_T3	KMAX-LACZ-T3_S80_L001_R1_001.fastq.gz	KMAX-LACZ-T3_S80_L001_R2_001.fastq.gz
Supp Fig 18	DNA_FLPIN_SAKKH_ABEmax_EXOG_PCDH15_T1	KMAX-PCDH-T1_S45_L001_R1_001.fastq.gz	KMAX-PCDH-T1_S45_L001_R2_001.fastq.gz
Supp Fig 18	DNA_FLPIN_SAKKH_ABEmax_EXOG_PCDH15_T2	KMAX-PCDH-T2_S61_L001_R1_001.fastq.gz	KMAX-PCDH-T2_S61_L001_R2_001.fastq.gz
Supp Fig 18	DNA_FLPIN_SAKKH_ABEmax_EXOG_PCDH15_T3	KMAX-PCDH-T3_S74_L001_R1_001.fastq.gz	KMAX-PCDH-T3_S74_L001_R2_001.fastq.gz
Supp Fig 18	DNA_FLPIN_SAKKH_I744_EXOG_PCDH15_LACZ_T1	K1744-LACZ-T1_S54_L001_R1_001.fastq.gz	K1744-LACZ-T1_S54_L001_R2_001.fastq.gz
Supp Fig 18	DNA_FLPIN_SAKKH_I744_EXOG_PCDH15_LACZ_T2	K1744-LACZ-T2_S69_L001_R1_001.fastq.gz	K1744-LACZ-T2_S69_L001_R2_001.fastq.gz
Supp Fig 18	DNA_FLPIN_SAKKH_I744_EXOG_PCDH15_LACZ_T3	K1744-LACZ-T3_S81_L001_R1_001.fastq.gz	K1744-LACZ-T3_S81_L001_R2_001.fastq.gz
Supp Fig 18	DNA_FLPIN_SAKKH_I744_EXOG_PCDH15_T1	K1744-PCDH-T1_S46_L001_R1_001.fastq.gz	K1744-PCDH-T1_S46_L001_R2_001.fastq.gz
Supp Fig 18	DNA_FLPIN_SAKKH_I744_EXOG_PCDH15_T2	K1744-PCDH-T2_S62_L001_R1_001.fastq.gz	K1744-PCDH-T2_S62_L001_R2_001.fastq.gz
Supp Fig 18	DNA_FLPIN_SAKKH_I744_EXOG_PCDH15_T3	K1744-PCDH-T3_S75_L001_R1_001.fastq.gz	K1744-PCDH-T3_S75_L001_R2_001.fastq.gz
Supp Fig 18	DNA_FLPIN_SAKKH_miniABEmax_EXOG_PCDH15_LacZ_T1	KMINI-LACZ-T1_S52_L001_R1_001.fastq.gz	KMINI-LACZ-T1_S52_L001_R2_001.fastq.gz
Supp Fig 18	DNA_FLPIN_SAKKH_miniABEmax_EXOG_PCDH15_LacZ_T2	KMINI-LACZ-T2_S67_L001_R1_001.fastq.gz	KMINI-LACZ-T2_S67_L001_R2_001.fastq.gz
Supp Fig 18	DNA_FLPIN_SAKKH_miniABEmax_EXOG_PCDH15_LacZ_T3	KMINI-LACZ-T3_S79_L001_R1_001.fastq.gz	KMINI-LACZ-T3_S79_L001_R2_001.fastq.gz
Supp Fig 18	DNA_FLPIN_SAKKH_miniABEmax_EXOG_PCDH15_T1	KMINI-PCDH-T1_S44_L001_R1_001.fastq.gz	KMINI-PCDH-T1_S44_L001_R2_001.fastq.gz
Supp Fig 18	DNA_FLPIN_SAKKH_miniABEmax_EXOG_PCDH15_T2	KMINI-PCDH-T2_S60_L001_R1_001.fastq.gz	KMINI-PCDH-T2_S60_L001_R2_001.fastq.gz
Supp Fig 18	DNA_FLPIN_SAKKH_miniABEmax_EXOG_PCDH15_T3	KMINI-PCDH-T3_S73_L001_R1_001.fastq.gz	KMINI-PCDH-T3_S73_L001_R2_001.fastq.gz
Supp Fig 19	RNA_DNAJB_OT1_sgRNA_PCDH15_I744_T2	RNA_DNAJB_OT1_sgRNA_PCDH15_I744_T2_L001_R1_001.fastq.gz	RNA_DNAJB_OT1_sgRNA_PCDH15_I744_T2_L001_R2_001.fastq.gz
Supp Fig 19	RNA_DNAJB_OT1_sgRNA_PCDH15_mock_T2	RNA_DNAJB_OT1_sgRNA_PCDH15_mock_T2_L001_R1_001.fastq.gz	RNA_DNAJB_OT1_sgRNA_PCDH15_mock_T2_L001_R2_001.fastq.gz
Supp Fig 19	RNA_DNAJB_OT1_sgRNA_PCDH15_SaminiABEmax_T3	RNA_DNAJB_OT1_sgRNA_PCDH15_SaminiABEmax_T3_L001_R1_001.fastq.gz	RNA_DNAJB_OT1_sgRNA_PCDH15_SaminiABEmax_T3_L001_R2_001.fastq.gz
Supp Fig 19	RNA_LCMT1_OT5_sgRNA_PCDH15_I744_T2	RNA_LCMT1_OT5_sgRNA_PCDH15_I744_T2_L001_R1_001.fastq.gz	RNA_LCMT1_OT5_sgRNA_PCDH15_I744_T2_L001_R2_001.fastq.gz
Supp Fig 19	RNA_LCMT1_OT5_sgRNA_PCDH15_mock_T2	RNA_LCMT1_OT5_sgRNA_PCDH15_mock_T2_L001_R1_001.fastq.gz	RNA_LCMT1_OT5_sgRNA_PCDH15_mock_T2_L001_R2_001.fastq.gz
Supp Fig 19	RNA_LCMT1_OT5_sgRNA_PCDH15_SaminiABEmax_T3	RNA_LCMT1_OT5_sgRNA_PCDH15_SaminiABEmax_T3_L001_R1_001.fastq.gz	RNA_LCMT1_OT5_sgRNA_PCDH15_SaminiABEmax_T3_L001_R2_001.fastq.gz
Supp Fig 19	RNA_MTA2_OT2_sgRNA_PCDH15_I744_T2	RNA_MTA2_OT2_sgRNA_PCDH15_I744_T2_L001_R1_001.fastq.gz	RNA_MTA2_OT2_sgRNA_PCDH15_I744_T2_L001_R2_001.fastq.gz
Supp Fig 19	RNA_MTA2_OT2_sgRNA_PCDH15_mock_T2	RNA_MTA2_OT2_sgRNA_PCDH15_mock_T2_L001_R1_001.fastq.gz	RNA_MTA2_OT2_sgRNA_PCDH15_mock_T2_L001_R2_001.fastq.gz
Supp Fig 19	RNA_MTA2_OT2_sgRNA_PCDH15_SaminiABEmax_T3	RNA_MTA2_OT2_sgRNA_PCDH15_SaminiABEmax_T3_L001_R1_001.fastq.gz	RNA_MTA2_OT2_sgRNA_PCDH15_SaminiABEmax_T3_L001_R2_001.fastq.gz
Supp Fig 19	RNA_PCDH15_O8_PCDH15_I744_T1	RNA_PCDH15_O8_PCDH15_I744_T1_L001_R1_001.fastq.gz	RNA_PCDH15_O8_PCDH15_I744_T1_L001_R2_001.fastq.gz
Supp Fig 19	RNA_PCDH15_O8_PCDH15_I744_T2	RNA_PCDH15_O8_PCDH15_I744_T2_L001_R1_001.fastq.gz	RNA_PCDH15_O8_PCDH15_I744_T2_L001_R2_001.fastq.gz
Supp Fig 19	RNA_PCDH15_O8_PCDH15_I744_T3	RNA_PCDH15_O8_PCDH15_I744_T3_L001_R1_001.fastq.gz	RNA_PCDH15_O8_PCDH15_I744_T3_L001_R2_001.fastq.gz
Supp Fig 19	RNA_PCDH15_O8_PCDH15_mock_T1	RNA_PCDH15_O8_PCDH15_mock_T1_L001_R1_001.fastq.gz	RNA_PCDH15_O8_PCDH15_mock_T1_L001_R2_001.fastq.gz
Supp Fig 19	RNA_PCDH15_O8_PCDH15_mock_T2	RNA_PCDH15_O8_PCDH15_mock_T2_L001_R1_001.fastq.gz	RNA_PCDH15_O8_PCDH15_mock_T2_L001_R2_001.fastq.gz
Supp Fig 19	RNA_PCDH15_O8_PCDH15_mock_T3	RNA_PCDH15_O8_PCDH15_mock_T3_L001_R1_001.fastq.gz	RNA_PCDH15_O8_PCDH15_mock_T3_L001_R2_001.fastq.gz
Supp Fig 19	RNA_PCDH15_O8_PCDH15_SaminiABEmax_T1	RNA_PCDH15_O8_PCDH15_SaminiABEmax_T1_L001_R1_001.fastq.gz	RNA_PCDH15_O8_PCDH15_SaminiABEmax_T1_L001_R2_001.fastq.gz
Supp Fig 19	RNA_PCDH15_O8_PCDH15_SaminiABEmax_T2	RNA_PCDH15_O8_PCDH15_SaminiABEmax_T2_L001_R1_001.fastq.gz	RNA_PCDH15_O8_PCDH15_SaminiABEmax_T2_L001_R2_001.fastq.gz
Supp Fig 19	RNA_PCDH15_O8_sgRNA_LACZ_I744_T1	RNA_PCDH15_O8_sgRNA_LACZ_I744_T1_L001_R1_001.fastq.gz	RNA_PCDH15_O8_sgRNA_LACZ_I744_T1_L001_R2_001.fastq.gz
Supp Fig 19	RNA_PCDH15_O8_sgRNA_LACZ_I744_T2	RNA_PCDH15_O8_sgRNA_LACZ_I744_T2_L001_R1_001.fastq.gz	RNA_PCDH15_O8_sgRNA_LACZ_I744_T2_L001_R2_001.fastq.gz
Supp Fig 19	RNA_PCDH15_O8_sgRNA_LACZ_I744_T3	RNA_PCDH15_O8_sgRNA_LACZ_I744_T3_L001_R1_001.fastq.gz	RNA_PCDH15_O8_sgRNA_LACZ_I744_T3_L001_R2_001.fastq.gz
Supp Fig 19	RNA_PCDH15_O8_sgRNA_LacZ_SaminiABEmax_T1	RNA_PCDH15_O8_sgRNA_LacZ_SaminiABEmax_T1_L001_R1_001.fastq.gz	RNA_PCDH15_O8_sgRNA_LacZ_SaminiABEmax_T1_L001_R2_001.fastq.gz
Supp Fig 19	RNA_PCDH15_O8_sgRNA_LacZ_SaminiABEmax_T2	RNA_PCDH15_O8_sgRNA_LacZ_SaminiABEmax_T2_L001_R1_001.fastq.gz	RNA_PCDH15_O8_sgRNA_LacZ_SaminiABEmax_T2_L001_R2_001.fastq.gz
Supp Fig 19	RNA_PCDH15_O8_sgRNA_LacZ_SaminiABEmax_T3	RNA_PCDH15_O8_sgRNA_LacZ_SaminiABEmax_T3_L001_R1_001.fastq.gz	RNA_PCDH15_O8_sgRNA_LacZ_SaminiABEmax_T3_L001_R2_001.fastq.gz
Supp Fig 19	RNA_PTBP2_OT3_sgRNA_PCDH15_I744_T2	RNA_PTBP2_OT3_sgRNA_PCDH15_I744_T2_L001_R1_001.fastq.gz	RNA_PTBP2_OT3_sgRNA_PCDH15_I744_T2_L001_R2_001.fastq.gz
Supp Fig 19	RNA_PTBP2_OT3_sgRNA_PCDH15_mock_T2	RNA_PTBP2_OT3_sgRNA_PCDH15_mock_T2_L001_R1_001.fastq.gz	RNA_PTBP2_OT3_sgRNA_PCDH15_mock_T2_L001_R2_001.fastq.gz
Supp Fig 19	RNA_PTBP2_OT3_sgRNA_PCDH15_SaminiABEmax_T3	RNA_PTBP2_OT3_sgRNA_PCDH15_SaminiABEmax_T3_L001_R1_001.fastq.gz	RNA_PTBP2_OT3_sgRNA_PCDH15_SaminiABEmax_T3_L001_R2_001.fastq.gz
Supp Fig 19	RNA_SAP30BP_OT4_sgRNA_PCDH15_I744_T2	RNA_SAP30BP_OT4_sgRNA_PCDH15_I744_T2_L001_R1_001.fastq.gz	RNA_SAP30BP_OT4_sgRNA_PCDH15_I744_T2_L001_R2_001.fastq.gz
Supp Fig 19	RNA_SAP30BP_OT4_sgRNA_PCDH15_mock_T2	RNA_SAP30BP_OT4_sgRNA_PCDH15_mock_T2_L001_R1_001.fastq.gz	RNA_SAP30BP_OT4_sgRNA_PCDH15_mock_T2_L001_R2_001.fastq.gz
Supp Fig 19	RNA_SAP30BP_OT4_sgRNA_PCDH15_SaminiABEmax_T3	RNA_SAP30BP_OT4_sgRNA_PCDH15_SaminiABEmax_T3_L001_R1_001.fastq.gz	RNA_SAP30BP_OT4_sgRNA_PCDH15_SaminiABEmax_T3_L001_R2_001.fastq.gz
Supp Fig 19	RNA_SCAP_OT6_sgRNA_PCDH15_I744_T2	RNA_SCAP_OT6_sgRNA_PCDH15_I744_T2_L001_R1_001.fastq.gz	RNA_SCAP_OT6_sgRNA_PCDH15_I744_T2_L001_R2_001.fastq.gz
Supp Fig 19	RNA_SCAP_OT6_sgRNA_PCDH15_mock_T2	RNA_SCAP_OT6_sgRNA_PCDH15_mock_T2_L001_R1_001.fastq.gz	RNA_SCAP_OT6_sgRNA_PCDH15_mock_T2_L001_R2_001.fastq.gz
Supp Fig 19	RNA_SCAP_OT6_sgRNA_PCDH15_SaminiABEmax_T3	RNA_SCAP_OT6_sgRNA_PCDH15_SaminiABEmax_T3_L001_R1_001.fastq.gz	RNA_SCAP_OT6_sgRNA_PCDH15_SaminiABEmax_T3_L001_R2_001.fastq.gz
Supp Fig 20	DNA_H9_AAV_7m8_I744_site11_LacZ_T1	H9-7m8-LACZ-T1_S119_L001_R1_001.fastq.gz	H9-7m8-LACZ-T1_S119_L001_R2_001.fastq.gz
Supp Fig 20	DNA_H9_AAV_7m8_I744_site11_LacZ_T2	H9-7m8-LACZ-T2_S120_L001_R1_001.fastq.gz	H9-7m8-LACZ-T2_S120_L001_R2_001.fastq.gz
Supp Fig 20	DNA_H9_AAV_7m8_I744_site11_LacZ_T3	H9-7m8-LACZ-T3_S121_L001_R1_001.fastq.gz	H9-7m8-LACZ-T3_S121_L001_R2_001.fastq.gz
Supp Fig 20	DNA_H9_AAV_7m8_I744_site11_T1	H9-7m8-11-T1_S116_L001_R1_001.fastq.gz	H9-7m8-11-T1_S116_L001_R2_001.fastq.gz
Supp Fig 20	DNA_H9_AAV_7m8_I744_site11_T2	H9-7m8-11-T2_S117_L001_R1_001.fastq.gz	H9-7m8-11-T2_S117_L001_R2_001.fastq.gz
Supp Fig 20	DNA_H9_AAV_7m8_I744_site11_T3	H9-7m8-11-T3_S118_L001_R1_001.fastq.gz	H9-7m8-11-T3_S118_L001_R2_001.fastq.gz
Supp Fig 20	DNA_H9_AAV_DJ_I744_site11_LacZ_T1	H9-DJ-LACZ-T1_S113_L001_R1_001.fastq.gz	H9-DJ-LACZ-T1_S113_L001_R2_001.fastq.gz
Supp Fig 20	DNA_H9_AAV_DJ_I744_site11_LacZ_T2	H9-DJ-LACZ-T2_S114_L001_R1_001.fastq.gz	H9-DJ-LACZ-T2_S114_L001_R2_001.fastq.gz
Supp Fig 20	DNA_H9_AAV_DJ_I744_site11_LacZ_T3	H9-DJ-LACZ-T3_S115_L001_R1_001.fastq.gz	H9-DJ-LACZ-T3_S115_L001_R2_001.fastq.gz
Supp Fig 20	DNA_H9_AAV_DJ_I744_site11_T1	H9-DJ-11-T1_S110_L001_R1_001.fastq.gz	H9-DJ-11-T1_S110_L001_R2_001.fastq.gz
Supp Fig 20	DNA_H9_AAV_DJ_I744_site11_T2	H9-DJ-11-T2_S111_L001_R1_001.fastq.gz	H9-DJ-11-T2_S111_L001_R2_001.fastq.gz
Supp Fig 20	DNA_H9_AAV_DJ_I744_site11_T3	H9-DJ-11-T3_S112_L001_R1_001.fastq.gz	H9-DJ-11-T3_S112_L001_R2_001.fastq.gz
Supp Fig 5	DNA_RNF2_RNF2_SpCas9_mock_T1	DNA_RNF2_RNF2_SpCas9_mock_T1_L001_R1_001.fastq.gz	DNA_RNF2_RNF2_SpCas9_mock_T1_L001_R2_001.fastq.gz
Supp Fig 5	DNA_RNF2_RNF2_SpCas9_mock_T2	DNA_RNF2_RNF2_SpCas9_mock_T2_L001_R1_001.fastq.gz	DNA_RNF2_RNF2_SpCas9_mock_T2_L001_R2_001.fastq.gz
Supp Fig 5	DNA_RNF2_RNF2_SpCas9_mock_T3	DNA_RNF2_RNF2_SpCas9_mock_T3_L001_R1_001.fastq.gz	DNA_RNF2_RNF2_SpCas9_mock_T3_L001_R2_001.fastq.gz
Supp Fig 5	DNA_RNF2_sgRNA_RNF2_BE3_T1	DNA_RNF2_sgRNA_RNF2_BE3_T1_L001_R1_001.fastq.gz	DNA_RNF2_sgRNA_RNF2_BE3_T1_L001_R2_001.fastq.gz
Supp Fig 5	DNA_RNF2_sgRNA_RNF2_BE3_T2	DNA_RNF2_sgRNA_RNF2_BE3_T2_L001_R1_001.fastq.gz	DNA_RNF2_sgRNA_RNF2_BE3_T2_L001_R2_001.fastq.gz
Supp Fig 5	DNA_RNF2_sgRNA_RNF2_CP1029_AIDx_UGI_T1	DNA_RNF2_sgRNA_RNF2_CP1029_AIDx_UGI_T1_L001_R1_001.fastq.gz	DNA_RNF2_sgRNA_RNF2_CP1029_AIDx_UGI_T1_L001_R2_001.fastq.gz
Supp Fig 5	DNA_RNF2_sgRNA_RNF2_CP1029_AIDx_UGI_T2	DNA_RNF2_sgRNA_RNF2_CP1029_AIDx_UGI_T2_L001_R1_001.fastq.gz	DNA_RNF2_sgRNA_RNF2_CP1029_AIDx_UGI_T2_L001_R2_001.fastq.gz
Supp Fig 5	DNA_RNF2_sgRNA_RNF2_CP1029_BE3_NO_UGI_T1	DNA_RNF2_sgRNA_RNF2_CP1029_BE3_NO_UGI_T1_L001_R1_001.fastq.gz	DNA_RNF2_sgRNA_RNF2_CP1029_BE3_NO_UGI_T1_L001_R2_001.fastq.gz
Supp Fig 5	DNA_RNF2_sgRNA_RNF2_CP1029_BE3_NO_UGI_T2	DNA_RNF2_sgRNA_RNF2_CP1029_BE3_NO_UGI_T2_L001_R1_001.fastq.gz	DNA_RNF2_sgRNA_RNF2_CP1029_BE3_NO_UGI_T2_L001_R2_001.fastq.gz
Supp Fig 5	DNA_RNF2_sgRNA_RNF2_CP1029_BE3_NO_UGI_T3	DNA_RNF2_sgRNA_RNF2_CP1029_BE3_NO_UGI_T3_L001_R1_001.fastq.gz	DNA_RNF2_sgRNA_RNF2_CP1029_BE3_NO_UGI_T3_L001_R2_001.fastq.gz
Supp Fig 5	DNA_RNF2_sgRNA_RNF2_CP1029_BE3_UGI_T1	DNA_RNF2_sgRNA_RNF2_CP1029_BE3_UGI_T1_L001_R1_001.fastq.gz	DNA_RNF2_sgRNA_RNF2_CP1029_BE3_UGI_T1_L001_R2_001.fastq.gz
Supp Fig 5	DNA_RNF2_sgRNA_RNF2_CP1029_BE3_UGI_T2	DNA_RNF2_sgRNA_RNF2_CP1029_BE3_UGI_T2_L001_R1_001.fastq.gz	DNA_RNF2_sgRNA_RNF2_CP1029_BE3_UGI_T2_L001_R2_001.fastq.gz
Supp Fig 5	DNA_RNF2_sgRNA_RNF2_CP1029_BE3_UGI_T3	DNA_RNF2_sgRNA_RNF2_CP1029_BE3_UGI_T3_L001_R1_001.fastq.gz	DNA_RNF2_sgRNA_RNF2_CP1029_BE3_UGI_T3_L001_R2_001.fastq.gz
Supp Fig 5	DNA_RNF2_sgRNA_RNF2_ID1058_BE3_NO_UGI_T1	DNA_RNF2_sgRNA_RNF2_ID1058_BE3_NO_UGI_T1_L001_R1_001.fastq.gz	DNA_RNF2_sgRNA_RNF2_ID1058_BE3_NO_UGI_T1_L001_R2_001.fastq.gz
Supp Fig 5	DNA_RNF2_sgRNA_RNF2_ID1058_BE3_NO_UGI_T2	DNA_RNF2_sgRNA_RNF2_ID1058_BE3_NO_UGI_T2_L001_R1_001.fastq.gz	DNA_RNF2_sgRNA_RNF2_ID1058_BE3_NO_UGI_T2_L001_R2_001.fastq.gz
Supp Fig 5	DNA_RNF2_sgRNA_RNF2_ID1058_BE3_NO_UGI_T3	DNA_RNF2_sgRNA_RNF2_ID1058_BE3_NO_UGI_T3_L001_R1_001.fastq.gz	DNA_RNF2_sgRNA_RNF2_ID1058_BE3_NO_UGI_T3_L001_R2_001.fastq.gz
Supp Fig 5	DNA_RNF2_sgRNA_RNF2_ID1058_BE3_UGI_T1	DNA_RNF2_sgRNA_RNF2_ID1058_BE3_UGI_T1_L001_R1_001.fastq.gz	DNA_RNF2_sgRNA_RNF2_ID1058_BE3_UGI_T1_L001_R2_001.fastq.gz
Supp Fig 5	DNA_RNF2_sgRNA_RNF2_ID1058_BE3_UGI_T2	DNA_RNF2_sgRNA_RNF2_ID1058_BE3_UGI_T2_L001_R1_001.fastq.gz	DNA_RNF2_sgRNA_RNF2_ID1058_BE3_UGI_T2_L001_R2_001.fastq.gz
Supp Fig 5	DNA_RNF2_sgRNA_RNF2_ID1058_BE3_UGI_T3	DNA_RNF2_sgRNA_RNF2_ID1058_BE3_UGI_T3_L001_R1_001.fastq.gz	DNA_RNF2_sgRNA_RNF2_ID1058_BE3_UGI_T3_L001_R2_001.fastq.gz
Supp Fig 5	DNA_YFP_CBE_SpCas9_mock_T2	DNA_YFP_CBE_SpCas9_mock_T2_L001_R1_001.fastq.gz	DNA_YFP_CBE_SpCas9_mock_T2_L001_R2_001.fastq.gz
Supp Fig 5	DNA_YFP_LACZ_CP1058_1_T1	DNA_YFP_LACZ_CP1058_1_T1_L001_R1_001.fastq.gz	DNA_YFP_LACZ_CP1058_1_T1_L001_R2_001.fastq.gz
Supp Fig 5	DNA_YFP_LACZ_CP1058_1_T2	DNA_YFP_LACZ_CP1058_1_T2_L001_R1_001.fastq.gz	DNA_YFP_LACZ_CP1058_1_T2_L001_R2_001.fastq.gz
Supp Fig 5	DNA_YFP_LACZ_CP1058_1_T3	DNA_YFP_LACZ_CP1058_1_T3_L001_R1_001.fastq.gz	DNA_YFP_LACZ_CP1058_1_T3_L001_R2_001.fastq.gz
Supp Fig 5	DNA_YFP_LACZ_ID1058_6_T1	DNA_YFP_LACZ_ID1058_6_T1_L001_R1_001.fastq.gz	DNA_YFP_LACZ_ID1058_6_T1_L001_R2_001.fastq.gz
Supp Fig 5	DNA_YFP_LACZ_ID1058_6_T2	DNA_YFP_LACZ_ID1058_6_T2_L001_R1_001.fastq.gz	DNA_YFP_LACZ_ID1058_6_T2_L001_R2_001.fastq.gz
Supp Fig 5	DNA_YFP_LACZ_ID1058_6_T3	DNA_YFP_LACZ_ID1058_6_T3_L001_R1_001.fastq.gz	DNA_YFP_LACZ_ID1058_6_T3_L001_R2_001.fastq.gz
Supp Fig 5	DNA_YFP_LACZ_TARGETAID_T1	DNA_YFP_LACZ_TARGETAID_T1_L001_R1_001.fastq.gz	DNA_YFP_LACZ_TARGETAID_T1_L001_R2_001.fastq.gz
Supp Fig 5	DNA_YFP_LACZ_TARGETAID_T2	DNA_YFP_LACZ_TARGETAID_T2_L001_R1_001.fastq.gz	DNA_YFP_LACZ_TARGETAID_T2_L001_R2_001.fastq.gz
Supp Fig 5	DNA_YFP_LACZ_TARGETAID_T3	DNA_YFP_LACZ_TARGETAID_T3_L001_R1_001.fastq.gz	DNA_YFP_LACZ_TARGETAID_T3_L001_R2_001.fastq.gz
Supp Fig 5	DNA_YFP_sgRNA_LacZ_BE3_T1	DNA_YFP_sgRNA_LacZ_BE3_T1_L001_R1_001.fastq.gz	DNA_YFP_sgRNA_LacZ_BE3_T1_L001_R2_001.fastq.gz
Supp Fig 5	DNA_YFP_sgRNA_LacZ_BE3_T2	DNA_YFP_sgRNA_LacZ_BE3_T2_L001_R1_001.fastq.gz	DNA_YFP_sgRNA_LacZ_BE3_T2_L001_R2_001.fastq.gz
Supp Fig 5	DNA_YFP_sgRNA_LacZ_BE3_T3	DNA_YFP_sgRNA_LacZ_BE3_T3_L001_R1_001.fastq.gz	DNA_YFP_sgRNA_LacZ_BE3_T3_L001_R2_001.fastq.gz
Supp Fig 5	DNA_YFP_sgRNA_LacZ_CP1029_AIDx_UGI_T1	DNA_YFP_sgRNA_LacZ_CP1029_AIDx_UGI_T1_L001_R1_001.fastq.gz	DNA_YFP_sgRNA_LacZ_CP1029_AIDx_UGI_T1_L001_R2_001.fastq.gz
Supp Fig 5	DNA_YFP_sgRNA_LacZ_CP1029_AIDx_UGI_T2	DNA_YFP_sgRNA_LacZ_CP1029_AIDx_UGI_T2_L001_R1_001.fastq.gz	DNA_YFP_sgRNA_LacZ_CP1029_AIDx_UGI_T2_L001_R2_001.fastq.gz
Supp Fig 5	DNA_YFP_sgRNA_LacZ_CP1029_AIDx_UGI_T3	DNA_YFP_sgRNA_LacZ_CP1029_AIDx_UGI_T3_L001_R1_001.fastq.gz	DNA_YFP_sgRNA_LacZ_CP1029_AIDx_UGI_T3_L001_R2_001.fastq.gz
Supp Fig 5	DNA_YFP_sgRNA_LacZ_CP1029_BE3_NO_UGI_T1	DNA_YFP_sgRNA_LacZ_CP1029_BE3_NO_UGI_T1_L001_R1_001.fastq.gz	DNA_YFP_sgRNA_LacZ_CP1029_BE3_NO_UGI_T1_L001_R2_001.fastq.gz
Supp Fig 5	DNA_YFP_sgRNA_LacZ_CP1029_BE3_NO_UGI_T2	DNA_YFP_sgRNA_LacZ_CP1029_BE3_NO_UGI_T2_L001_R1_001.fastq.gz	DNA_YFP_sgRNA_LacZ_CP1029_BE3_NO_UGI_T2_L001_R2_001.fastq.gz
Supp Fig 5	DNA_YFP_sgRNA_LacZ_CP1029_BE3_NO_UGI_T3	DNA_YFP_sgRNA_LacZ_CP1029_BE3_NO_UGI_T3_L001_R1_001.fastq.gz	DNA_YFP_sgRNA_LacZ_CP1029_BE3_NO_UGI_T3_L001_R2_001.fastq.gz
Supp Fig 5	DNA_YFP_sgRNA_LacZ_CP1029_BE3_UGI_T1	DNA_YFP_sgRNA_LacZ_CP1029_BE3_UGI_T1_L001_R1_001.fastq.gz	DNA_YFP_sgRNA_LacZ_CP1029_BE3_UGI_T1_L001_R2_001.fastq.gz
Supp Fig 5	DNA_YFP_sgRNA_LacZ_CP1029_BE3_UGI_T2	DNA_YFP_sgRNA_LacZ_CP1029_BE3_UGI_T2_L001_R1_001.fastq.gz	DNA_YFP_sgRNA_LacZ_CP1029_BE3_UGI_T2_L001_R2_001.fastq.gz
Supp Fig 5	DNA_YFP_sgRNA_LacZ_CP1029_BE3_UGI_T3	DNA_YFP_sgRNA_LacZ_CP1029_BE3_UGI_T3_L001_R1_001.fastq.gz	DNA_YFP_sgRNA_LacZ_CP1029_BE3_UGI_T3_L001_R2_001.fastq.gz
Supp Fig 5	DNA_YFP_sgRNA_LacZ_ID1058_BE3_NO_UGI_T1	DNA_YFP_sgRNA_LacZ_ID1058_BE3_NO_UGI_T1_L001_R1_001.fastq.gz	DNA_YFP_sgRNA_LacZ_ID1058_BE3_NO_UGI_T1_L001_R2_001.fastq.gz
Supp Fig 5	DNA_YFP_sgRNA_LacZ_ID1058_BE3_NO_UGI_T2	DNA_YFP_sgRNA_LacZ_ID1058_BE3_NO_UGI_T2_L001_R1_001.fastq.gz	DNA_YFP_sgRNA_LacZ_ID1058_BE3_NO_UGI_T2_L001_R2_001.fastq.gz
Supp Fig 5	DNA_YFP_sgRNA_LacZ_ID1058_BE3_NO_UGI_T3	DNA_YFP_sgRNA_LacZ_ID1058_BE3_NO_UGI_T3_L001_R1_001.fastq.gz	DNA_YFP_sgRNA_LacZ_ID1058_BE3_NO_UGI_T3_L001_R2_001.fastq.gz
Supp Fig 5	DNA_YFP_sgRNA_LacZ_ID1058_BE3_UGI_T1	DNA_YFP_sgRNA_LacZ_ID1058_BE3_UGI_T1_L001_R1_001.fastq.gz	DNA_YFP_sgRNA_LacZ_ID1058_BE3_UGI_T1_L001_R2_001.fastq.gz
Supp Fig 5	DNA_YFP_sgRNA_LacZ_ID1058_BE3_UGI_T2	DNA_YFP_sgRNA_LacZ_ID1058_BE3_UGI_T2_L001_R1_001.fastq.gz	DNA_YFP_sgRNA_LacZ_ID1058_BE3_UGI_T2_L001_R2_001.fastq.gz
Supp Fig 5	DNA_YFP_sgRNA_LacZ_ID1058_BE3_UGI_T3	DNA_YFP_sgRNA_LacZ_ID1058_BE3_UGI_T3_L001_R1_001.fastq.gz	DNA_YFP_sgRNA_LacZ_ID1058_BE3_UGI_T3_L001_R2_001.fastq.gz
Supp Fig 5	DNA_YFP_sgRNA_YFP_BE3_T1	DNA_YFP_sgRNA_YFP_BE3_T1_L001_R1_001.fastq.gz	DNA_YFP_sgRNA_YFP_BE3_T1_L001_R2_001.fastq.gz
Supp Fig 5	DNA_YFP_sgRNA_YFP_BE3_T2	DNA_YFP_sgRNA_YFP_BE3_T2_L001_R1_001.fastq.gz	DNA_YFP_sgRNA_YFP_BE3_T2_L001_R2_001.fastq.gz
Supp Fig 5	DNA_YFP_sgRNA_YFP_BE3_T3	DNA_YFP_sgRNA_YFP_BE3_T3_L001_R1_001.fastq.gz	DNA_YFP_sgRNA_YFP_BE3_T3_L001_R2_001.fastq.gz
Supp Fig 5	DNA_YFP_sgRNA_YFP_CP1029_AIDx_UGI_T1	DNA_YFP_sgRNA_YFP_CP1029_AIDx_UGI_T1_L001_R1_001.fastq.gz	DNA_YFP_sgRNA_YFP_CP1029_AIDx_UGI_T1_L001_R2_001.fastq.gz
Supp Fig 5	DNA_YFP_sgRNA_YFP_CP1029_AIDx_UGI_T2	DNA_YFP_sgRNA_YFP_CP1029_AIDx_UGI_T2_L001_R1_001.fastq.gz	DNA_YFP_sgRNA_YFP_CP1029_AIDx_UGI_T2_L001_R2_001.fastq.gz
Supp Fig 5	DNA_YFP_sgRNA_YFP_CP1029_AIDx_UGI_T3	DNA_YFP_sgRNA_YFP_CP1029_AIDx_UGI_T3_L001_R1_001.fastq.gz	DNA_YFP_sgRNA_YFP_CP1029_AIDx_UGI_T3_L001_R2_001.fastq.gz
Supp Fig 5	DNA_YFP_sgRNA_YFP_CP1029_BE3_NO_UGI_T1	DNA_YFP_sgRNA_YFP_CP1029_BE3_NO_UGI_T1_L001_R1_001.fastq.gz	DNA_YFP_sgRNA_YFP_CP1029_BE3_NO_UGI_T1_L001_R2_001.fastq.gz
Supp Fig 5	DNA_YFP_sgRNA_YFP_CP1029_BE3_NO_UGI_T2	DNA_YFP_sgRNA_YFP_CP1029_BE3_NO_UGI_T2_L001_R1_001.fastq.gz	DNA_YFP_sgRNA_YFP_CP1029_BE3_NO_UGI_T2_L001_R2_001.fastq.gz
Supp Fig 5	DNA_YFP_sgRNA_YFP_CP1029_BE3_NO_UGI_T3	DNA_YFP_sgRNA_YFP_CP1029_BE3_NO_UGI_T3_L001_R1_001.fastq.gz	DNA_YFP_sgRNA_YFP_CP1029_BE3_NO_UGI_T3_L001_R2_001.fastq.gz
Supp Fig 5	DNA_YFP_sgRNA_YFP_CP1029_BE3_UGI_T1	DNA_YFP_sgRNA_YFP_CP1029_BE3_UGI_T1_L001_R1_001.fastq.gz	DNA_YFP_sgRNA_YFP_CP1029_BE3_UGI_T1_L001_R2_001.fastq.gz
Supp Fig 5	DNA_YFP_sgRNA_YFP_CP1029_BE3_UGI_T2	DNA_YFP_sgRNA_YFP_CP1029_BE3_UGI_T2_L001_R1_001.fastq.gz	DNA_YFP_sgRNA_YFP_CP1029_BE3_UGI_T2_L001_R2_001.fastq.gz
Supp Fig 5	DNA_YFP_sgRNA_YFP_CP1029_BE3_UGI_T3	DNA_YFP_sgRNA_YFP_CP1029_BE3_UGI_T3_L001_R1_001.fastq.gz	DNA_YFP_sgRNA_YFP_CP1029_BE3_UGI_T3_L001_R2_001.fastq.gz
Supp Fig 5	DNA_YFP_sgRNA_YFP_ID1058_BE3_NO_UGI_T1	DNA_YFP_sgRNA_YFP_ID1058_BE3_NO_UGI_T1_L001_R1_001.fastq.gz	DNA_YFP_sgRNA_YFP_ID1058_BE3_NO_UGI_T1_L001_R2_001.fastq.gz
Supp Fig 5	DNA_YFP_sgRNA_YFP_ID1058_BE3_NO_UGI_T2	DNA_YFP_sgRNA_YFP_ID1058_BE3_NO_UGI_T2_L001_R1_001.fastq.gz	DNA_YFP_sgRNA_YFP_ID1058_BE3_NO_UGI_T2_L001_R2_001.fastq.gz
Supp Fig 5	DNA_YFP_sgRNA_YFP_ID1058_BE3_NO_UGI_T3	DNA_YFP_sgRNA_YFP_ID1058_BE3_NO_UGI_T3_L001_R1_001.fastq.gz	DNA_YFP_sgRNA_YFP_ID1058_BE3_NO_UGI_T3_L001_R2_001.fastq.gz
Supp Fig 5	DNA_YFP_sgRNA_YFP_ID1058_BE3_UGI_T1	DNA_YFP_sgRNA_YFP_ID1058_BE3_UGI_T1_L001_R1_001.fastq.gz	DNA_YFP_sgRNA_YFP_ID1058_BE3_UGI_T1_L001_R2_001.fastq.gz
Supp Fig 5	DNA_YFP_sgRNA_YFP_ID1058_BE3_UGI_T2	DNA_YFP_sgRNA_YFP_ID1058_BE3_UGI_T2_L001_R1_001.fastq.gz	DNA_YFP_sgRNA_YFP_ID1058_BE3_UGI_T2_L001_R2_001.fastq.gz
Supp Fig 5	DNA_YFP_sgRNA_YFP_ID1058_BE3_UGI_T3	DNA_YFP_sgRNA_YFP_ID1058_BE3_UGI_T3_L001_R1_001.fastq.gz	DNA_YFP_sgRNA_YFP_ID1058_BE3_UGI_T3_L001_R2_001.fastq.gz
Supp Fig 5	DNA_YFP_YFP_CP1058_1_T1	DNA_YFP_YFP_CP1058_1_T1_L001_R1_001.fastq.gz	DNA_YFP_YFP_CP1058_1_T1_L001_R2_001.fastq.gz
Supp Fig 5	DNA_YFP_YFP_CP1058_1_T2	DNA_YFP_YFP_CP1058_1_T2_L001_R1_001.fastq.gz	DNA_YFP_YFP_CP1058_1_T2_L001_R2_001.fastq.gz
Supp Fig 5	DNA_YFP_YFP_CP1058_1_T3	DNA_YFP_YFP_CP1058_1_T3_L001_R1_001.fastq.gz	DNA_YFP_YFP_CP1058_1_T3_L001_R2_001.fastq.gz
Supp Fig 5	DNA_YFP_YFP_ID1058_6_T1	DNA_YFP_YFP_ID1058_6_T1_L001_R1_001.fastq.gz	DNA_YFP_YFP_ID1058_6_T1_L001_R2_001.fastq.gz
Supp Fig 5	DNA_YFP_YFP_ID1058_6_T2	DNA_YFP_YFP_ID1058_6_T2_L001_R1_001.fastq.gz	DNA_YFP_YFP_ID1058_6_T2_L001_R2_001.fastq.gz
Supp Fig 5	DNA_YFP_YFP_ID1058_6_T3	DNA_YFP_YFP_ID1058_6_T3_L001_R1_001.fastq.gz	DNA_YFP_YFP_ID1058_6_T3_L001_R2_001.fastq.gz
Supp Fig 5	DNA_YFP_YFP_SpCas9_mock_T1	DNA_YFP_YFP_SpCas9_mock_T1_L001_R1_001.fastq.gz	DNA_YFP_YFP_SpCas9_mock_T1_L001_R2_001.fastq.gz
Supp Fig 5	DNA_YFP_YFP_SpCas9_mock_T3	DNA_YFP_YFP_SpCas9_mock_T3_L001_R1_001.fastq.gz	DNA_YFP_YFP_SpCas9_mock_T3_L001_R2_001.fastq.gz
Supp Fig 5	DNA_YFP_YFP_TARGETAID_T1	DNA_YFP_YFP_TARGETAID_T1_L001_R1_001.fastq.gz	DNA_YFP_YFP_TARGETAID_T1_L001_R2_001.fastq.gz
Supp Fig 5	DNA_YFP_YFP_TARGETAID_T2	DNA_YFP_YFP_TARGETAID_T2_L001_R1_001.fastq.gz	DNA_YFP_YFP_TARGETAID_T2_L001_R2_001.fastq.gz
Supp Fig 5	DNA_YFP_YFP_TARGETAID_T3	DNA_YFP_YFP_TARGETAID_T3_L001_R1_001.fastq.gz	DNA_YFP_YFP_TARGETAID_T3_L001_R2_001.fastq.gz
Supp. Data File 1.	DNA_I744_ABE1_OT21_T1	744-T1-21_S67_L001_R1_001.fastq.gz	744-T1-21_S67_L001_R2_001.fastq.gz
Supp. Data File 1.	DNA_I744_ABE1_OT21_T2	744-T2-21_S75_L001_R1_001.fastq.gz	744-T2-21_S75_L001_R2_001.fastq.gz
Supp. Data File 1.	DNA_I744_ABE1_OT21_T3	744-T3-21_S83_L001_R1_001.fastq.gz	744-T3-21_S83_L001_R2_001.fastq.gz
Supp. Data File 1.	DNA_I744_ABE1_OT22_T1	744-T1-22_S68_L001_R1_001.fastq.gz	744-T1-22_S68_L001_R2_001.fastq.gz
Supp. Data File 1.	DNA_I744_ABE1_OT22_T2	744-T2-22_S76_L001_R1_001.fastq.gz	744-T2-22_S76_L001_R2_001.fastq.gz
Supp. Data File 1.	DNA_I744_ABE1_OT22_T3	744-T3-22_S84_L001_R1_001.fastq.gz	744-T3-22_S84_L001_R2_001.fastq.gz
Supp. Data File 1.	DNA_I744_ABE1_OT23_T1	744-T1-23_S69_L001_R1_001.fastq.gz	744-T1-23_S69_L001_R2_001.fastq.gz
Supp. Data File 1.	DNA_I744_ABE1_OT23_T2	744-T2-23_S77_L001_R1_001.fastq.gz	744-T2-23_S77_L001_R2_001.fastq.gz
Supp. Data File 1.	DNA_I744_ABE1_OT23_T3	744-T3-23_S85_L001_R1_001.fastq.gz	744-T3-23_S85_L001_R2_001.fastq.gz
Supp. Data File 1.	DNA_I744_ABE1_OT24_T1	744-T1-24_S70_L001_R1_001.fastq.gz	744-T1-24_S70_L001_R2_001.fastq.gz
Supp. Data File 1.	DNA_I744_ABE1_OT24_T2	744-T2-24_S78_L001_R1_001.fastq.gz	744-T2-24_S78_L001_R2_001.fastq.gz
Supp. Data File 1.	DNA_I744_ABE1_OT24_T3	744-T3-24_S86_L001_R1_001.fastq.gz	744-T3-24_S86_L001_R2_001.fastq.gz
Supp. Data File 1.	DNA_I744_ABE1_OT25_T1	744-T1-25_S71_L001_R1_001.fastq.gz	744-T1-25_S71_L001_R2_001.fastq.gz
Supp. Data File 1.	DNA_I744_ABE1_OT25_T2	744-T2-25_S79_L001_R1_001.fastq.gz	744-T2-25_S79_L001_R2_001.fastq.gz
Supp. Data File 1.	DNA_I744_ABE1_OT25_T3	744-T3-25_S87_L001_R1_001.fastq.gz	744-T3-25_S87_L001_R2_001.fastq.gz
Supp. Data File 1.	DNA_I744_ABE1_OT26_T1	744-T1-26_S72_L001_R1_001.fastq.gz	744-T1-26_S72_L001_R2_001.fastq.gz
Supp. Data File 1.	DNA_I744_ABE1_OT26_T2	744-T2-26_S80_L001_R1_001.fastq.gz	744-T2-26_S80_L001_R2_001.fastq.gz
Supp. Data File 1.	DNA_I744_ABE1_OT26_T3	744-T3-26_S88_L001_R1_001.fastq.gz	744-T3-26_S88_L001_R2_001.fastq.gz
Supp. Data File 1.	DNA_I744_ABE1_OT27_T1	744-T1-27_S73_L001_R1_001.fastq.gz	744-T1-27_S73_L001_R2_001.fastq.gz
Supp. Data File 1.	DNA_I744_ABE1_OT27_T2	744-T2-27_S81_L001_R1_001.fastq.gz	744-T2-27_S81_L001_R2_001.fastq.gz
Supp. Data File 1.	DNA_I744_ABE1_OT27_T3	744-T3-27_S89_L001_R1_001.fastq.gz	744-T3-27_S89_L001_R2_001.fastq.gz
Supp. Data File 1.	DNA_I744_ABE1_OT28_T1	744-T1-28_S74_L001_R1_001.fastq.gz	744-T1-28_S74_L001_R2_001.fastq.gz
Supp. Data File 1.	DNA_I744_ABE1_OT28_T2	744-T2-28_S82_L001_R1_001.fastq.gz	744-T2-28_S82_L001_R2_001.fastq.gz
Supp. Data File 1.	DNA_I744_ABE1_OT28_T3	744-T3-28_S90_L001_R1_001.fastq.gz	744-T3-28_S90_L001_R2_001.fastq.gz
Supp. Data File 1.	DNA_I744_ABE1_OT29_T1	744-T1-29_S37_L001_R1_001.fastq.gz	744-T1-29_S37_L001_R2_001.fastq.gz
Supp. Data File 1.	DNA_I744_ABE1_OT29_T2	744-T2-29_S39_L001_R1_001.fastq.gz	744-T2-29_S39_L001_R2_001.fastq.gz
Supp. Data File 1.	DNA_I744_ABE1_OT29_T3	744-T3-29_S41_L001_R1_001.fastq.gz	744-T3-29_S41_L001_R2_001.fastq.gz
Supp. Data File 1.	DNA_I744_ABE1_OT30_T1	744-T1-30_S38_L001_R1_001.fastq.gz	744-T1-30_S38_L001_R2_001.fastq.gz
Supp. Data File 1.	DNA_I744_ABE1_OT30_T2	744-T2-30_S40_L001_R1_001.fastq.gz	744-T2-30_S40_L001_R2_001.fastq.gz
Supp. Data File 1.	DNA_I744_ABE1_OT30_T3	744-T3-30_S42_L001_R1_001.fastq.gz	744-T3-30_S42_L001_R2_001.fastq.gz
Supp. Data File 1.	DNA_I744_ABE11_OT1_T1	744-T1-1_S1_L001_R1_001.fastq.gz	744-T1-1_S1_L001_R2_001.fastq.gz
Supp. Data File 1.	DNA_I744_ABE11_OT1_T2	744-T2-1_S11_L001_R1_001.fastq.gz	744-T2-1_S11_L001_R2_001.fastq.gz
Supp. Data File 1.	DNA_I744_ABE11_OT1_T3	744-T3-1_S21_L001_R1_001.fastq.gz	744-T3-1_S21_L001_R2_001.fastq.gz
Supp. Data File 1.	DNA_I744_ABE11_OT10_T1	744-T1-10_S10_L001_R1_001.fastq.gz	744-T1-10_S10_L001_R2_001.fastq.gz
Supp. Data File 1.	DNA_I744_ABE11_OT10_T2	744-T2-10_S20_L001_R1_001.fastq.gz	744-T2-10_S20_L001_R2_001.fastq.gz
Supp. Data File 1.	DNA_I744_ABE11_OT10_T3	744-T3-10_S30_L001_R1_001.fastq.gz	744-T3-10_S30_L001_R2_001.fastq.gz
Supp. Data File 1.	DNA_I744_ABE11_OT2_T1	744-T1-2_S2_L001_R1_001.fastq.gz	744-T1-2_S2_L001_R2_001.fastq.gz
Supp. Data File 1.	DNA_I744_ABE11_OT2_T2	744-T2-2_S12_L001_R1_001.fastq.gz	744-T2-2_S12_L001_R2_001.fastq.gz
Supp. Data File 1.	DNA_I744_ABE11_OT2_T3	744-T3-2_S22_L001_R1_001.fastq.gz	744-T3-2_S22_L001_R2_001.fastq.gz
Supp. Data File 1.	DNA_I744_ABE11_OT3_T1	744-T1-3_S3_L001_R1_001.fastq.gz	744-T1-3_S3_L001_R2_001.fastq.gz
Supp. Data File 1.	DNA_I744_ABE11_OT3_T2	744-T2-3_S13_L001_R1_001.fastq.gz	744-T2-3_S13_L001_R2_001.fastq.gz
Supp. Data File 1.	DNA_I744_ABE11_OT3_T3	744-T3-3_S23_L001_R1_001.fastq.gz	744-T3-3_S23_L001_R2_001.fastq.gz
Supp. Data File 1.	DNA_I744_ABE11_OT4_T1	744-T1-4_S4_L001_R1_001.fastq.gz	744-T1-4_S4_L001_R2_001.fastq.gz
Supp. Data File 1.	DNA_I744_ABE11_OT4_T2	744-T2-4_S14_L001_R1_001.fastq.gz	744-T2-4_S14_L001_R2_001.fastq.gz
Supp. Data File 1.	DNA_I744_ABE11_OT4_T3	744-T3-4_S24_L001_R1_001.fastq.gz	744-T3-4_S24_L001_R2_001.fastq.gz
Supp. Data File 1.	DNA_I744_ABE11_OT5_T1	744-T1-5_S5_L001_R1_001.fastq.gz	744-T1-5_S5_L001_R2_001.fastq.gz
Supp. Data File 1.	DNA_I744_ABE11_OT5_T2	744-T2-5_S15_L001_R1_001.fastq.gz	744-T2-5_S15_L001_R2_001.fastq.gz
Supp. Data File 1.	DNA_I744_ABE11_OT5_T3	744-T3-5_S25_L001_R1_001.fastq.gz	744-T3-5_S25_L001_R2_001.fastq.gz
Supp. Data File 1.	DNA_I744_ABE11_OT6_T1	744-T1-6_S6_L001_R1_001.fastq.gz	744-T1-6_S6_L001_R2_001.fastq.gz
Supp. Data File 1.	DNA_I744_ABE11_OT6_T2	744-T2-6_S16_L001_R1_001.fastq.gz	744-T2-6_S16_L001_R2_001.fastq.gz
Supp. Data File 1.	DNA_I744_ABE11_OT6_T3	744-T3-6_S26_L001_R1_001.fastq.gz	744-T3-6_S26_L001_R2_001.fastq.gz
Supp. Data File 1.	DNA_I744_ABE11_OT7_T1	744-T1-7_S7_L001_R1_001.fastq.gz	744-T1-7_S7_L001_R2_001.fastq.gz
Supp. Data File 1.	DNA_I744_ABE11_OT7_T2	744-T2-7_S17_L001_R1_001.fastq.gz	744-T2-7_S17_L001_R2_001.fastq.gz
Supp. Data File 1.	DNA_I744_ABE11_OT7_T3	744-T3-7_S27_L001_R1_001.fastq.gz	744-T3-7_S27_L001_R2_001.fastq.gz
Supp. Data File 1.	DNA_I744_ABE11_OT8_T1	744-T1-8_S8_L001_R1_001.fastq.gz	744-T1-8_S8_L001_R2_001.fastq.gz
Supp. Data File 1.	DNA_I744_ABE11_OT8_T2	744-T2-8_S18_L001_R1_001.fastq.gz	744-T2-8_S18_L001_R2_001.fastq.gz
Supp. Data File 1.	DNA_I744_ABE11_OT8_T3	744-T3-8_S28_L001_R1_001.fastq.gz	744-T3-8_S28_L001_R2_001.fastq.gz
Supp. Data File 1.	DNA_I744_ABE11_OT9_T1	744-T1-9_S9_L001_R1_001.fastq.gz	744-T1-9_S9_L001_R2_001.fastq.gz
Supp. Data File 1.	DNA_I744_ABE11_OT9_T2	744-T2-9_S19_L001_R1_001.fastq.gz	744-T2-9_S19_L001_R2_001.fastq.gz
Supp. Data File 1.	DNA_I744_ABE11_OT9_T3	744-T3-9_S29_L001_R1_001.fastq.gz	744-T3-9_S29_L001_R2_001.fastq.gz
Supp. Data File 1.	DNA_I744_ABE8_OT11_T1	744-T1-11_S43_L001_R1_001.fastq.gz	744-T1-11_S43_L001_R2_001.fastq.gz
Supp. Data File 1.	DNA_I744_ABE8_OT11_T2	744-T2-11_S51_L001_R1_001.fastq.gz	744-T2-11_S51_L001_R2_001.fastq.gz
Supp. Data File 1.	DNA_I744_ABE8_OT11_T3	744-T3-11_S59_L001_R1_001.fastq.gz	744-T3-11_S59_L001_R2_001.fastq.gz
Supp. Data File 1.	DNA_I744_ABE8_OT12_T1	744-T1-12_S44_L001_R1_001.fastq.gz	744-T1-12_S44_L001_R2_001.fastq.gz
Supp. Data File 1.	DNA_I744_ABE8_OT12_T2	744-T2-12_S52_L001_R1_001.fastq.gz	744-T2-12_S52_L001_R2_001.fastq.gz
Supp. Data File 1.	DNA_I744_ABE8_OT12_T3	744-T3-12_S60_L001_R1_001.fastq.gz	744-T3-12_S60_L001_R2_001.fastq.gz
Supp. Data File 1.	DNA_I744_ABE8_OT13_T1	744-T1-13_S45_L001_R1_001.fastq.gz	744-T1-13_S45_L001_R2_001.fastq.gz
Supp. Data File 1.	DNA_I744_ABE8_OT13_T2	744-T2-13_S53_L001_R1_001.fastq.gz	744-T2-13_S53_L001_R2_001.fastq.gz
Supp. Data File 1.	DNA_I744_ABE8_OT13_T3	744-T3-13_S61_L001_R1_001.fastq.gz	744-T3-13_S61_L001_R2_001.fastq.gz
Supp. Data File 1.	DNA_I744_ABE8_OT14_T1	744-T1-14_S46_L001_R1_001.fastq.gz	744-T1-14_S46_L001_R2_001.fastq.gz
Supp. Data File 1.	DNA_I744_ABE8_OT14_T2	744-T2-14_S54_L001_R1_001.fastq.gz	744-T2-14_S54_L001_R2_001.fastq.gz
Supp. Data File 1.	DNA_I744_ABE8_OT14_T3	744-T3-14_S62_L001_R1_001.fastq.gz	744-T3-14_S62_L001_R2_001.fastq.gz
Supp. Data File 1.	DNA_I744_ABE8_OT15_T1	744-T1-15_S47_L001_R1_001.fastq.gz	744-T1-15_S47_L001_R2_001.fastq.gz
Supp. Data File 1.	DNA_I744_ABE8_OT15_T2	744-T2-15_S55_L001_R1_001.fastq.gz	744-T2-15_S55_L001_R2_001.fastq.gz
Supp. Data File 1.	DNA_I744_ABE8_OT15_T3	744-T3-15_S63_L001_R1_001.fastq.gz	744-T3-15_S63_L001_R2_001.fastq.gz
Supp. Data File 1.	DNA_I744_ABE8_OT16_T1	744-T1-16_S48_L001_R1_001.fastq.gz	744-T1-16_S48_L001_R2_001.fastq.gz
Supp. Data File 1.	DNA_I744_ABE8_OT16_T2	744-T2-16_S56_L001_R1_001.fastq.gz	744-T2-16_S56_L001_R2_001.fastq.gz
Supp. Data File 1.	DNA_I744_ABE8_OT16_T3	744-T3-16_S64_L001_R1_001.fastq.gz	744-T3-16_S64_L001_R2_001.fastq.gz
Supp. Data File 1.	DNA_I744_ABE8_OT17_T1	744-T1-17_S49_L001_R1_001.fastq.gz	744-T1-17_S49_L001_R2_001.fastq.gz
Supp. Data File 1.	DNA_I744_ABE8_OT17_T2	744-T2-17_S57_L001_R1_001.fastq.gz	744-T2-17_S57_L001_R2_001.fastq.gz
Supp. Data File 1.	DNA_I744_ABE8_OT17_T3	744-T3-17_S65_L001_R1_001.fastq.gz	744-T3-17_S65_L001_R2_001.fastq.gz
Supp. Data File 1.	DNA_I744_ABE8_OT18_T1	744-T1-18_S50_L001_R1_001.fastq.gz	744-T1-18_S50_L001_R2_001.fastq.gz
Supp. Data File 1.	DNA_I744_ABE8_OT18_T2	744-T2-18_S58_L001_R1_001.fastq.gz	744-T2-18_S58_L001_R2_001.fastq.gz
Supp. Data File 1.	DNA_I744_ABE8_OT18_T3	744-T3-18_S66_L001_R1_001.fastq.gz	744-T3-18_S66_L001_R2_001.fastq.gz
Supp. Data File 1.	DNA_I744_ABE8_OT19_T1	744-T1-19_S31_L001_R1_001.fastq.gz	744-T1-19_S31_L001_R2_001.fastq.gz
Supp. Data File 1.	DNA_I744_ABE8_OT19_T2	744-T2-19_S33_L001_R1_001.fastq.gz	744-T2-19_S33_L001_R2_001.fastq.gz
Supp. Data File 1.	DNA_I744_ABE8_OT19_T3	744-T3-19_S35_L001_R1_001.fastq.gz	744-T3-19_S35_L001_R2_001.fastq.gz
Supp. Data File 1.	DNA_I744_ABE8_OT20_T1	744-T1-20_S32_L001_R1_001.fastq.gz	744-T1-20_S32_L001_R2_001.fastq.gz
Supp. Data File 1.	DNA_I744_ABE8_OT20_T2	744-T2-20_S34_L001_R1_001.fastq.gz	744-T2-20_S34_L001_R2_001.fastq.gz
Supp. Data File 1.	DNA_I744_ABE8_OT20_T3	744-T3-20_S36_L001_R1_001.fastq.gz	744-T3-20_S36_L001_R2_001.fastq.gz
Supp. Data File 1.	DNA_mock_ABE1_OT21_T1	mock-T1-21_S151_L001_R1_001.fastq.gz	mock-T1-21_S151_L001_R2_001.fastq.gz
Supp. Data File 1.	DNA_mock_ABE1_OT21_T2	mock-T2-21_S159_L001_R1_001.fastq.gz	mock-T2-21_S159_L001_R2_001.fastq.gz
Supp. Data File 1.	DNA_mock_ABE1_OT21_T3	mock-T3-21_S167_L001_R1_001.fastq.gz	mock-T3-21_S167_L001_R2_001.fastq.gz
Supp. Data File 1.	DNA_mock_ABE1_OT22_T1	mock-T1-22_S152_L001_R1_001.fastq.gz	mock-T1-22_S152_L001_R2_001.fastq.gz
Supp. Data File 1.	DNA_mock_ABE1_OT22_T2	mock-T2-22_S160_L001_R1_001.fastq.gz	mock-T2-22_S160_L001_R2_001.fastq.gz
Supp. Data File 1.	DNA_mock_ABE1_OT22_T3	mock-T3-22_S168_L001_R1_001.fastq.gz	mock-T3-22_S168_L001_R2_001.fastq.gz
Supp. Data File 1.	DNA_mock_ABE1_OT23_T1	mock-T1-23_S153_L001_R1_001.fastq.gz	mock-T1-23_S153_L001_R2_001.fastq.gz
Supp. Data File 1.	DNA_mock_ABE1_OT23_T2	mock-T2-23_S161_L001_R1_001.fastq.gz	mock-T2-23_S161_L001_R2_001.fastq.gz
Supp. Data File 1.	DNA_mock_ABE1_OT23_T3	mock-T3-23_S169_L001_R1_001.fastq.gz	mock-T3-23_S169_L001_R2_001.fastq.gz
Supp. Data File 1.	DNA_mock_ABE1_OT24_T1	mock-T1-24_S154_L001_R1_001.fastq.gz	mock-T1-24_S154_L001_R2_001.fastq.gz
Supp. Data File 1.	DNA_mock_ABE1_OT24_T2	mock-T2-24_S162_L001_R1_001.fastq.gz	mock-T2-24_S162_L001_R2_001.fastq.gz
Supp. Data File 1.	DNA_mock_ABE1_OT24_T3	mock-T3-24_S170_L001_R1_001.fastq.gz	mock-T3-24_S170_L001_R2_001.fastq.gz
Supp. Data File 1.	DNA_mock_ABE1_OT25_T1	mock-T1-25_S155_L001_R1_001.fastq.gz	mock-T1-25_S155_L001_R2_001.fastq.gz
Supp. Data File 1.	DNA_mock_ABE1_OT25_T2	mock-T2-25_S163_L001_R1_001.fastq.gz	mock-T2-25_S163_L001_R2_001.fastq.gz
Supp. Data File 1.	DNA_mock_ABE1_OT25_T3	mock-T3-25_S171_L001_R1_001.fastq.gz	mock-T3-25_S171_L001_R2_001.fastq.gz
Supp. Data File 1.	DNA_mock_ABE1_OT26_T1	mock-T1-26_S156_L001_R1_001.fastq.gz	mock-T1-26_S156_L001_R2_001.fastq.gz
Supp. Data File 1.	DNA_mock_ABE1_OT26_T2	mock-T2-26_S164_L001_R1_001.fastq.gz	mock-T2-26_S164_L001_R2_001.fastq.gz
Supp. Data File 1.	DNA_mock_ABE1_OT26_T3	mock-T3-26_S172_L001_R1_001.fastq.gz	mock-T3-26_S172_L001_R2_001.fastq.gz
Supp. Data File 1.	DNA_mock_ABE1_OT27_T1	mock-T1-27_S157_L001_R1_001.fastq.gz	mock-T1-27_S157_L001_R2_001.fastq.gz
Supp. Data File 1.	DNA_mock_ABE1_OT27_T2	mock-T2-27_S165_L001_R1_001.fastq.gz	mock-T2-27_S165_L001_R2_001.fastq.gz
Supp. Data File 1.	DNA_mock_ABE1_OT27_T3	mock-T3-27_S173_L001_R1_001.fastq.gz	mock-T3-27_S173_L001_R2_001.fastq.gz
Supp. Data File 1.	DNA_mock_ABE1_OT28_T1	mock-T1-28_S158_L001_R1_001.fastq.gz	mock-T1-28_S158_L001_R2_001.fastq.gz
Supp. Data File 1.	DNA_mock_ABE1_OT28_T2	mock-T2-28_S166_L001_R1_001.fastq.gz	mock-T2-28_S166_L001_R2_001.fastq.gz
Supp. Data File 1.	DNA_mock_ABE1_OT28_T3	mock-T3-28_S174_L001_R1_001.fastq.gz	mock-T3-28_S174_L001_R2_001.fastq.gz
Supp. Data File 1.	DNA_mock_ABE1_OT29_T1	mock-T1-29_S175_L001_R1_001.fastq.gz	mock-T1-29_S175_L001_R2_001.fastq.gz
Supp. Data File 1.	DNA_mock_ABE1_OT29_T2	mock-T2-29_S177_L001_R1_001.fastq.gz	mock-T2-29_S177_L001_R2_001.fastq.gz
Supp. Data File 1.	DNA_mock_ABE1_OT29_T3	mock-T3-29_S179_L001_R1_001.fastq.gz	mock-T3-29_S179_L001_R2_001.fastq.gz
Supp. Data File 1.	DNA_mock_ABE1_OT30_T1	mock-T1-30_S176_L001_R1_001.fastq.gz	mock-T1-30_S176_L001_R2_001.fastq.gz
Supp. Data File 1.	DNA_mock_ABE1_OT30_T2	mock-T2-30_S178_L001_R1_001.fastq.gz	mock-T2-30_S178_L001_R2_001.fastq.gz
Supp. Data File 1.	DNA_mock_ABE1_OT30_T3	mock-T3-30_S180_L001_R1_001.fastq.gz	mock-T3-30_S180_L001_R2_001.fastq.gz
Supp. Data File 1.	DNA_mock_ABE11_OT1_T1	mock-T1-1_S91_L001_R1_001.fastq.gz	mock-T1-1_S91_L001_R2_001.fastq.gz
Supp. Data File 1.	DNA_mock_ABE11_OT1_T2	mock-T2-1_S99_L001_R1_001.fastq.gz	mock-T2-1_S99_L001_R2_001.fastq.gz
Supp. Data File 1.	DNA_mock_ABE11_OT1_T3	mock-T3-1_S107_L001_R1_001.fastq.gz	mock-T3-1_S107_L001_R2_001.fastq.gz
Supp. Data File 1.	DNA_mock_ABE11_OT10_T1	mock-T1-10_S116_L001_R1_001.fastq.gz	mock-T1-10_S116_L001_R2_001.fastq.gz
Supp. Data File 1.	DNA_mock_ABE11_OT10_T2	mock-T2-10_S118_L001_R1_001.fastq.gz	mock-T2-10_S118_L001_R2_001.fastq.gz
Supp. Data File 1.	DNA_mock_ABE11_OT10_T3	mock-T3-10_S120_L001_R1_001.fastq.gz	mock-T3-10_S120_L001_R2_001.fastq.gz
Supp. Data File 1.	DNA_mock_ABE11_OT2_T1	mock-T1-2_S92_L001_R1_001.fastq.gz	mock-T1-2_S92_L001_R2_001.fastq.gz
Supp. Data File 1.	DNA_mock_ABE11_OT2_T2	mock-T2-2_S100_L001_R1_001.fastq.gz	mock-T2-2_S100_L001_R2_001.fastq.gz
Supp. Data File 1.	DNA_mock_ABE11_OT2_T3	mock-T3-2_S108_L001_R1_001.fastq.gz	mock-T3-2_S108_L001_R2_001.fastq.gz
Supp. Data File 1.	DNA_mock_ABE11_OT3_T1	mock-T1-3_S93_L001_R1_001.fastq.gz	mock-T1-3_S93_L001_R2_001.fastq.gz
Supp. Data File 1.	DNA_mock_ABE11_OT3_T2	mock-T2-3_S101_L001_R1_001.fastq.gz	mock-T2-3_S101_L001_R2_001.fastq.gz
Supp. Data File 1.	DNA_mock_ABE11_OT3_T3	mock-T3-3_S109_L001_R1_001.fastq.gz	mock-T3-3_S109_L001_R2_001.fastq.gz
Supp. Data File 1.	DNA_mock_ABE11_OT4_T1	mock-T1-4_S94_L001_R1_001.fastq.gz	mock-T1-4_S94_L001_R2_001.fastq.gz
Supp. Data File 1.	DNA_mock_ABE11_OT4_T2	mock-T2-4_S102_L001_R1_001.fastq.gz	mock-T2-4_S102_L001_R2_001.fastq.gz
Supp. Data File 1.	DNA_mock_ABE11_OT4_T3	mock-T3-4_S110_L001_R1_001.fastq.gz	mock-T3-4_S110_L001_R2_001.fastq.gz
Supp. Data File 1.	DNA_mock_ABE11_OT5_T1	mock-T1-5_S95_L001_R1_001.fastq.gz	mock-T1-5_S95_L001_R2_001.fastq.gz
Supp. Data File 1.	DNA_mock_ABE11_OT5_T2	mock-T2-5_S103_L001_R1_001.fastq.gz	mock-T2-5_S103_L001_R2_001.fastq.gz
Supp. Data File 1.	DNA_mock_ABE11_OT5_T3	mock-T3-5_S111_L001_R1_001.fastq.gz	mock-T3-5_S111_L001_R2_001.fastq.gz
Supp. Data File 1.	DNA_mock_ABE11_OT6_T1	mock-T1-6_S96_L001_R1_001.fastq.gz	mock-T1-6_S96_L001_R2_001.fastq.gz
Supp. Data File 1.	DNA_mock_ABE11_OT6_T2	mock-T2-6_S104_L001_R1_001.fastq.gz	mock-T2-6_S104_L001_R2_001.fastq.gz
Supp. Data File 1.	DNA_mock_ABE11_OT6_T3	mock-T3-6_S112_L001_R1_001.fastq.gz	mock-T3-6_S112_L001_R2_001.fastq.gz
Supp. Data File 1.	DNA_mock_ABE11_OT7_T1	mock-T1-7_S97_L001_R1_001.fastq.gz	mock-T1-7_S97_L001_R2_001.fastq.gz
Supp. Data File 1.	DNA_mock_ABE11_OT7_T2	mock-T2-7_S105_L001_R1_001.fastq.gz	mock-T2-7_S105_L001_R2_001.fastq.gz
Supp. Data File 1.	DNA_mock_ABE11_OT7_T3	mock-T3-7_S113_L001_R1_001.fastq.gz	mock-T3-7_S113_L001_R2_001.fastq.gz
Supp. Data File 1.	DNA_mock_ABE11_OT8_T1	mock-T1-8_S98_L001_R1_001.fastq.gz	mock-T1-8_S98_L001_R2_001.fastq.gz
Supp. Data File 1.	DNA_mock_ABE11_OT8_T2	mock-T2-8_S106_L001_R1_001.fastq.gz	mock-T2-8_S106_L001_R2_001.fastq.gz
Supp. Data File 1.	DNA_mock_ABE11_OT8_T3	mock-T3-8_S114_L001_R1_001.fastq.gz	mock-T3-8_S114_L001_R2_001.fastq.gz
Supp. Data File 1.	DNA_mock_ABE11_OT9_T1	mock-T1-9_S115_L001_R1_001.fastq.gz	mock-T1-9_S115_L001_R2_001.fastq.gz
Supp. Data File 1.	DNA_mock_ABE11_OT9_T2	mock-T2-9_S117_L001_R1_001.fastq.gz	mock-T2-9_S117_L001_R2_001.fastq.gz
Supp. Data File 1.	DNA_mock_ABE11_OT9_T3	mock-T3-9_S119_L001_R1_001.fastq.gz	mock-T3-9_S119_L001_R2_001.fastq.gz
Supp. Data File 1.	DNA_mock_ABE8_OT11_T1	mock-T1-11_S121_L001_R1_001.fastq.gz	mock-T1-11_S121_L001_R2_001.fastq.gz
Supp. Data File 1.	DNA_mock_ABE8_OT11_T2	mock-T2-11_S129_L001_R1_001.fastq.gz	mock-T2-11_S129_L001_R2_001.fastq.gz
Supp. Data File 1.	DNA_mock_ABE8_OT11_T3	mock-T3-11_S137_L001_R1_001.fastq.gz	mock-T3-11_S137_L001_R2_001.fastq.gz
Supp. Data File 1.	DNA_mock_ABE8_OT12_T1	mock-T1-12_S122_L001_R1_001.fastq.gz	mock-T1-12_S122_L001_R2_001.fastq.gz
Supp. Data File 1.	DNA_mock_ABE8_OT12_T2	mock-T2-12_S130_L001_R1_001.fastq.gz	mock-T2-12_S130_L001_R2_001.fastq.gz
Supp. Data File 1.	DNA_mock_ABE8_OT12_T3	mock-T3-12_S138_L001_R1_001.fastq.gz	mock-T3-12_S138_L001_R2_001.fastq.gz
Supp. Data File 1.	DNA_mock_ABE8_OT13_T1	mock-T1-13_S123_L001_R1_001.fastq.gz	mock-T1-13_S123_L001_R2_001.fastq.gz
Supp. Data File 1.	DNA_mock_ABE8_OT13_T2	mock-T2-13_S131_L001_R1_001.fastq.gz	mock-T2-13_S131_L001_R2_001.fastq.gz
Supp. Data File 1.	DNA_mock_ABE8_OT13_T3	mock-T3-13_S139_L001_R1_001.fastq.gz	mock-T3-13_S139_L001_R2_001.fastq.gz
Supp. Data File 1.	DNA_mock_ABE8_OT14_T1	mock-T1-14_S124_L001_R1_001.fastq.gz	mock-T1-14_S124_L001_R2_001.fastq.gz
Supp. Data File 1.	DNA_mock_ABE8_OT14_T2	mock-T2-14_S132_L001_R1_001.fastq.gz	mock-T2-14_S132_L001_R2_001.fastq.gz
Supp. Data File 1.	DNA_mock_ABE8_OT14_T3	mock-T3-14_S140_L001_R1_001.fastq.gz	mock-T3-14_S140_L001_R2_001.fastq.gz
Supp. Data File 1.	DNA_mock_ABE8_OT15_T1	mock-T1-15_S125_L001_R1_001.fastq.gz	mock-T1-15_S125_L001_R2_001.fastq.gz
Supp. Data File 1.	DNA_mock_ABE8_OT15_T2	mock-T2-15_S133_L001_R1_001.fastq.gz	mock-T2-15_S133_L001_R2_001.fastq.gz
Supp. Data File 1.	DNA_mock_ABE8_OT15_T3	mock-T3-15_S141_L001_R1_001.fastq.gz	mock-T3-15_S141_L001_R2_001.fastq.gz
Supp. Data File 1.	DNA_mock_ABE8_OT16_T1	mock-T1-16_S126_L001_R1_001.fastq.gz	mock-T1-16_S126_L001_R2_001.fastq.gz
Supp. Data File 1.	DNA_mock_ABE8_OT16_T2	mock-T2-16_S134_L001_R1_001.fastq.gz	mock-T2-16_S134_L001_R2_001.fastq.gz
Supp. Data File 1.	DNA_mock_ABE8_OT16_T3	mock-T3-16_S142_L001_R1_001.fastq.gz	mock-T3-16_S142_L001_R2_001.fastq.gz
Supp. Data File 1.	DNA_mock_ABE8_OT17_T1	mock-T1-17_S127_L001_R1_001.fastq.gz	mock-T1-17_S127_L001_R2_001.fastq.gz
Supp. Data File 1.	DNA_mock_ABE8_OT17_T2	mock-T2-17_S135_L001_R1_001.fastq.gz	mock-T2-17_S135_L001_R2_001.fastq.gz
Supp. Data File 1.	DNA_mock_ABE8_OT17_T3	mock-T3-17_S143_L001_R1_001.fastq.gz	mock-T3-17_S143_L001_R2_001.fastq.gz
Supp. Data File 1.	DNA_mock_ABE8_OT18_T1	mock-T1-18_S128_L001_R1_001.fastq.gz	mock-T1-18_S128_L001_R2_001.fastq.gz
Supp. Data File 1.	DNA_mock_ABE8_OT18_T2	mock-T2-18_S136_L001_R1_001.fastq.gz	mock-T2-18_S136_L001_R2_001.fastq.gz
Supp. Data File 1.	DNA_mock_ABE8_OT18_T3	mock-T3-18_S144_L001_R1_001.fastq.gz	mock-T3-18_S144_L001_R2_001.fastq.gz
Supp. Data File 1.	DNA_mock_ABE8_OT19_T1	mock-T1-19_S145_L001_R1_001.fastq.gz	mock-T1-19_S145_L001_R2_001.fastq.gz
Supp. Data File 1.	DNA_mock_ABE8_OT19_T2	mock-T2-19_S147_L001_R1_001.fastq.gz	mock-T2-19_S147_L001_R2_001.fastq.gz
Supp. Data File 1.	DNA_mock_ABE8_OT19_T3	mock-T3-19_S149_L001_R1_001.fastq.gz	mock-T3-19_S149_L001_R2_001.fastq.gz
Supp. Data File 1.	DNA_mock_ABE8_OT20_T1	mock-T1-20_S146_L001_R1_001.fastq.gz	mock-T1-20_S146_L001_R2_001.fastq.gz
Supp. Data File 1.	DNA_mock_ABE8_OT20_T2	mock-T2-20_S148_L001_R1_001.fastq.gz	mock-T2-20_S148_L001_R2_001.fastq.gz
Supp. Data File 1.	DNA_mock_ABE8_OT20_T3	mock-T3-20_S150_L001_R1_001.fastq.gz	mock-T3-20_S150_L001_R2_001.fastq.gz
Supp. Data File 1.	DNA_SaABEmax_ABE1_OT21_T1	MAX-T1-21_S181_L001_R1_001.fastq.gz	MAX-T1-21_S181_L001_R2_001.fastq.gz
Supp. Data File 1.	DNA_SaABEmax_ABE1_OT21_T2	MAX-T2-21_S189_L001_R1_001.fastq.gz	MAX-T2-21_S189_L001_R2_001.fastq.gz
Supp. Data File 1.	DNA_SaABEmax_ABE1_OT21_T3	MAX-T3-21_S197_L001_R1_001.fastq.gz	MAX-T3-21_S197_L001_R2_001.fastq.gz
Supp. Data File 1.	DNA_SaABEmax_ABE1_OT22_T1	MAX-T1-22_S182_L001_R1_001.fastq.gz	MAX-T1-22_S182_L001_R2_001.fastq.gz
Supp. Data File 1.	DNA_SaABEmax_ABE1_OT22_T2	MAX-T2-22_S190_L001_R1_001.fastq.gz	MAX-T2-22_S190_L001_R2_001.fastq.gz
Supp. Data File 1.	DNA_SaABEmax_ABE1_OT22_T3	MAX-T3-22_S198_L001_R1_001.fastq.gz	MAX-T3-22_S198_L001_R2_001.fastq.gz
Supp. Data File 1.	DNA_SaABEmax_ABE1_OT23_T1	MAX-T1-23_S183_L001_R1_001.fastq.gz	MAX-T1-23_S183_L001_R2_001.fastq.gz
Supp. Data File 1.	DNA_SaABEmax_ABE1_OT23_T2	MAX-T2-23_S191_L001_R1_001.fastq.gz	MAX-T2-23_S191_L001_R2_001.fastq.gz
Supp. Data File 1.	DNA_SaABEmax_ABE1_OT23_T3	MAX-T3-23_S199_L001_R1_001.fastq.gz	MAX-T3-23_S199_L001_R2_001.fastq.gz
Supp. Data File 1.	DNA_SaABEmax_ABE1_OT24_T1	MAX-T1-24_S184_L001_R1_001.fastq.gz	MAX-T1-24_S184_L001_R2_001.fastq.gz
Supp. Data File 1.	DNA_SaABEmax_ABE1_OT24_T2	MAX-T2-24_S192_L001_R1_001.fastq.gz	MAX-T2-24_S192_L001_R2_001.fastq.gz
Supp. Data File 1.	DNA_SaABEmax_ABE1_OT24_T3	MAX-T3-24_S200_L001_R1_001.fastq.gz	MAX-T3-24_S200_L001_R2_001.fastq.gz
Supp. Data File 1.	DNA_SaABEmax_ABE1_OT25_T1	MAX-T1-25_S185_L001_R1_001.fastq.gz	MAX-T1-25_S185_L001_R2_001.fastq.gz
Supp. Data File 1.	DNA_SaABEmax_ABE1_OT25_T2	MAX-T2-25_S193_L001_R1_001.fastq.gz	MAX-T2-25_S193_L001_R2_001.fastq.gz
Supp. Data File 1.	DNA_SaABEmax_ABE1_OT25_T3	MAX-T3-25_S201_L001_R1_001.fastq.gz	MAX-T3-25_S201_L001_R2_001.fastq.gz
Supp. Data File 1.	DNA_SaABEmax_ABE1_OT26_T1	MAX-T1-26_S186_L001_R1_001.fastq.gz	MAX-T1-26_S186_L001_R2_001.fastq.gz
Supp. Data File 1.	DNA_SaABEmax_ABE1_OT26_T2	MAX-T2-26_S194_L001_R1_001.fastq.gz	MAX-T2-26_S194_L001_R2_001.fastq.gz
Supp. Data File 1.	DNA_SaABEmax_ABE1_OT26_T3	MAX-T3-26_S202_L001_R1_001.fastq.gz	MAX-T3-26_S202_L001_R2_001.fastq.gz
Supp. Data File 1.	DNA_SaABEmax_ABE1_OT27_T1	MAX-T1-27_S187_L001_R1_001.fastq.gz	MAX-T1-27_S187_L001_R2_001.fastq.gz
Supp. Data File 1.	DNA_SaABEmax_ABE1_OT27_T2	MAX-T2-27_S195_L001_R1_001.fastq.gz	MAX-T2-27_S195_L001_R2_001.fastq.gz
Supp. Data File 1.	DNA_SaABEmax_ABE1_OT27_T3	MAX-T3-27_S203_L001_R1_001.fastq.gz	MAX-T3-27_S203_L001_R2_001.fastq.gz
Supp. Data File 1.	DNA_SaABEmax_ABE1_OT28_T1	MAX-T1-28_S188_L001_R1_001.fastq.gz	MAX-T1-28_S188_L001_R2_001.fastq.gz
Supp. Data File 1.	DNA_SaABEmax_ABE1_OT28_T2	MAX-T2-28_S196_L001_R1_001.fastq.gz	MAX-T2-28_S196_L001_R2_001.fastq.gz
Supp. Data File 1.	DNA_SaABEmax_ABE1_OT28_T3	MAX-T3-28_S204_L001_R1_001.fastq.gz	MAX-T3-28_S204_L001_R2_001.fastq.gz
Supp. Data File 1.	DNA_SaABEmax_ABE1_OT29_T1	MAX-T1-29_S205_L001_R1_001.fastq.gz	MAX-T1-29_S205_L001_R2_001.fastq.gz
Supp. Data File 1.	DNA_SaABEmax_ABE1_OT29_T2	MAX-T2-29_S207_L001_R1_001.fastq.gz	MAX-T2-29_S207_L001_R2_001.fastq.gz
Supp. Data File 1.	DNA_SaABEmax_ABE1_OT29_T3	MAX-T3-29_S209_L001_R1_001.fastq.gz	MAX-T3-29_S209_L001_R2_001.fastq.gz
Supp. Data File 1.	DNA_SaABEmax_ABE1_OT30_T1	MAX-T1-30_S206_L001_R1_001.fastq.gz	MAX-T1-30_S206_L001_R2_001.fastq.gz
Supp. Data File 1.	DNA_SaABEmax_ABE1_OT30_T2	MAX-T2-30_S208_L001_R1_001.fastq.gz	MAX-T2-30_S208_L001_R2_001.fastq.gz
Supp. Data File 1.	DNA_SaABEmax_ABE1_OT30_T3	MAX-T3-30_S210_L001_R1_001.fastq.gz	MAX-T3-30_S210_L001_R2_001.fastq.gz
Supp. Data File 1.	DNA_SaABEmax_ABE11_OT1_T1	MAX-T1-1_S241_L001_R1_001.fastq.gz	MAX-T1-1_S241_L001_R2_001.fastq.gz
Supp. Data File 1.	DNA_SaABEmax_ABE11_OT1_T2	MAX-T2-1_S249_L001_R1_001.fastq.gz	MAX-T2-1_S249_L001_R2_001.fastq.gz
Supp. Data File 1.	DNA_SaABEmax_ABE11_OT1_T3	MAX-T3-1_S257_L001_R1_001.fastq.gz	MAX-T3-1_S257_L001_R2_001.fastq.gz
Supp. Data File 1.	DNA_SaABEmax_ABE11_OT10_T1	MAX-T1-10_S266_L001_R1_001.fastq.gz	MAX-T1-10_S266_L001_R2_001.fastq.gz
Supp. Data File 1.	DNA_SaABEmax_ABE11_OT10_T2	MAX-T2-10_S268_L001_R1_001.fastq.gz	MAX-T2-10_S268_L001_R2_001.fastq.gz
Supp. Data File 1.	DNA_SaABEmax_ABE11_OT10_T3	MAX-T3-10_S270_L001_R1_001.fastq.gz	MAX-T3-10_S270_L001_R2_001.fastq.gz
Supp. Data File 1.	DNA_SaABEmax_ABE11_OT2_T1	MAX-T1-2_S242_L001_R1_001.fastq.gz	MAX-T1-2_S242_L001_R2_001.fastq.gz
Supp. Data File 1.	DNA_SaABEmax_ABE11_OT2_T2	MAX-T2-2_S250_L001_R1_001.fastq.gz	MAX-T2-2_S250_L001_R2_001.fastq.gz
Supp. Data File 1.	DNA_SaABEmax_ABE11_OT2_T3	MAX-T3-2_S258_L001_R1_001.fastq.gz	MAX-T3-2_S258_L001_R2_001.fastq.gz
Supp. Data File 1.	DNA_SaABEmax_ABE11_OT3_T1	MAX-T1-3_S243_L001_R1_001.fastq.gz	MAX-T1-3_S243_L001_R2_001.fastq.gz
Supp. Data File 1.	DNA_SaABEmax_ABE11_OT3_T2	MAX-T2-3_S251_L001_R1_001.fastq.gz	MAX-T2-3_S251_L001_R2_001.fastq.gz
Supp. Data File 1.	DNA_SaABEmax_ABE11_OT3_T3	MAX-T3-3_S259_L001_R1_001.fastq.gz	MAX-T3-3_S259_L001_R2_001.fastq.gz
Supp. Data File 1.	DNA_SaABEmax_ABE11_OT4_T1	MAX-T1-4_S244_L001_R1_001.fastq.gz	MAX-T1-4_S244_L001_R2_001.fastq.gz
Supp. Data File 1.	DNA_SaABEmax_ABE11_OT4_T2	MAX-T2-4_S252_L001_R1_001.fastq.gz	MAX-T2-4_S252_L001_R2_001.fastq.gz
Supp. Data File 1.	DNA_SaABEmax_ABE11_OT4_T3	MAX-T3-4_S260_L001_R1_001.fastq.gz	MAX-T3-4_S260_L001_R2_001.fastq.gz
Supp. Data File 1.	DNA_SaABEmax_ABE11_OT5_T1	MAX-T1-5_S245_L001_R1_001.fastq.gz	MAX-T1-5_S245_L001_R2_001.fastq.gz
Supp. Data File 1.	DNA_SaABEmax_ABE11_OT5_T2	MAX-T2-5_S253_L001_R1_001.fastq.gz	MAX-T2-5_S253_L001_R2_001.fastq.gz
Supp. Data File 1.	DNA_SaABEmax_ABE11_OT5_T3	MAX-T3-5_S261_L001_R1_001.fastq.gz	MAX-T3-5_S261_L001_R2_001.fastq.gz
Supp. Data File 1.	DNA_SaABEmax_ABE11_OT6_T1	MAX-T1-6_S246_L001_R1_001.fastq.gz	MAX-T1-6_S246_L001_R2_001.fastq.gz
Supp. Data File 1.	DNA_SaABEmax_ABE11_OT6_T2	MAX-T2-6_S254_L001_R1_001.fastq.gz	MAX-T2-6_S254_L001_R2_001.fastq.gz
Supp. Data File 1.	DNA_SaABEmax_ABE11_OT6_T3	MAX-T3-6_S262_L001_R1_001.fastq.gz	MAX-T3-6_S262_L001_R2_001.fastq.gz
Supp. Data File 1.	DNA_SaABEmax_ABE11_OT7_T1	MAX-T1-7_S247_L001_R1_001.fastq.gz	MAX-T1-7_S247_L001_R2_001.fastq.gz
Supp. Data File 1.	DNA_SaABEmax_ABE11_OT7_T2	MAX-T2-7_S255_L001_R1_001.fastq.gz	MAX-T2-7_S255_L001_R2_001.fastq.gz
Supp. Data File 1.	DNA_SaABEmax_ABE11_OT7_T3	MAX-T3-7_S263_L001_R1_001.fastq.gz	MAX-T3-7_S263_L001_R2_001.fastq.gz
Supp. Data File 1.	DNA_SaABEmax_ABE11_OT8_T1	MAX-T1-8_S248_L001_R1_001.fastq.gz	MAX-T1-8_S248_L001_R2_001.fastq.gz
Supp. Data File 1.	DNA_SaABEmax_ABE11_OT8_T2	MAX-T2-8_S256_L001_R1_001.fastq.gz	MAX-T2-8_S256_L001_R2_001.fastq.gz
Supp. Data File 1.	DNA_SaABEmax_ABE11_OT8_T3	MAX-T3-8_S264_L001_R1_001.fastq.gz	MAX-T3-8_S264_L001_R2_001.fastq.gz
Supp. Data File 1.	DNA_SaABEmax_ABE11_OT9_T1	MAX-T1-9_S265_L001_R1_001.fastq.gz	MAX-T1-9_S265_L001_R2_001.fastq.gz
Supp. Data File 1.	DNA_SaABEmax_ABE11_OT9_T2	MAX-T2-9_S267_L001_R1_001.fastq.gz	MAX-T2-9_S267_L001_R2_001.fastq.gz
Supp. Data File 1.	DNA_SaABEmax_ABE11_OT9_T3	MAX-T3-9_S269_L001_R1_001.fastq.gz	MAX-T3-9_S269_L001_R2_001.fastq.gz
Supp. Data File 1.	DNA_SaABEmax_ABE8_OT11_T1	MAX-T1-11_S211_L001_R1_001.fastq.gz	MAX-T1-11_S211_L001_R2_001.fastq.gz
Supp. Data File 1.	DNA_SaABEmax_ABE8_OT11_T2	MAX-T2-11_S219_L001_R1_001.fastq.gz	MAX-T2-11_S219_L001_R2_001.fastq.gz
Supp. Data File 1.	DNA_SaABEmax_ABE8_OT11_T3	MAX-T3-11_S227_L001_R1_001.fastq.gz	MAX-T3-11_S227_L001_R2_001.fastq.gz
Supp. Data File 1.	DNA_SaABEmax_ABE8_OT12_T1	MAX-T1-12_S212_L001_R1_001.fastq.gz	MAX-T1-12_S212_L001_R2_001.fastq.gz
Supp. Data File 1.	DNA_SaABEmax_ABE8_OT12_T2	MAX-T2-12_S220_L001_R1_001.fastq.gz	MAX-T2-12_S220_L001_R2_001.fastq.gz
Supp. Data File 1.	DNA_SaABEmax_ABE8_OT12_T3	MAX-T3-12_S228_L001_R1_001.fastq.gz	MAX-T3-12_S228_L001_R2_001.fastq.gz
Supp. Data File 1.	DNA_SaABEmax_ABE8_OT13_T1	MAX-T1-13_S213_L001_R1_001.fastq.gz	MAX-T1-13_S213_L001_R2_001.fastq.gz
Supp. Data File 1.	DNA_SaABEmax_ABE8_OT13_T2	MAX-T2-13_S221_L001_R1_001.fastq.gz	MAX-T2-13_S221_L001_R2_001.fastq.gz
Supp. Data File 1.	DNA_SaABEmax_ABE8_OT13_T3	MAX-T3-13_S229_L001_R1_001.fastq.gz	MAX-T3-13_S229_L001_R2_001.fastq.gz
Supp. Data File 1.	DNA_SaABEmax_ABE8_OT14_T1	MAX-T1-14_S214_L001_R1_001.fastq.gz	MAX-T1-14_S214_L001_R2_001.fastq.gz
Supp. Data File 1.	DNA_SaABEmax_ABE8_OT14_T2	MAX-T2-14_S222_L001_R1_001.fastq.gz	MAX-T2-14_S222_L001_R2_001.fastq.gz
Supp. Data File 1.	DNA_SaABEmax_ABE8_OT14_T3	MAX-T3-14_S230_L001_R1_001.fastq.gz	MAX-T3-14_S230_L001_R2_001.fastq.gz
Supp. Data File 1.	DNA_SaABEmax_ABE8_OT15_T1	MAX-T1-15_S215_L001_R1_001.fastq.gz	MAX-T1-15_S215_L001_R2_001.fastq.gz
Supp. Data File 1.	DNA_SaABEmax_ABE8_OT15_T2	MAX-T2-15_S223_L001_R1_001.fastq.gz	MAX-T2-15_S223_L001_R2_001.fastq.gz
Supp. Data File 1.	DNA_SaABEmax_ABE8_OT15_T3	MAX-T3-15_S231_L001_R1_001.fastq.gz	MAX-T3-15_S231_L001_R2_001.fastq.gz
Supp. Data File 1.	DNA_SaABEmax_ABE8_OT16_T1	MAX-T1-16_S216_L001_R1_001.fastq.gz	MAX-T1-16_S216_L001_R2_001.fastq.gz
Supp. Data File 1.	DNA_SaABEmax_ABE8_OT16_T2	MAX-T2-16_S224_L001_R1_001.fastq.gz	MAX-T2-16_S224_L001_R2_001.fastq.gz
Supp. Data File 1.	DNA_SaABEmax_ABE8_OT16_T3	MAX-T3-16_S232_L001_R1_001.fastq.gz	MAX-T3-16_S232_L001_R2_001.fastq.gz
Supp. Data File 1.	DNA_SaABEmax_ABE8_OT17_T1	MAX-T1-17_S217_L001_R1_001.fastq.gz	MAX-T1-17_S217_L001_R2_001.fastq.gz
Supp. Data File 1.	DNA_SaABEmax_ABE8_OT17_T2	MAX-T2-17_S225_L001_R1_001.fastq.gz	MAX-T2-17_S225_L001_R2_001.fastq.gz
Supp. Data File 1.	DNA_SaABEmax_ABE8_OT17_T3	MAX-T3-17_S233_L001_R1_001.fastq.gz	MAX-T3-17_S233_L001_R2_001.fastq.gz
Supp. Data File 1.	DNA_SaABEmax_ABE8_OT18_T1	MAX-T1-18_S218_L001_R1_001.fastq.gz	MAX-T1-18_S218_L001_R2_001.fastq.gz
Supp. Data File 1.	DNA_SaABEmax_ABE8_OT18_T2	MAX-T2-18_S226_L001_R1_001.fastq.gz	MAX-T2-18_S226_L001_R2_001.fastq.gz
Supp. Data File 1.	DNA_SaABEmax_ABE8_OT18_T3	MAX-T3-18_S234_L001_R1_001.fastq.gz	MAX-T3-18_S234_L001_R2_001.fastq.gz
Supp. Data File 1.	DNA_SaABEmax_ABE8_OT19_T1	MAX-T1-19_S235_L001_R1_001.fastq.gz	MAX-T1-19_S235_L001_R2_001.fastq.gz
Supp. Data File 1.	DNA_SaABEmax_ABE8_OT19_T2	MAX-T2-19_S237_L001_R1_001.fastq.gz	MAX-T2-19_S237_L001_R2_001.fastq.gz
Supp. Data File 1.	DNA_SaABEmax_ABE8_OT19_T3	MAX-T3-19_S239_L001_R1_001.fastq.gz	MAX-T3-19_S239_L001_R2_001.fastq.gz
Supp. Data File 1.	DNA_SaABEmax_ABE8_OT20_T1	MAX-T1-20_S236_L001_R1_001.fastq.gz	MAX-T1-20_S236_L001_R2_001.fastq.gz
Supp. Data File 1.	DNA_SaABEmax_ABE8_OT20_T2	MAX-T2-20_S238_L001_R1_001.fastq.gz	MAX-T2-20_S238_L001_R2_001.fastq.gz
Supp. Data File 1.	DNA_SaABEmax_ABE8_OT20_T3	MAX-T3-20_S240_L001_R1_001.fastq.gz	MAX-T3-20_S240_L001_R2_001.fastq.gz
Supp. Data File 1.	DNA_SaminiABEmax_ABE1_OT21_T1	mini-T1-21_S331_L001_R1_001.fastq.gz	mini-T1-21_S331_L001_R2_001.fastq.gz
Supp. Data File 1.	DNA_SaminiABEmax_ABE1_OT21_T2	mini-T2-21_S339_L001_R1_001.fastq.gz	mini-T2-21_S339_L001_R2_001.fastq.gz
Supp. Data File 1.	DNA_SaminiABEmax_ABE1_OT21_T3	mini-T3-21_S347_L001_R1_001.fastq.gz	mini-T3-21_S347_L001_R2_001.fastq.gz
Supp. Data File 1.	DNA_SaminiABEmax_ABE1_OT22_T1	mini-T1-22_S332_L001_R1_001.fastq.gz	mini-T1-22_S332_L001_R2_001.fastq.gz
Supp. Data File 1.	DNA_SaminiABEmax_ABE1_OT22_T2	mini-T2-22_S340_L001_R1_001.fastq.gz	mini-T2-22_S340_L001_R2_001.fastq.gz
Supp. Data File 1.	DNA_SaminiABEmax_ABE1_OT22_T3	mini-T3-22_S348_L001_R1_001.fastq.gz	mini-T3-22_S348_L001_R2_001.fastq.gz
Supp. Data File 1.	DNA_SaminiABEmax_ABE1_OT23_T1	mini-T1-23_S333_L001_R1_001.fastq.gz	mini-T1-23_S333_L001_R2_001.fastq.gz
Supp. Data File 1.	DNA_SaminiABEmax_ABE1_OT23_T2	mini-T2-23_S341_L001_R1_001.fastq.gz	mini-T2-23_S341_L001_R2_001.fastq.gz
Supp. Data File 1.	DNA_SaminiABEmax_ABE1_OT23_T3	mini-T3-23_S349_L001_R1_001.fastq.gz	mini-T3-23_S349_L001_R2_001.fastq.gz
Supp. Data File 1.	DNA_SaminiABEmax_ABE1_OT24_T1	mini-T1-24_S334_L001_R1_001.fastq.gz	mini-T1-24_S334_L001_R2_001.fastq.gz
Supp. Data File 1.	DNA_SaminiABEmax_ABE1_OT24_T2	mini-T2-24_S342_L001_R1_001.fastq.gz	mini-T2-24_S342_L001_R2_001.fastq.gz
Supp. Data File 1.	DNA_SaminiABEmax_ABE1_OT24_T3	mini-T3-24_S350_L001_R1_001.fastq.gz	mini-T3-24_S350_L001_R2_001.fastq.gz
Supp. Data File 1.	DNA_SaminiABEmax_ABE1_OT25_T1	mini-T1-25_S335_L001_R1_001.fastq.gz	mini-T1-25_S335_L001_R2_001.fastq.gz
Supp. Data File 1.	DNA_SaminiABEmax_ABE1_OT25_T2	mini-T2-25_S343_L001_R1_001.fastq.gz	mini-T2-25_S343_L001_R2_001.fastq.gz
Supp. Data File 1.	DNA_SaminiABEmax_ABE1_OT25_T3	mini-T3-25_S351_L001_R1_001.fastq.gz	mini-T3-25_S351_L001_R2_001.fastq.gz
Supp. Data File 1.	DNA_SaminiABEmax_ABE1_OT26_T1	mini-T1-26_S336_L001_R1_001.fastq.gz	mini-T1-26_S336_L001_R2_001.fastq.gz
Supp. Data File 1.	DNA_SaminiABEmax_ABE1_OT26_T2	mini-T2-26_S344_L001_R1_001.fastq.gz	mini-T2-26_S344_L001_R2_001.fastq.gz
Supp. Data File 1.	DNA_SaminiABEmax_ABE1_OT26_T3	mini-T3-26_S352_L001_R1_001.fastq.gz	mini-T3-26_S352_L001_R2_001.fastq.gz
Supp. Data File 1.	DNA_SaminiABEmax_ABE1_OT27_T1	mini-T1-27_S337_L001_R1_001.fastq.gz	mini-T1-27_S337_L001_R2_001.fastq.gz
Supp. Data File 1.	DNA_SaminiABEmax_ABE1_OT27_T2	mini-T2-27_S345_L001_R1_001.fastq.gz	mini-T2-27_S345_L001_R2_001.fastq.gz
Supp. Data File 1.	DNA_SaminiABEmax_ABE1_OT27_T3	mini-T3-27_S353_L001_R1_001.fastq.gz	mini-T3-27_S353_L001_R2_001.fastq.gz
Supp. Data File 1.	DNA_SaminiABEmax_ABE1_OT28_T1	mini-T1-28_S338_L001_R1_001.fastq.gz	mini-T1-28_S338_L001_R2_001.fastq.gz
Supp. Data File 1.	DNA_SaminiABEmax_ABE1_OT28_T2	mini-T2-28_S346_L001_R1_001.fastq.gz	mini-T2-28_S346_L001_R2_001.fastq.gz
Supp. Data File 1.	DNA_SaminiABEmax_ABE1_OT28_T3	mini-T3-28_S354_L001_R1_001.fastq.gz	mini-T3-28_S354_L001_R2_001.fastq.gz
Supp. Data File 1.	DNA_SaminiABEmax_ABE1_OT29_T1	mini-T1-29_S355_L001_R1_001.fastq.gz	mini-T1-29_S355_L001_R2_001.fastq.gz
Supp. Data File 1.	DNA_SaminiABEmax_ABE1_OT29_T2	mini-T2-29_S357_L001_R1_001.fastq.gz	mini-T2-29_S357_L001_R2_001.fastq.gz
Supp. Data File 1.	DNA_SaminiABEmax_ABE1_OT29_T3	mini-T3-29_S359_L001_R1_001.fastq.gz	mini-T3-29_S359_L001_R2_001.fastq.gz
Supp. Data File 1.	DNA_SaminiABEmax_ABE1_OT30_T1	mini-T1-30_S356_L001_R1_001.fastq.gz	mini-T1-30_S356_L001_R2_001.fastq.gz
Supp. Data File 1.	DNA_SaminiABEmax_ABE1_OT30_T2	mini-T2-30_S358_L001_R1_001.fastq.gz	mini-T2-30_S358_L001_R2_001.fastq.gz
Supp. Data File 1.	DNA_SaminiABEmax_ABE1_OT30_T3	mini-T3-30_S360_L001_R1_001.fastq.gz	mini-T3-30_S360_L001_R2_001.fastq.gz
Supp. Data File 1.	DNA_SaminiABEmax_ABE11_OT1_T1	mini-T1-1_S271_L001_R1_001.fastq.gz	mini-T1-1_S271_L001_R2_001.fastq.gz
Supp. Data File 1.	DNA_SaminiABEmax_ABE11_OT1_T2	mini-T2-1_S279_L001_R1_001.fastq.gz	mini-T2-1_S279_L001_R2_001.fastq.gz
Supp. Data File 1.	DNA_SaminiABEmax_ABE11_OT1_T3	mini-T3-1_S287_L001_R1_001.fastq.gz	mini-T3-1_S287_L001_R2_001.fastq.gz
Supp. Data File 1.	DNA_SaminiABEmax_ABE11_OT10_T1	mini-T1-10_S296_L001_R1_001.fastq.gz	mini-T1-10_S296_L001_R2_001.fastq.gz
Supp. Data File 1.	DNA_SaminiABEmax_ABE11_OT10_T2	mini-T2-10_S298_L001_R1_001.fastq.gz	mini-T2-10_S298_L001_R2_001.fastq.gz
Supp. Data File 1.	DNA_SaminiABEmax_ABE11_OT10_T3	mini-T3-10_S300_L001_R1_001.fastq.gz	mini-T3-10_S300_L001_R2_001.fastq.gz
Supp. Data File 1.	DNA_SaminiABEmax_ABE11_OT2_T1	mini-T1-2_S272_L001_R1_001.fastq.gz	mini-T1-2_S272_L001_R2_001.fastq.gz
Supp. Data File 1.	DNA_SaminiABEmax_ABE11_OT2_T2	mini-T2-2_S280_L001_R1_001.fastq.gz	mini-T2-2_S280_L001_R2_001.fastq.gz
Supp. Data File 1.	DNA_SaminiABEmax_ABE11_OT2_T3	mini-T3-2_S288_L001_R1_001.fastq.gz	mini-T3-2_S288_L001_R2_001.fastq.gz
Supp. Data File 1.	DNA_SaminiABEmax_ABE11_OT3_T1	mini-T1-3_S273_L001_R1_001.fastq.gz	mini-T1-3_S273_L001_R2_001.fastq.gz
Supp. Data File 1.	DNA_SaminiABEmax_ABE11_OT3_T2	mini-T2-3_S281_L001_R1_001.fastq.gz	mini-T2-3_S281_L001_R2_001.fastq.gz
Supp. Data File 1.	DNA_SaminiABEmax_ABE11_OT3_T3	mini-T3-3_S289_L001_R1_001.fastq.gz	mini-T3-3_S289_L001_R2_001.fastq.gz
Supp. Data File 1.	DNA_SaminiABEmax_ABE11_OT4_T1	mini-T1-4_S274_L001_R1_001.fastq.gz	mini-T1-4_S274_L001_R2_001.fastq.gz
Supp. Data File 1.	DNA_SaminiABEmax_ABE11_OT4_T2	mini-T2-4_S282_L001_R1_001.fastq.gz	mini-T2-4_S282_L001_R2_001.fastq.gz
Supp. Data File 1.	DNA_SaminiABEmax_ABE11_OT4_T3	mini-T3-4_S290_L001_R1_001.fastq.gz	mini-T3-4_S290_L001_R2_001.fastq.gz
Supp. Data File 1.	DNA_SaminiABEmax_ABE11_OT5_T1	mini-T1-5_S275_L001_R1_001.fastq.gz	mini-T1-5_S275_L001_R2_001.fastq.gz
Supp. Data File 1.	DNA_SaminiABEmax_ABE11_OT5_T2	mini-T2-5_S283_L001_R1_001.fastq.gz	mini-T2-5_S283_L001_R2_001.fastq.gz
Supp. Data File 1.	DNA_SaminiABEmax_ABE11_OT5_T3	mini-T3-5_S291_L001_R1_001.fastq.gz	mini-T3-5_S291_L001_R2_001.fastq.gz
Supp. Data File 1.	DNA_SaminiABEmax_ABE11_OT6_T1	mini-T1-6_S276_L001_R1_001.fastq.gz	mini-T1-6_S276_L001_R2_001.fastq.gz
Supp. Data File 1.	DNA_SaminiABEmax_ABE11_OT6_T2	mini-T2-6_S284_L001_R1_001.fastq.gz	mini-T2-6_S284_L001_R2_001.fastq.gz
Supp. Data File 1.	DNA_SaminiABEmax_ABE11_OT6_T3	mini-T3-6_S292_L001_R1_001.fastq.gz	mini-T3-6_S292_L001_R2_001.fastq.gz
Supp. Data File 1.	DNA_SaminiABEmax_ABE11_OT7_T1	mini-T1-7_S277_L001_R1_001.fastq.gz	mini-T1-7_S277_L001_R2_001.fastq.gz
Supp. Data File 1.	DNA_SaminiABEmax_ABE11_OT7_T2	mini-T2-7_S285_L001_R1_001.fastq.gz	mini-T2-7_S285_L001_R2_001.fastq.gz
Supp. Data File 1.	DNA_SaminiABEmax_ABE11_OT7_T3	mini-T3-7_S293_L001_R1_001.fastq.gz	mini-T3-7_S293_L001_R2_001.fastq.gz
Supp. Data File 1.	DNA_SaminiABEmax_ABE11_OT8_T1	mini-T1-8_S278_L001_R1_001.fastq.gz	mini-T1-8_S278_L001_R2_001.fastq.gz
Supp. Data File 1.	DNA_SaminiABEmax_ABE11_OT8_T2	mini-T2-8_S286_L001_R1_001.fastq.gz	mini-T2-8_S286_L001_R2_001.fastq.gz
Supp. Data File 1.	DNA_SaminiABEmax_ABE11_OT8_T3	mini-T3-8_S294_L001_R1_001.fastq.gz	mini-T3-8_S294_L001_R2_001.fastq.gz
Supp. Data File 1.	DNA_SaminiABEmax_ABE11_OT9_T1	mini-T1-9_S295_L001_R1_001.fastq.gz	mini-T1-9_S295_L001_R2_001.fastq.gz
Supp. Data File 1.	DNA_SaminiABEmax_ABE11_OT9_T2	mini-T2-9_S297_L001_R1_001.fastq.gz	mini-T2-9_S297_L001_R2_001.fastq.gz
Supp. Data File 1.	DNA_SaminiABEmax_ABE11_OT9_T3	mini-T3-9_S299_L001_R1_001.fastq.gz	mini-T3-9_S299_L001_R2_001.fastq.gz
Supp. Data File 1.	DNA_SaminiABEmax_ABE8_OT11_T1	mini-T1-11_S301_L001_R1_001.fastq.gz	mini-T1-11_S301_L001_R2_001.fastq.gz
Supp. Data File 1.	DNA_SaminiABEmax_ABE8_OT11_T2	mini-T2-11_S309_L001_R1_001.fastq.gz	mini-T2-11_S309_L001_R2_001.fastq.gz
Supp. Data File 1.	DNA_SaminiABEmax_ABE8_OT11_T3	mini-T3-11_S317_L001_R1_001.fastq.gz	mini-T3-11_S317_L001_R2_001.fastq.gz
Supp. Data File 1.	DNA_SaminiABEmax_ABE8_OT12_T1	mini-T1-12_S302_L001_R1_001.fastq.gz	mini-T1-12_S302_L001_R2_001.fastq.gz
Supp. Data File 1.	DNA_SaminiABEmax_ABE8_OT12_T2	mini-T2-12_S310_L001_R1_001.fastq.gz	mini-T2-12_S310_L001_R2_001.fastq.gz
Supp. Data File 1.	DNA_SaminiABEmax_ABE8_OT12_T3	mini-T3-12_S318_L001_R1_001.fastq.gz	mini-T3-12_S318_L001_R2_001.fastq.gz
Supp. Data File 1.	DNA_SaminiABEmax_ABE8_OT13_T1	mini-T1-13_S303_L001_R1_001.fastq.gz	mini-T1-13_S303_L001_R2_001.fastq.gz
Supp. Data File 1.	DNA_SaminiABEmax_ABE8_OT13_T2	mini-T2-13_S311_L001_R1_001.fastq.gz	mini-T2-13_S311_L001_R2_001.fastq.gz
Supp. Data File 1.	DNA_SaminiABEmax_ABE8_OT13_T3	mini-T3-13_S319_L001_R1_001.fastq.gz	mini-T3-13_S319_L001_R2_001.fastq.gz
Supp. Data File 1.	DNA_SaminiABEmax_ABE8_OT14_T1	mini-T1-14_S304_L001_R1_001.fastq.gz	mini-T1-14_S304_L001_R2_001.fastq.gz
Supp. Data File 1.	DNA_SaminiABEmax_ABE8_OT14_T2	mini-T2-14_S312_L001_R1_001.fastq.gz	mini-T2-14_S312_L001_R2_001.fastq.gz
Supp. Data File 1.	DNA_SaminiABEmax_ABE8_OT14_T3	mini-T3-14_S320_L001_R1_001.fastq.gz	mini-T3-14_S320_L001_R2_001.fastq.gz
Supp. Data File 1.	DNA_SaminiABEmax_ABE8_OT15_T1	mini-T1-15_S305_L001_R1_001.fastq.gz	mini-T1-15_S305_L001_R2_001.fastq.gz
Supp. Data File 1.	DNA_SaminiABEmax_ABE8_OT15_T2	mini-T2-15_S313_L001_R1_001.fastq.gz	mini-T2-15_S313_L001_R2_001.fastq.gz
Supp. Data File 1.	DNA_SaminiABEmax_ABE8_OT15_T3	mini-T3-15_S321_L001_R1_001.fastq.gz	mini-T3-15_S321_L001_R2_001.fastq.gz
Supp. Data File 1.	DNA_SaminiABEmax_ABE8_OT16_T1	mini-T1-16_S306_L001_R1_001.fastq.gz	mini-T1-16_S306_L001_R2_001.fastq.gz
Supp. Data File 1.	DNA_SaminiABEmax_ABE8_OT16_T2	mini-T2-16_S314_L001_R1_001.fastq.gz	mini-T2-16_S314_L001_R2_001.fastq.gz
Supp. Data File 1.	DNA_SaminiABEmax_ABE8_OT16_T3	mini-T3-16_S322_L001_R1_001.fastq.gz	mini-T3-16_S322_L001_R2_001.fastq.gz
Supp. Data File 1.	DNA_SaminiABEmax_ABE8_OT17_T1	mini-T1-17_S307_L001_R1_001.fastq.gz	mini-T1-17_S307_L001_R2_001.fastq.gz
Supp. Data File 1.	DNA_SaminiABEmax_ABE8_OT17_T2	mini-T2-17_S315_L001_R1_001.fastq.gz	mini-T2-17_S315_L001_R2_001.fastq.gz
Supp. Data File 1.	DNA_SaminiABEmax_ABE8_OT17_T3	mini-T3-17_S323_L001_R1_001.fastq.gz	mini-T3-17_S323_L001_R2_001.fastq.gz
Supp. Data File 1.	DNA_SaminiABEmax_ABE8_OT18_T1	mini-T1-18_S308_L001_R1_001.fastq.gz	mini-T1-18_S308_L001_R2_001.fastq.gz
Supp. Data File 1.	DNA_SaminiABEmax_ABE8_OT18_T2	mini-T2-18_S316_L001_R1_001.fastq.gz	mini-T2-18_S316_L001_R2_001.fastq.gz
Supp. Data File 1.	DNA_SaminiABEmax_ABE8_OT18_T3	mini-T3-18_S324_L001_R1_001.fastq.gz	mini-T3-18_S324_L001_R2_001.fastq.gz
Supp. Data File 1.	DNA_SaminiABEmax_ABE8_OT19_T1	mini-T1-19_S325_L001_R1_001.fastq.gz	mini-T1-19_S325_L001_R2_001.fastq.gz
Supp. Data File 1.	DNA_SaminiABEmax_ABE8_OT19_T2	mini-T2-19_S327_L001_R1_001.fastq.gz	mini-T2-19_S327_L001_R2_001.fastq.gz
Supp. Data File 1.	DNA_SaminiABEmax_ABE8_OT19_T3	mini-T3-19_S329_L001_R1_001.fastq.gz	mini-T3-19_S329_L001_R2_001.fastq.gz
Supp. Data File 1.	DNA_SaminiABEmax_ABE8_OT20_T1	mini-T1-20_S326_L001_R1_001.fastq.gz	mini-T1-20_S326_L001_R2_001.fastq.gz
Supp. Data File 1.	DNA_SaminiABEmax_ABE8_OT20_T2	mini-T2-20_S328_L001_R1_001.fastq.gz	mini-T2-20_S328_L001_R2_001.fastq.gz
Supp. Data File 1.	DNA_SaminiABEmax_ABE8_OT20_T3	mini-T3-20_S330_L001_R1_001.fastq.gz	mini-T3-20_S330_L001_R2_001.fastq.gz

## Sheet: Fig. 2b
Fig. 2b
Construct	Nucleotide_pos	Percent A-to-G	Locus		Construct	Nucleotide_pos	Percent A-to-G	Locus
mock	A4	0.051458	YFP		CP1029_N_ABEmax	A5	2.96572	ABE16
mock	A4	0.0212352	YFP		CP1029_N_miniABEmax	A5	1.66497	ABE16
ABEmax	A4	9.54823	YFP		CP1029_N_ABEmax	A5	23.5843	ABE16
ABEmax	A4	12.7248	YFP		CP1029_N_C_ABEmax	A5	9.90479	ABE16
ABEmax	A4	9.49601	YFP		miniABEmax	A5	12.4601	ABE16
CP1029_C_ABEmax	A4	0.399881	YFP		CP1029_N_C_ABEmax	A5	13.5425	ABE16
CP1029_C_ABEmax	A4	1.04513	YFP		CP1029_N_miniABEmax	A5	0.578556	ABE16
CP1029_C_ABEmax	A4	0.294646	YFP		CP1029_N_ABEmax	A5	23.854	ABE16
CP1029_C_miniABEmax	A4	0.0292792	YFP		CP1029_N_miniABEmax	A5	1.8588	ABE16
CP1029_C_miniABEmax	A4	0.149358	YFP		ID1058_ABEmax	A5	13.1973	ABE16
CP1029_C_miniABEmax	A4	0.11964	YFP		CP1029_C_miniABEmax	A5	0.479233	ABE16
CP1029_N_ABEmax	A4	0.023015	YFP		ID1058_ABEmax	A5	27.6854	ABE16
CP1029_N_ABEmax	A4	1.33704	YFP		ID1058_miniABEmax	A5	0.806664	ABE16
CP1029_N_ABEmax	A4	0.69135	YFP		ABEmax	A5	47.5506	ABE16
CP1029_N_C_ABEmax	A4	0.7876	YFP		ID1058_miniABEmax	A5	0.621986	ABE16
CP1029_N_C_ABEmax	A4	1.6765	YFP		miniABEmax	A5	6.32449	ABE16
CP1029_N_C_ABEmax	A4	1.59313	YFP		CP1029_N_C_ABEmax	A5	14.1313	ABE16
CP1029_N_miniABEmax	A4	0.0231036	YFP		miniABEmax	A5	11.1017	ABE16
CP1029_N_miniABEmax	A4	0.156311	YFP		mock	A7	0.0106731	ABE16
CP1029_N_miniABEmax	A4	0.385826	YFP		mock	A7	0.0455498	ABE16
ID1058_ABEmax	A4	1.18691	YFP		mock	A7	0.0320485	ABE16
ID1058_ABEmax	A4	1.29442	YFP		ABEmax	A7	13.9829	ABE16
ID1058_ABEmax	A4	0.677836	YFP		ID1058_miniABEmax	A7	0.786774	ABE16
ID1058_miniABEmax	A4	0.0196941	YFP		ABEmax	A7	60.6776	ABE16
ID1058_miniABEmax	A4	0.201072	YFP		CP1029_C_ABEmax	A7	13.29	ABE16
ID1058_miniABEmax	A4	0.154962	YFP		CP1029_C_ABEmax	A7	15.7812	ABE16
miniABEmax	A4	0.687758	YFP		CP1029_C_ABEmax	A7	18.5038	ABE16
miniABEmax	A4	1.47249	YFP		CP1029_C_miniABEmax	A7	0.904755	ABE16
miniABEmax	A4	0.958584	YFP		ID1058_ABEmax	A7	33.4584	ABE16
mock	A5	0.051458	YFP		CP1029_C_miniABEmax	A7	1.03575	ABE16
mock	A5	0.0212352	YFP		CP1029_N_ABEmax	A7	3.70343	ABE16
ABEmax	A5	31.9502	YFP		CP1029_N_miniABEmax	A7	3.88917	ABE16
ABEmax	A5	52.5215	YFP		CP1029_N_ABEmax	A7	30.4386	ABE16
ABEmax	A5	36.9002	YFP		CP1029_N_C_ABEmax	A7	13.2916	ABE16
CP1029_C_ABEmax	A5	4.48821	YFP		miniABEmax	A7	16.5285	ABE16
CP1029_C_ABEmax	A5	4.82185	YFP		CP1029_N_C_ABEmax	A7	19.6152	ABE16
CP1029_C_ABEmax	A5	2.99726	YFP		CP1029_N_miniABEmax	A7	0.668658	ABE16
CP1029_C_miniABEmax	A5	0.843239	YFP		CP1029_N_ABEmax	A7	33.0941	ABE16
CP1029_C_miniABEmax	A5	1.35418	YFP		CP1029_N_miniABEmax	A7	3.68603	ABE16
CP1029_C_miniABEmax	A5	0.639324	YFP		ID1058_ABEmax	A7	15.9228	ABE16
CP1029_N_ABEmax	A5	0.0172612	YFP		CP1029_C_miniABEmax	A7	0.900378	ABE16
CP1029_N_ABEmax	A5	7.85015	YFP		ID1058_ABEmax	A7	33.7134	ABE16
CP1029_N_ABEmax	A5	4.76113	YFP		ID1058_miniABEmax	A7	0.938595	ABE16
CP1029_N_C_ABEmax	A5	3.30121	YFP		ABEmax	A7	57.8991	ABE16
CP1029_N_C_ABEmax	A5	5.68147	YFP		ID1058_miniABEmax	A7	0.833291	ABE16
CP1029_N_C_ABEmax	A5	5.75337	YFP		miniABEmax	A7	9.41402	ABE16
CP1029_N_miniABEmax	A5	0.0924143	YFP		CP1029_N_C_ABEmax	A7	20.8645	ABE16
CP1029_N_miniABEmax	A5	1.34818	YFP		miniABEmax	A7	13.8993	ABE16
CP1029_N_miniABEmax	A5	3.03416	YFP		mock	A8	0.0426925	ABE16
ID1058_ABEmax	A5	13.4288	YFP		mock	A8	0.00910996	ABE16
ID1058_ABEmax	A5	11.3452	YFP		mock	A8	0.029912	ABE16
ID1058_ABEmax	A5	9.27868	YFP		ABEmax	A8	1.18337	ABE16
ID1058_miniABEmax	A5	1.37859	YFP		ID1058_miniABEmax	A8	0.179265	ABE16
ID1058_miniABEmax	A5	1.30697	YFP		ABEmax	A8	7.47358	ABE16
ID1058_miniABEmax	A5	1.30309	YFP		CP1029_C_ABEmax	A8	0.826514	ABE16
miniABEmax	A5	8.25908	YFP		CP1029_C_ABEmax	A8	1.16923	ABE16
miniABEmax	A5	13.2642	YFP		CP1029_C_ABEmax	A8	1.49877	ABE16
miniABEmax	A5	12.2445	YFP		CP1029_C_miniABEmax	A8	0.0264991	ABE16
					ID1058_ABEmax	A8	15.4374	ABE16
					CP1029_C_miniABEmax	A8	0.0790159	ABE16
					CP1029_N_ABEmax	A8	0.391207	ABE16
					CP1029_N_miniABEmax	A8	0.571937	ABE16
					CP1029_N_ABEmax	A8	6.50861	ABE16
					CP1029_N_C_ABEmax	A8	1.30264	ABE16
					miniABEmax	A8	2.97156	ABE16
					CP1029_N_C_ABEmax	A8	1.28806	ABE16
					CP1029_N_miniABEmax	A8	0.199175	ABE16
					CP1029_N_ABEmax	A8	6.51387	ABE16
					CP1029_N_miniABEmax	A8	0.402956	ABE16
					ID1058_ABEmax	A8	7.26794	ABE16
					CP1029_C_miniABEmax	A8	0.101656	ABE16
					ID1058_ABEmax	A8	14.5739	ABE16
					ID1058_miniABEmax	A8	0.188473	ABE16
					ABEmax	A8	5.25811	ABE16
					ID1058_miniABEmax	A8	0.161887	ABE16
					miniABEmax	A8	1.62103	ABE16
					CP1029_N_C_ABEmax	A8	1.80501	ABE16
					miniABEmax	A8	2.32492	ABE16
					mock	A9	0.0177885	ABE16
					mock	A9	0.00910996	ABE16
					mock	A9	0.0341851	ABE16
					ABEmax	A9	0.457126	ABE16
					ID1058_miniABEmax	A9	0.0398367	ABE16
					ABEmax	A9	2.67265	ABE16
					CP1029_C_ABEmax	A9	0.61269	ABE16
					CP1029_C_ABEmax	A9	0.382906	ABE16
					CP1029_C_ABEmax	A9	0.494685	ABE16
					CP1029_C_miniABEmax	A9	0.0151423	ABE16
					ID1058_ABEmax	A9	8.70497	ABE16
					CP1029_C_miniABEmax	A9	0.0448469	ABE16
					CP1029_N_ABEmax	A9	0.655738	ABE16
					CP1029_N_miniABEmax	A9	0.559227	ABE16
					CP1029_N_ABEmax	A9	6.06332	ABE16
					CP1029_N_C_ABEmax	A9	1.40685	ABE16
					miniABEmax	A9	1.06492	ABE16
					CP1029_N_C_ABEmax	A9	1.07338	ABE16
					CP1029_N_miniABEmax	A9	0.0995874	ABE16
					CP1029_N_ABEmax	A9	6.48975	ABE16
					CP1029_N_miniABEmax	A9	0.573795	ABE16
					ID1058_ABEmax	A9	3.89291	ABE16
					CP1029_C_miniABEmax	A9	0.0435667	ABE16
					ID1058_ABEmax	A9	8.81855	ABE16
					ID1058_miniABEmax	A9	0.203551	ABE16
					ABEmax	A9	2.16792	ABE16
					ID1058_miniABEmax	A9	0.0766832	ABE16
					miniABEmax	A9	0.493048	ABE16
					CP1029_N_C_ABEmax	A9	1.04501	ABE16
					miniABEmax	A9	0.823061	ABE16

## Sheet: Fig. 3a
Figure 3a
ABEsite 1					ABEsite 3					ABEsite 4						ABEsite 5					ABEsite 7				ABEsite 8						ABEsite 9					ABEsite 11					HEKsite 4					ABEsite 17
	Construct	Nucleotide	Percent A-to-G			Construct	Nucleotide	Percent A-to-G			Construct	Nucleotide	Percent A-to-G			Construct	Nucleotide	Percent A-to-G			Construct	Nucleotide	Percent A-to-G			Construct	Nucleotide	Percent A-to-G			Construct	Nucleotide	Percent A-to-G			Construct	Nucleotide	Percent A-to-G			Construct	Nucleotide	Percent A-to-G			Construct	Nucleotide	Percent A-to-G
1	Sa-I744	A4	1.39383		1	Sa-I744	A6	8.99022		1	Sa-I744	A3	0.437175		1	Sa-I744	A4	0.166272		1	Sa-I744	A2	0.128685		1	Sa-I744	A9	19.8419		1	Sa-I744	A5	1.5671		1	Sa-I744	A4	1.79721		1	Sa-I744	A5	1.546		1	Sa-I744	A1	0.211398
2	SaCas9-ABEmax	A4	1.3178		2	Sa-I744	A6	9.46182		2	SaCas9-ABEmax	A3	0.326771		2	SaCas9-ABEmax	A4	0.0329727		2	SaCas9-ABEmax	A2	0.301044		2	SaCas9-ABEmax	A9	15.8159		2	SaCas9-ABEmax	A5	0.575842		2	SaCas9-ABEmax	A4	1.28711		2	SaCas9-ABEmax	A5	0.0298109		2	SaCas9-ABEmax	A1	0.153412
3	SaCas9-miniABEmax(V82G)	A4	0.662175		3	Sa-I744	A6	9.37869		3	SaCas9-miniABEmax(V82G)	A3	0.429009		3	SaCas9-miniABEmax(V82G)	A4	0.0714197		3	SaCas9-miniABEmax(V82G)	A2	0.113785		3	SaCas9-miniABEmax(V82G)	A9	14.9527		3	SaCas9-miniABEmax(V82G)	A5	0.477783		3	SaCas9-miniABEmax(V82G)	A4	1.36989		3	SaCas9-miniABEmax(V82G)	A5	0.292022		3	SaCas9-miniABEmax(V82G)	A1	0.204761
4	mock	A4	0.0242623		4	Sa-I744	A7	13.2594		4	mock	A3	0.145237		4	mock	A4	0.0344351		4	mock	A2	0.0207314		4	mock	A9	0.057066		4	mock	A5	0.0170435		4	mock	A4	0.195289		4	mock	A5	0.0419779		4	mock	A1	0.0186425
5	Sa-I744	A4	2.09969		5	Sa-I744	A7	13.0445		5	Sa-I744	A3	0.64151		5	Sa-I744	A4	0.216137		5	Sa-I744	A2	0.157625		5	Sa-I744	A9	23.2085		5	Sa-I744	A5	1.89565		5	Sa-I744	A4	1.47912		5	Sa-I744	A5	1.88389		5	Sa-I744	A1	0.140563
6	SaCas9-ABEmax	A4	1.4487		6	Sa-I744	A7	13.9299		6	SaCas9-ABEmax	A3	1.63016		6	SaCas9-ABEmax	A4	0.0542572		6	SaCas9-ABEmax	A2	0.291505		6	SaCas9-ABEmax	A9	18.1805		6	SaCas9-ABEmax	A5	0.428991		6	SaCas9-ABEmax	A4	1.65031		6	SaCas9-ABEmax	A5	0.121825		6	SaCas9-ABEmax	A1	0.134446
7	SaCas9-miniABEmax(V82G)	A4	0.996085		7	Sa-I744	A11	12.3001		7	SaCas9-miniABEmax(V82G)	A3	1.19291		7	SaCas9-miniABEmax(V82G)	A4	0.0563577		7	SaCas9-miniABEmax(V82G)	A2	0.221224		7	SaCas9-miniABEmax(V82G)	A9	17.2692		7	SaCas9-miniABEmax(V82G)	A5	0.811858		7	SaCas9-miniABEmax(V82G)	A4	1.49607		7	SaCas9-miniABEmax(V82G)	A5	0.446393		7	SaCas9-miniABEmax(V82G)	A1	0.201859
8	mock	A4	0.0260532		8	Sa-I744	A11	12.0577		8	mock	A3	0.0617181		8	mock	A4	0.0338019		8	mock	A2	0.0244284		8	mock	A9	0.0503317		8	mock	A5	0.0217612		8	mock	A4	0.147878		8	mock	A5	0.0481391		8	mock	A1	0.0188939
9	Sa-I744	A4	1.90553		9	Sa-I744	A11	12.6607		9	Sa-I744	A3	1.39585		9	Sa-I744	A4	0.114937		9	Sa-I744	A2	0.199852		9	Sa-I744	A9	25.4423		9	Sa-I744	A5	2.31082		9	Sa-I744	A4	2.20291		9	Sa-I744	A5	2.06259		9	Sa-I744	A1	0.366459
10	SaCas9-ABEmax	A4	1.28995		10	Sa-I744	A13	5.20569		10	SaCas9-ABEmax	A3	1.38148		10	SaCas9-ABEmax	A4	0.0278792		10	SaCas9-ABEmax	A2	0.234664		10	SaCas9-ABEmax	A9	16.1869		10	SaCas9-ABEmax	A5	0.422545		10	SaCas9-ABEmax	A4	1.16575		10	SaCas9-ABEmax	A5	0.0677518		10	SaCas9-ABEmax	A1	0.147293
11	SaCas9-miniABEmax(V82G)	A4	1.06305		11	Sa-I744	A13	5.18916		11	SaCas9-miniABEmax(V82G)	A3	1.66658		11	SaCas9-miniABEmax(V82G)	A4	0.108333		11	SaCas9-miniABEmax(V82G)	A2	0.059625		11	SaCas9-miniABEmax(V82G)	A9	17.4782		11	SaCas9-miniABEmax(V82G)	A5	1.09837		11	SaCas9-miniABEmax(V82G)	A4	1.77989		11	SaCas9-miniABEmax(V82G)	A5	0.374813		11	SaCas9-miniABEmax(V82G)	A1	0.71444
12	mock	A4	0.0185386		12	Sa-I744	A13	6.16579		12	mock	A3	0.235491		12	mock	A4	0.0326826		12	mock	A2	0.0265284		12	mock	A9	0.0590631		12	mock	A5	0.0161248		12	mock	A4	0.103602		12	mock	A5	0.0487006		12	mock	A1	0.0329777
13	Sa-I744	A5	4.41265		13	Sa-I744	A15	3.78025		13	Sa-I744	A4	0.668729		13	Sa-I744	A6	0.55058		13	Sa-I744	A4	1.46921		13	Sa-I744	A12	10.1787		13	Sa-I744	A7	2.75141		13	Sa-I744	A8	36.839		13	Sa-I744	A9	16.7418		13	Sa-I744	A5	5.01885
14	SaCas9-ABEmax	A5	1.4526		14	Sa-I744	A15	3.15047		14	SaCas9-ABEmax	A4	0.538824		14	SaCas9-ABEmax	A6	0.0391071		14	SaCas9-ABEmax	A4	0.34405		14	SaCas9-ABEmax	A12	12.6853		14	SaCas9-ABEmax	A7	0.770088		14	SaCas9-ABEmax	A8	23.4855		14	SaCas9-ABEmax	A9	1.56586		14	SaCas9-ABEmax	A5	6.54313
15	SaCas9-miniABEmax(V82G)	A5	1.09979		15	Sa-I744	A15	3.65838		15	SaCas9-miniABEmax(V82G)	A4	0.853799		15	SaCas9-miniABEmax(V82G)	A6	0.0913349		15	SaCas9-miniABEmax(V82G)	A4	0.340228		15	SaCas9-miniABEmax(V82G)	A12	8.89225		15	SaCas9-miniABEmax(V82G)	A7	0.770823		15	SaCas9-miniABEmax(V82G)	A8	21.0318		15	SaCas9-miniABEmax(V82G)	A9	1.94147		15	SaCas9-miniABEmax(V82G)	A5	6.92446
16	mock	A5	0.0187482		16	Sa-I744	A17	0.410525		16	mock	A4	0.501583		16	mock	A6	0.020661		16	mock	A4	0.0267326		16	mock	A12	0.0422711		16	mock	A7	0.0255652		16	mock	A8	0.114746		16	mock	A9	0.0604976		16	mock	A5	0.0301149
17	Sa-I744	A5	4.99783		17	Sa-I744	A17	0.343687		17	Sa-I744	A4	0.830881		17	Sa-I744	A6	0.746577		17	Sa-I744	A4	1.9387		17	Sa-I744	A12	12.4095		17	Sa-I744	A7	3.76096		17	Sa-I744	A8	35.043		17	Sa-I744	A9	17.8445		17	Sa-I744	A5	3.31045
18	SaCas9-ABEmax	A5	1.30425		18	Sa-I744	A17	0.387294		18	SaCas9-ABEmax	A4	1.88946		18	SaCas9-ABEmax	A6	0.0696435		18	SaCas9-ABEmax	A4	0.391402		18	SaCas9-ABEmax	A12	14.9451		18	SaCas9-ABEmax	A7	0.881975		18	SaCas9-ABEmax	A8	26.4338		18	SaCas9-ABEmax	A9	1.90183		18	SaCas9-ABEmax	A5	4.36416
19	SaCas9-miniABEmax(V82G)	A5	1.65916		19	Sa-I744	A19	0.0114035		19	SaCas9-miniABEmax(V82G)	A4	1.5748		19	SaCas9-miniABEmax(V82G)	A6	0.118272		19	SaCas9-miniABEmax(V82G)	A4	0.282579		19	SaCas9-miniABEmax(V82G)	A12	9.69923		19	SaCas9-miniABEmax(V82G)	A7	1.25421		19	SaCas9-miniABEmax(V82G)	A8	25.3884		19	SaCas9-miniABEmax(V82G)	A9	2.51373		19	SaCas9-miniABEmax(V82G)	A5	4.58057
20	mock	A5	0.0288698		20	Sa-I744	A19	0.0208295		20	mock	A4	0.21487		20	mock	A6	0.0176358		20	mock	A4	0.0277295		20	mock	A12	0.0549073		20	mock	A7	0.0227975		20	mock	A8	0.0996484		20	mock	A9	0.0481391		20	mock	A5	0.0580313
21	Sa-I744	A5	5.17724		21	Sa-I744	A19	0.0181828		21	Sa-I744	A4	1.72919		21	Sa-I744	A6	0.840371		21	Sa-I744	A4	1.62369		21	Sa-I744	A12	14.7351		21	Sa-I744	A7	4.89274		21	Sa-I744	A8	40.2532		21	Sa-I744	A9	20.6628		21	Sa-I744	A5	7.62955
22	SaCas9-ABEmax	A5	1.51061		22	Sa-I744	A20	0.0256578		22	SaCas9-ABEmax	A4	1.74621		22	SaCas9-ABEmax	A6	0.0613343		22	SaCas9-ABEmax	A4	0.415793		22	SaCas9-ABEmax	A12	13.8089		22	SaCas9-ABEmax	A7	0.762834		22	SaCas9-ABEmax	A8	21.4645		22	SaCas9-ABEmax	A9	1.73445		22	SaCas9-ABEmax	A5	6.83278
23	SaCas9-miniABEmax(V82G)	A5	1.53233		23	Sa-I744	A20	0.0364517		23	SaCas9-miniABEmax(V82G)	A4	2.39252		23	SaCas9-miniABEmax(V82G)	A6	0.164815		23	SaCas9-miniABEmax(V82G)	A4	0.40545		23	SaCas9-miniABEmax(V82G)	A12	10.9483		23	SaCas9-miniABEmax(V82G)	A7	1.60755		23	SaCas9-miniABEmax(V82G)	A8	23.98		23	SaCas9-miniABEmax(V82G)	A9	2.16902		23	SaCas9-miniABEmax(V82G)	A5	11.1366
24	mock	A5	0.0261721		24	Sa-I744	A20	0.0672764		24	mock	A4	0.472258		24	mock	A6	0.0232656		24	mock	A4	0.0232124		24	mock	A12	0.055537		24	mock	A7	0.0208279		24	mock	A8	0.12202		24	mock	A9	0.0797861		24	mock	A5	0.0382967
25	Sa-I744	A7	45.9534		25	Sa-I744	A21	0.0270833		25	Sa-I744	A8	6.41498		25	Sa-I744	A7	1.66586		25	Sa-I744	A5	4.1193		25	Sa-I744	A13	8.83295		25	Sa-I744	A8	1.2972		25	Sa-I744	A10	29.2159		25	Sa-I744	A11	5.42003		25	Sa-I744	A7	5.69591
26	SaCas9-ABEmax	A7	22.9509		26	Sa-I744	A21	0.0130185		26	SaCas9-ABEmax	A8	0.97336		26	SaCas9-ABEmax	A7	0.128823		26	SaCas9-ABEmax	A5	1.16441		26	SaCas9-ABEmax	A13	11.2548		26	SaCas9-ABEmax	A8	0.174707		26	SaCas9-ABEmax	A10	14.8066		26	SaCas9-ABEmax	A11	2.82576		26	SaCas9-ABEmax	A7	4.49277
27	SaCas9-miniABEmax(V82G)	A7	23.3768		27	Sa-I744	A21	0.0436387		27	SaCas9-miniABEmax(V82G)	A8	0.852393		27	SaCas9-miniABEmax(V82G)	A7	0.0824074		27	SaCas9-miniABEmax(V82G)	A5	0.786355		27	SaCas9-miniABEmax(V82G)	A13	7.93067		27	SaCas9-miniABEmax(V82G)	A8	0.210225		27	SaCas9-miniABEmax(V82G)	A10	8.4182		27	SaCas9-miniABEmax(V82G)	A11	1.13119		27	SaCas9-miniABEmax(V82G)	A7	4.41023
28	mock	A7	0.103666		28	SaCas9-ABEmax	A6	2.90937		28	mock	A8	0.169046		28	mock	A7	0.0325568		28	mock	A5	0.0267326		28	mock	A13	0.0619976		28	mock	A8	0.0279999		28	mock	A10	0.0937828		28	mock	A11	0.0407433		28	mock	A7	0.0401532
29	Sa-I744	A7	53.6368		29	SaCas9-ABEmax	A6	2.23471		29	Sa-I744	A8	8.31321		29	Sa-I744	A7	2.46017		29	Sa-I744	A5	5.74306		29	Sa-I744	A13	11.0088		29	Sa-I744	A8	1.87245		29	Sa-I744	A10	27.3909		29	Sa-I744	A11	5.56007		29	Sa-I744	A7	4.06552
30	SaCas9-ABEmax	A7	23.3312		30	SaCas9-ABEmax	A6	2.60574		30	SaCas9-ABEmax	A8	2.17415		30	SaCas9-ABEmax	A7	0.151434		30	SaCas9-ABEmax	A5	0.925281		30	SaCas9-ABEmax	A13	13.6522		30	SaCas9-ABEmax	A8	0.358932		30	SaCas9-ABEmax	A10	14.5215		30	SaCas9-ABEmax	A11	2.97288		30	SaCas9-ABEmax	A7	3.01543
31	SaCas9-miniABEmax(V82G)	A7	31.671		31	SaCas9-ABEmax	A7	8.19849		31	SaCas9-miniABEmax(V82G)	A8	1.46648		31	SaCas9-miniABEmax(V82G)	A7	0.18733		31	SaCas9-miniABEmax(V82G)	A5	1.03007		31	SaCas9-miniABEmax(V82G)	A13	9.66495		31	SaCas9-miniABEmax(V82G)	A8	0.396955		31	SaCas9-miniABEmax(V82G)	A10	9.72187		31	SaCas9-miniABEmax(V82G)	A11	1.66369		31	SaCas9-miniABEmax(V82G)	A7	2.98097
32	mock	A7	0.115479		32	SaCas9-ABEmax	A7	8.78986		32	mock	A8	0.0647658		32	mock	A7	0.0455591		32	mock	A5	0.0270693		32	mock	A13	0.0693968		32	mock	A8	0.0259062		32	mock	A10	0.0753342		32	mock	A11	0.0434196		32	mock	A7	0.0377878
33	Sa-I744	A7	55.5099		33	SaCas9-ABEmax	A7	7.22321		33	Sa-I744	A8	8.56782		33	Sa-I744	A7	2.55776		33	Sa-I744	A5	5.50152		33	Sa-I744	A13	12.7842		33	Sa-I744	A8	2.10872		33	Sa-I744	A10	31.9865		33	Sa-I744	A11	6.27189		33	Sa-I744	A7	8.82505
34	SaCas9-ABEmax	A7	21.8179		34	SaCas9-ABEmax	A11	11.2336		34	SaCas9-ABEmax	A8	1.67051		34	SaCas9-ABEmax	A7	0.111517		34	SaCas9-ABEmax	A5	0.868169		34	SaCas9-ABEmax	A13	12.8044		34	SaCas9-ABEmax	A8	0.206202		34	SaCas9-ABEmax	A10	14.718		34	SaCas9-ABEmax	A11	3.15215		34	SaCas9-ABEmax	A7	5.05094
35	SaCas9-miniABEmax(V82G)	A7	32.0908		35	SaCas9-ABEmax	A11	11.4263		35	SaCas9-miniABEmax(V82G)	A8	2.32338		35	SaCas9-miniABEmax(V82G)	A7	0.243519		35	SaCas9-miniABEmax(V82G)	A5	0.834749		35	SaCas9-miniABEmax(V82G)	A13	9.8437		35	SaCas9-miniABEmax(V82G)	A8	0.389208		35	SaCas9-miniABEmax(V82G)	A10	10.1001		35	SaCas9-miniABEmax(V82G)	A11	1.47155		35	SaCas9-miniABEmax(V82G)	A7	7.54649
36	mock	A7	0.119592		36	SaCas9-ABEmax	A11	10.7662		36	mock	A8	0.285908		36	mock	A7	0.0404378		36	mock	A5	0.0270811		36	mock	A13	0.0625893		36	mock	A8	0.030234		36	mock	A10	0.0805796		36	mock	A11	0.0435197		36	mock	A7	0.0393604
37	Sa-I744	A13	22.9621		37	SaCas9-ABEmax	A13	5.77262		37	Sa-I744	A9	8.53787		37	Sa-I744	A8	6.78813		37	Sa-I744	A7	17.9258		37	Sa-I744	A15	2.663		37	Sa-I744	A9	2.67957		37	Sa-I744	A12	33.7831		37	Sa-I744	A18	0.0275883
38	SaCas9-ABEmax	A13	19.4802		38	SaCas9-ABEmax	A13	5.92151		38	SaCas9-ABEmax	A9	1.25378		38	SaCas9-ABEmax	A8	0.276817		38	SaCas9-ABEmax	A7	17.4759		38	SaCas9-ABEmax	A15	3.15975		38	SaCas9-ABEmax	A9	1.02295		38	SaCas9-ABEmax	A12	40.2582		38	SaCas9-ABEmax	A18	0.0251039
39	SaCas9-miniABEmax(V82G)	A13	8.84765		39	SaCas9-ABEmax	A13	5.84469		39	SaCas9-miniABEmax(V82G)	A9	1.45301		39	SaCas9-miniABEmax(V82G)	A8	0.283619		39	SaCas9-miniABEmax(V82G)	A7	13.59		39	SaCas9-miniABEmax(V82G)	A15	1.71601		39	SaCas9-miniABEmax(V82G)	A9	0.549981		39	SaCas9-miniABEmax(V82G)	A12	23.866		39	SaCas9-miniABEmax(V82G)	A18	0.0240678
40	mock	A13	0.0601044		40	SaCas9-ABEmax	A15	2.61591		40	mock	A9	0.437298		40	mock	A8	0.0250437		40	mock	A7	0.0512829		40	mock	A15	0.0225446		40	mock	A9	0.0340869		40	mock	A12	0.105919		40	mock	A18	0.0197543
41	Sa-I744	A13	27.123		41	SaCas9-ABEmax	A15	2.16682		41	Sa-I744	A9	10.0043		41	Sa-I744	A8	9.70981		41	Sa-I744	A7	24.4327		41	Sa-I744	A15	3.31284		41	Sa-I744	A9	3.21948		41	Sa-I744	A12	32.5692		41	Sa-I744	A18	0.0339839
42	SaCas9-ABEmax	A13	20.1033		42	SaCas9-ABEmax	A15	2.51888		42	SaCas9-ABEmax	A9	2.40444		42	SaCas9-ABEmax	A8	0.33607		42	SaCas9-ABEmax	A7	16.746		42	SaCas9-ABEmax	A15	3.53834		42	SaCas9-ABEmax	A9	0.883894		42	SaCas9-ABEmax	A12	41.5753		42	SaCas9-ABEmax	A18	0.0456845
43	SaCas9-miniABEmax(V82G)	A13	13.1516		43	SaCas9-ABEmax	A17	0.486292		43	SaCas9-miniABEmax(V82G)	A9	2.56218		43	SaCas9-miniABEmax(V82G)	A8	0.439749		43	SaCas9-miniABEmax(V82G)	A7	18.3417		43	SaCas9-miniABEmax(V82G)	A15	2.13988		43	SaCas9-miniABEmax(V82G)	A9	0.820304		43	SaCas9-miniABEmax(V82G)	A12	30.4884		43	SaCas9-miniABEmax(V82G)	A18	0.0221614
44	mock	A13	0.0704141		44	SaCas9-ABEmax	A17	0.256473		44	mock	A9	0.245348		44	mock	A8	0.0271885		44	mock	A7	0.0620614		44	mock	A15	0.0228781		44	mock	A9	0.0196887		44	mock	A12	0.117187		44	mock	A18	0.0235976
45	Sa-I744	A13	27.61		45	SaCas9-ABEmax	A17	0.236758		45	Sa-I744	A9	11.271		45	Sa-I744	A8	9.71133		45	Sa-I744	A7	21.0892		45	Sa-I744	A15	4.20703		45	Sa-I744	A9	4.44517		45	Sa-I744	A12	36.9996		45	Sa-I744	A18	0.0495483
46	SaCas9-ABEmax	A13	19.671		46	SaCas9-ABEmax	A19	0.0139739		46	SaCas9-ABEmax	A9	2.25372		46	SaCas9-ABEmax	A8	0.240691		46	SaCas9-ABEmax	A7	17.3723		46	SaCas9-ABEmax	A15	3.16992		46	SaCas9-ABEmax	A9	0.593816		46	SaCas9-ABEmax	A12	36.0327		46	SaCas9-ABEmax	A18	0.0237131
47	SaCas9-miniABEmax(V82G)	A13	13.9868		47	SaCas9-ABEmax	A19	0.011315		47	SaCas9-miniABEmax(V82G)	A9	3.63335		47	SaCas9-miniABEmax(V82G)	A8	0.626852		47	SaCas9-miniABEmax(V82G)	A7	17.7543		47	SaCas9-miniABEmax(V82G)	A15	2.42374		47	SaCas9-miniABEmax(V82G)	A9	1.20469		47	SaCas9-miniABEmax(V82G)	A12	27.6664		47	SaCas9-miniABEmax(V82G)	A18	0.0211851
48	mock	A13	0.0690653		48	SaCas9-ABEmax	A19	0.0154103		48	mock	A9	0.517569		48	mock	A8	0.0282511		48	mock	A7	0.0569256		48	mock	A15	0.0290908		48	mock	A9	0.0275465		48	mock	A12	0.125858		48	mock	A18	0.027977
49	Sa-I744	A14	4.59483		49	SaCas9-ABEmax	A20	0.0279478		49	Sa-I744	A10	13.319		49	Sa-I744	A13	0.607049		49	Sa-I744	A10	14.6956		49	Sa-I744	A21	0.0128171		49	Sa-I744	A10	2.92793		49	Sa-I744	A13	7.43082		49	Sa-I744	A19	0.0318326
50	SaCas9-ABEmax	A14	3.12284		50	SaCas9-ABEmax	A20	0.0245158		50	SaCas9-ABEmax	A10	1.58055		50	SaCas9-ABEmax	A13	0.0835819		50	SaCas9-ABEmax	A10	7.96832		50	SaCas9-ABEmax	A21	0.0290855		50	SaCas9-ABEmax	A10	1.0264		50	SaCas9-ABEmax	A13	5.44203		50	SaCas9-ABEmax	A19	0.018828
51	SaCas9-miniABEmax(V82G)	A14	0.985449		51	SaCas9-ABEmax	A20	0.0238159		51	SaCas9-miniABEmax(V82G)	A10	1.96922		51	SaCas9-miniABEmax(V82G)	A13	0.278125		51	SaCas9-miniABEmax(V82G)	A10	7.57064		51	SaCas9-miniABEmax(V82G)	A21	0.0260148		51	SaCas9-miniABEmax(V82G)	A10	0.865318		51	SaCas9-miniABEmax(V82G)	A13	3.80099		51	SaCas9-miniABEmax(V82G)	A19	0.0160452
52	mock	A14	0.0226081		52	SaCas9-ABEmax	A21	0.0139739		52	mock	A10	0.411901		52	mock	A13	0.0281741		52	mock	A10	0.0343704		52	mock	A21	0.019022		52	mock	A10	0.0462608		52	mock	A13	0.0397198		52	mock	A19	0.0308661
53	Sa-I744	A14	6.09113		53	SaCas9-ABEmax	A21	0.0320591		53	Sa-I744	A10	15.5563		53	Sa-I744	A13	0.91277		53	Sa-I744	A10	20.737		53	Sa-I744	A21	0.018676		53	Sa-I744	A10	3.49691		53	Sa-I744	A13	6.72398		53	Sa-I744	A19	0.0443269
54	SaCas9-ABEmax	A14	2.91354		54	SaCas9-ABEmax	A21	0.0154103		54	SaCas9-ABEmax	A10	2.74897		54	SaCas9-ABEmax	A13	0.144146		54	SaCas9-ABEmax	A10	7.04688		54	SaCas9-ABEmax	A21	0.0211952		54	SaCas9-ABEmax	A10	1.21979		54	SaCas9-ABEmax	A13	5.96947		54	SaCas9-ABEmax	A19	0.0219962
55	SaCas9-miniABEmax(V82G)	A14	1.42652		55	SaCas9-miniABEmax(V82G)	A6	2.07426		55	SaCas9-miniABEmax(V82G)	A10	3.21765		55	SaCas9-miniABEmax(V82G)	A13	0.438161		55	SaCas9-miniABEmax(V82G)	A10	9.84186		55	SaCas9-miniABEmax(V82G)	A21	0.0319209		55	SaCas9-miniABEmax(V82G)	A10	1.28588		55	SaCas9-miniABEmax(V82G)	A13	4.37129		55	SaCas9-miniABEmax(V82G)	A19	0.0221614
56	mock	A14	0.0190118		56	SaCas9-miniABEmax(V82G)	A6	2.40404		56	mock	A10	0.213346		56	mock	A13	0.0220447		56	mock	A10	0.0488568		56	mock	A21	0.0221155		56	mock	A10	0.0414499		56	mock	A13	0.0358734		56	mock	A19	0.0179342
57	Sa-I744	A14	5.87469		57	SaCas9-miniABEmax(V82G)	A6	3.13053		57	Sa-I744	A10	15.469		57	Sa-I744	A13	0.696284		57	Sa-I744	A10	17.8881		57	Sa-I744	A21	0.0111199		57	Sa-I744	A10	4.76359		57	Sa-I744	A13	8.16956		57	Sa-I744	A19	0.0311117
58	SaCas9-ABEmax	A14	2.97341		58	SaCas9-miniABEmax(V82G)	A7	3.92369		58	SaCas9-ABEmax	A10	2.48082		58	SaCas9-ABEmax	A13	0.156124		58	SaCas9-ABEmax	A10	8.22842		58	SaCas9-ABEmax	A21	0.022915		58	SaCas9-ABEmax	A10	0.833822		58	SaCas9-ABEmax	A13	4.33384		58	SaCas9-ABEmax	A19	0.016938
59	SaCas9-miniABEmax(V82G)	A14	1.43092		59	SaCas9-miniABEmax(V82G)	A7	4.85656		59	SaCas9-miniABEmax(V82G)	A10	4.31563		59	SaCas9-miniABEmax(V82G)	A13	0.382407		59	SaCas9-miniABEmax(V82G)	A10	10.4711		59	SaCas9-miniABEmax(V82G)	A21	0.0292604		59	SaCas9-miniABEmax(V82G)	A10	1.47099		59	SaCas9-miniABEmax(V82G)	A13	4.30984		59	SaCas9-miniABEmax(V82G)	A19	0.0195554
60	mock	A14	0.0207196		60	SaCas9-miniABEmax(V82G)	A7	5.28514		60	mock	A10	0.460132		60	mock	A13	0.0182801		60	mock	A10	0.0370293		60	mock	A21	0.0220385		60	mock	A10	0.0282184		60	mock	A13	0.0391386		60	mock	A19	0.022796
61	Sa-I744	A15	4.69966		61	SaCas9-miniABEmax(V82G)	A11	5.80995		61	Sa-I744	A16	0.301947		61	Sa-I744	A14	0.0823516		61	Sa-I744	A11	8.20281							61	Sa-I744	A14	5.43508		61	Sa-I744	A14	7.14397		61	Sa-I744	A20	0.0265272
62	SaCas9-ABEmax	A15	2.63102		62	SaCas9-miniABEmax(V82G)	A11	6.50773		62	SaCas9-ABEmax	A16	0.279262		62	SaCas9-ABEmax	A14	0.0659454		62	SaCas9-ABEmax	A11	3.46565							62	SaCas9-ABEmax	A14	6.42392		62	SaCas9-ABEmax	A14	2.62587		62	SaCas9-ABEmax	A20	0.0235349
63	SaCas9-miniABEmax(V82G)	A15	1.03151		63	SaCas9-miniABEmax(V82G)	A11	8.09793		63	SaCas9-miniABEmax(V82G)	A16	0.329142		63	SaCas9-miniABEmax(V82G)	A14	0.032963		63	SaCas9-miniABEmax(V82G)	A11	2.25317							63	SaCas9-miniABEmax(V82G)	A14	3.39226		63	SaCas9-miniABEmax(V82G)	A14	2.41352		63	SaCas9-miniABEmax(V82G)	A20	0.0144407
64	mock	A15	0.0358421		64	SaCas9-miniABEmax(V82G)	A13	3.16537		64	mock	A16	0.0833327		64	mock	A14	0.0187828		64	mock	A11	0.0267326							64	mock	A14	0.0608695		64	mock	A14	0.0529597		64	mock	A20	0.017285
65	Sa-I744	A15	6.51324		65	SaCas9-miniABEmax(V82G)	A13	3.93686		65	Sa-I744	A16	0.405898		65	Sa-I744	A14	0.0697494		65	Sa-I744	A11	12.4265							65	Sa-I744	A14	6.28819		65	Sa-I744	A14	5.5118		65	Sa-I744	A20	0.0162532
66	SaCas9-ABEmax	A15	2.71386		66	SaCas9-miniABEmax(V82G)	A13	4.69353		66	SaCas9-ABEmax	A16	1.41075		66	SaCas9-ABEmax	A14	0.0777416		66	SaCas9-ABEmax	A11	3.05834							66	SaCas9-ABEmax	A14	8.13739		66	SaCas9-ABEmax	A14	3.1291		66	SaCas9-ABEmax	A20	0.0152282
67	SaCas9-miniABEmax(V82G)	A15	1.33441		67	SaCas9-miniABEmax(V82G)	A15	1.29308		67	SaCas9-miniABEmax(V82G)	A16	0.723521		67	SaCas9-miniABEmax(V82G)	A14	0.0889023		67	SaCas9-miniABEmax(V82G)	A11	3.12997							67	SaCas9-miniABEmax(V82G)	A14	6.50437		67	SaCas9-miniABEmax(V82G)	A14	2.99528		67	SaCas9-miniABEmax(V82G)	A20	0.034825
68	mock	A15	0.0323905		68	SaCas9-miniABEmax(V82G)	A15	1.57845		68	mock	A16	0.0396215		68	mock	A14	0.0235144		68	mock	A11	0.0316909							68	mock	A14	0.0621749		68	mock	A14	0.0498242		68	mock	A20	0.0141586
69	Sa-I744	A15	7.07432		69	SaCas9-miniABEmax(V82G)	A15	2.27868		69	Sa-I744	A16	1.02866		69	Sa-I744	A14	0.0966135		69	Sa-I744	A11	10.3606							69	Sa-I744	A14	8.8578		69	Sa-I744	A14	7.5824		69	Sa-I744	A20	0.0184366
70	SaCas9-ABEmax	A15	2.82814		70	SaCas9-miniABEmax(V82G)	A17	0.171479		70	SaCas9-ABEmax	A16	0.911812		70	SaCas9-ABEmax	A14	0.036243		70	SaCas9-ABEmax	A11	3.11577							70	SaCas9-ABEmax	A14	5.62379		70	SaCas9-ABEmax	A14	3.20185		70	SaCas9-ABEmax	A20	0.0135504
71	SaCas9-miniABEmax(V82G)	A15	1.48897		71	SaCas9-miniABEmax(V82G)	A17	0.208179		71	SaCas9-miniABEmax(V82G)	A16	1.481		71	SaCas9-miniABEmax(V82G)	A14	0.0898148		71	SaCas9-miniABEmax(V82G)	A11	3.3549							71	SaCas9-miniABEmax(V82G)	A14	7.68661		71	SaCas9-miniABEmax(V82G)	A14	3.43805		71	SaCas9-miniABEmax(V82G)	A20	0.0228147
72	mock	A15	0.0316246		72	SaCas9-miniABEmax(V82G)	A17	0.290509		72	mock	A16	0.214431		72	mock	A14	0.0216038		72	mock	A11	0.0281864							72	mock	A14	0.0571087		72	mock	A14	0.0475803		72	mock	A20	0.0238322
73	Sa-I744	A17	0.0532783		73	SaCas9-miniABEmax(V82G)	A19	0.0101617		73	Sa-I744	A19	0.663172		73	Sa-I744	A15	0.117645		73	Sa-I744	A14	12.02							73	Sa-I744	A16	0.375612		73	Sa-I744	A15	4.2979
74	SaCas9-ABEmax	A17	0.0759718		74	SaCas9-miniABEmax(V82G)	A19	0.0270918		74	SaCas9-ABEmax	A19	0.734655		74	SaCas9-ABEmax	A15	0.0529097		74	SaCas9-ABEmax	A14	11.4137							74	SaCas9-ABEmax	A16	0.26206		74	SaCas9-ABEmax	A15	2.03203
75	SaCas9-miniABEmax(V82G)	A17	0.0296128		75	SaCas9-miniABEmax(V82G)	A19	0.0166437		75	SaCas9-miniABEmax(V82G)	A19	0.862239		75	SaCas9-miniABEmax(V82G)	A15	0.0590586		75	SaCas9-miniABEmax(V82G)	A14	10.7758							75	SaCas9-miniABEmax(V82G)	A16	0.116791		75	SaCas9-miniABEmax(V82G)	A15	1.48854
76	mock	A17	0.0275708		76	SaCas9-miniABEmax(V82G)	A20	0.0228638		76	mock	A19	0.453965		76	mock	A15	0.0181567		76	mock	A14	0.0676498							76	mock	A16	0.0279999		76	mock	A15	0.0264798
77	Sa-I744	A17	0.0566436		77	SaCas9-miniABEmax(V82G)	A20	0.0256659		77	Sa-I744	A19	0.767023		77	Sa-I744	A15	0.152415		77	Sa-I744	A14	16.4206							77	Sa-I744	A16	0.460307		77	Sa-I744	A15	4.26733
78	SaCas9-ABEmax	A17	0.0458825		78	SaCas9-miniABEmax(V82G)	A20	0.0211829		78	SaCas9-ABEmax	A19	2.0309		78	SaCas9-ABEmax	A15	0.114993		78	SaCas9-ABEmax	A14	9.81535							78	SaCas9-ABEmax	A16	0.243767		78	SaCas9-ABEmax	A15	1.75153
79	SaCas9-miniABEmax(V82G)	A17	0.0419218		79	SaCas9-miniABEmax(V82G)	A21	0.024134		79	SaCas9-miniABEmax(V82G)	A19	1.65674		79	SaCas9-miniABEmax(V82G)	A15	0.04842		79	SaCas9-miniABEmax(V82G)	A14	14.7079							79	SaCas9-miniABEmax(V82G)	A16	0.18792		79	SaCas9-miniABEmax(V82G)	A15	1.58064
80	mock	A17	0.0232367		80	SaCas9-miniABEmax(V82G)	A21	0.0199624		80	mock	A19	0.212584		80	mock	A15	0.0191054		80	mock	A14	0.081208							80	mock	A16	0.0227975		80	mock	A15	0.0219227
81	Sa-I744	A17	0.148791		81	SaCas9-miniABEmax(V82G)	A21	0.0211829		81	Sa-I744	A19	1.75653		81	Sa-I744	A15	0.168241		81	Sa-I744	A14	14.5429							81	Sa-I744	A16	0.589534		81	Sa-I744	A15	4.70679
82	SaCas9-ABEmax	A17	0.0753926		82	mock	A6	0.0278661		82	SaCas9-ABEmax	A19	1.89416		82	SaCas9-ABEmax	A15	0.0548292		82	SaCas9-ABEmax	A14	10.6786							82	SaCas9-ABEmax	A16	0.310993		82	SaCas9-ABEmax	A15	1.68374
83	SaCas9-miniABEmax(V82G)	A17	0.0265762		83	mock	A6	0.0259514		83	SaCas9-miniABEmax(V82G)	A19	2.32702		83	SaCas9-miniABEmax(V82G)	A15	0.0842593		83	SaCas9-miniABEmax(V82G)	A14	14.9808							83	SaCas9-miniABEmax(V82G)	A16	0.347263		83	SaCas9-miniABEmax(V82G)	A15	1.30081
84	mock	A17	0.0229006		84	mock	A6	0.0229175		84	mock	A19	0.483745		84	mock	A15	0.0199419		84	mock	A14	0.0674264							84	mock	A16	0.0228435		84	mock	A15	0.0237902
85	Sa-I744	A18	0.0128899		85	mock	A7	0.054093		85	Sa-I744	A20	0.740974		85	Sa-I744	A21	0.0321564		85	Sa-I744	A16	3.36714							85	Sa-I744	A20	0.0287353		85	Sa-I744	A19	0.0214651
86	SaCas9-ABEmax	A18	0.0268472		86	mock	A7	0.0529408		86	SaCas9-ABEmax	A20	0.920057		86	SaCas9-ABEmax	A21	0.0222374		86	SaCas9-ABEmax	A16	0.866616							86	SaCas9-ABEmax	A20	0.035631		86	SaCas9-ABEmax	A19	0.0506813
87	SaCas9-miniABEmax(V82G)	A18	0.0189193		87	mock	A7	0.0414698		87	SaCas9-miniABEmax(V82G)	A20	0.798942		87	SaCas9-miniABEmax(V82G)	A21	0.030216		87	SaCas9-miniABEmax(V82G)	A16	0.727773							87	SaCas9-miniABEmax(V82G)	A20	0.028667		87	SaCas9-miniABEmax(V82G)	A19	0.0395478
88	mock	A18	0.0154397		88	mock	A11	0.0557322		88	mock	A20	0.482536		88	mock	A21	0.0244176		88	mock	A16	0.0158213							88	mock	A20	0.0304347		88	mock	A19	0.0319965
89	Sa-I744	A18	0.0201744		89	mock	A11	0.0519028		89	Sa-I744	A20	0.702432		89	Sa-I744	A21	0.0275553		89	Sa-I744	A16	5.24793							89	Sa-I744	A20	0.02587		89	Sa-I744	A19	0.0493991
90	SaCas9-ABEmax	A18	0.0212419		90	mock	A11	0.063296		90	SaCas9-ABEmax	A20	2.28295		90	SaCas9-ABEmax	A21	0.0364414		90	SaCas9-ABEmax	A16	0.913818							90	SaCas9-ABEmax	A20	0.0278316		90	SaCas9-ABEmax	A19	0.03942
91	SaCas9-miniABEmax(V82G)	A18	0.0159421		91	mock	A13	0.0442579		91	SaCas9-miniABEmax(V82G)	A20	1.5748		91	SaCas9-miniABEmax(V82G)	A21	0.0254007		91	SaCas9-miniABEmax(V82G)	A16	1.37919							91	SaCas9-miniABEmax(V82G)	A20	0.0306162		91	SaCas9-miniABEmax(V82G)	A19	0.0386286
92	mock	A18	0.0232367		92	mock	A13	0.0581311		92	mock	A20	0.22249		92	mock	A21	0.0279233		92	mock	A16	0.0237682							92	mock	A20	0.0259062		92	mock	A19	0.0314889
93	Sa-I744	A18	0.0194442		93	mock	A13	0.0687525		93	Sa-I744	A20	1.88153		93	Sa-I744	A21	0.0349808		93	Sa-I744	A16	4.13858							93	Sa-I744	A20	0.0354904		93	Sa-I744	A19	0.0306253
94	SaCas9-ABEmax	A18	0.0285021		94	mock	A15	0.0229486		94	SaCas9-ABEmax	A20	2.1419		94	SaCas9-ABEmax	A21	0.0427481		94	SaCas9-ABEmax	A16	1.0832							94	SaCas9-ABEmax	A20	0.03155		94	SaCas9-ABEmax	A19	0.0348142
95	SaCas9-miniABEmax(V82G)	A18	0.0237787		95	mock	A15	0.0228372		95	SaCas9-miniABEmax(V82G)	A20	2.7564		95	SaCas9-miniABEmax(V82G)	A21	0.037963		95	SaCas9-miniABEmax(V82G)	A16	1.37734							95	SaCas9-miniABEmax(V82G)	A20	0.0390183		95	SaCas9-miniABEmax(V82G)	A19	0.0314157
96	mock	A18	0.0178116		96	mock	A15	0.0229175		96	mock	A20	0.52076		96	mock	A21	0.0271432		96	mock	A16	0.0248704							96	mock	A20	0.0214997		96	mock	A19	0.0230227
					97	mock	A17	0.0278661		97	Sa-I744	A21	0.476076							97	Sa-I744	A18	0.0240854							97	Sa-I744	A21	0.0205252
					98	mock	A17	0.0176469		98	SaCas9-ABEmax	A21	0.651224							98	SaCas9-ABEmax	A18	0.0170402							98	SaCas9-ABEmax	A21	0.0137926
					99	mock	A17	0.0294654		99	SaCas9-miniABEmax(V82G)	A21	0.454328							99	SaCas9-miniABEmax(V82G)	A18	0.0428101							99	SaCas9-miniABEmax(V82G)	A21	0.0212348
					100	mock	A19	0.0295053		100	mock	A21	0.20476							100	mock	A18	0.0229136							100	mock	A21	0.0158261
					101	mock	A19	0.0207611		101	Sa-I744	A21	0.554165							101	Sa-I744	A18	0.0311687							101	Sa-I744	A21	0.0187334
					102	mock	A19	0.0130957		102	SaCas9-ABEmax	A21	1.88039							102	SaCas9-ABEmax	A18	0.024565							102	SaCas9-ABEmax	A21	0.0239928
					103	mock	A20	0.00491755		103	SaCas9-miniABEmax(V82G)	A21	1.59841							103	SaCas9-miniABEmax(V82G)	A18	0.0233322							103	SaCas9-miniABEmax(V82G)	A21	0.0232261
					104	mock	A20	0.0217992		104	mock	A21	0.0594322							104	mock	A18	0.0363125							104	mock	A21	0.0196887
					105	mock	A20	0.0272827		105	Sa-I744	A21	1.70054							105	Sa-I744	A18	0.0437445							105	Sa-I744	A21	0.0226744
					106	mock	A21	0.0114743		106	SaCas9-ABEmax	A21	1.526							106	SaCas9-ABEmax	A18	0.0339059							106	SaCas9-ABEmax	A21	0.0338036
					107	mock	A21	0.0176469		107	SaCas9-miniABEmax(V82G)	A21	1.95222							107	SaCas9-miniABEmax(V82G)	A18	0.0337875							107	SaCas9-miniABEmax(V82G)	A21	0.0185337
					108	mock	A21	0.014187		108	mock	A21	0.224642							108	mock	A18	0.0287391							108	mock	A21	0.0208279
				<- "Sa-I744"
				<- "Sa-I744"
				<- "Sa-I744"
				<- "SaCas9-miniABEmax(V82G)"
				<- "SaCas9-miniABEmax(V82G)"
				<- "SaCas9-miniABEmax(V82G)"
				<- "SaCas9-ABEmax"
				<- "SaCas9-ABEmax"
				<- "SaCas9-ABEmax"
				<- "mock"
				<- "mock"
				<- "mock"
				<- "Sa-I744"
				<- "Sa-I744"
				<- "Sa-I744"
				<- "SaCas9-miniABEmax(V82G)"
				<- "SaCas9-miniABEmax(V82G)"
				<- "SaCas9-miniABEmax(V82G)"
				<- "SaCas9-ABEmax"
				<- "SaCas9-ABEmax"
				<- "SaCas9-ABEmax"
				<- "mock"
				<- "mock"
				<- "mock"
				<- "Sa-I744"
				<- "Sa-I744"
				<- "Sa-I744"
				<- "SaCas9-miniABEmax(V82G)"
				<- "SaCas9-miniABEmax(V82G)"
				<- "SaCas9-miniABEmax(V82G)"
				<- "SaCas9-ABEmax"
				<- "SaCas9-ABEmax"
				<- "SaCas9-ABEmax"
				<- "mock"
				<- "mock"
				<- "mock"
				<- "Sa-I744"
				<- "Sa-I744"
				<- "Sa-I744"
				<- "SaCas9-miniABEmax(V82G)"
				<- "SaCas9-miniABEmax(V82G)"
				<- "SaCas9-miniABEmax(V82G)"
				<- "SaCas9-ABEmax"
				<- "SaCas9-ABEmax"
				<- "SaCas9-ABEmax"
				<- "mock"
				<- "mock"
				<- "mock"
				<- "Sa-I744"
				<- "Sa-I744"
				<- "Sa-I744"
				<- "SaCas9-miniABEmax(V82G)"
				<- "SaCas9-miniABEmax(V82G)"
				<- "SaCas9-miniABEmax(V82G)"
				<- "SaCas9-ABEmax"
				<- "SaCas9-ABEmax"
				<- "SaCas9-ABEmax"
				<- "mock"
				<- "mock"
				<- "mock"
				<- "Sa-I744"
				<- "Sa-I744"
				<- "Sa-I744"
				<- "SaCas9-miniABEmax(V82G)"
				<- "SaCas9-miniABEmax(V82G)"
				<- "SaCas9-miniABEmax(V82G)"
				<- "SaCas9-ABEmax"
				<- "SaCas9-ABEmax"
				<- "SaCas9-ABEmax"
				<- "mock"
				<- "mock"
				<- "mock"
				<- "Sa-I744"
				<- "Sa-I744"
				<- "Sa-I744"
				<- "SaCas9-miniABEmax(V82G)"
				<- "SaCas9-miniABEmax(V82G)"
				<- "SaCas9-miniABEmax(V82G)"
				<- "SaCas9-ABEmax"
				<- "SaCas9-ABEmax"
				<- "SaCas9-ABEmax"
				<- "mock"
				<- "mock"
				<- "mock"
				<- "Sa-I744"
				<- "Sa-I744"
				<- "Sa-I744"
				<- "SaCas9-miniABEmax(V82G)"
				<- "SaCas9-miniABEmax(V82G)"
				<- "SaCas9-miniABEmax(V82G)"
				<- "SaCas9-ABEmax"
				<- "SaCas9-ABEmax"
				<- "SaCas9-ABEmax"
				<- "mock"
				<- "mock"
				<- "mock"
				<- "Sa-I744"
				<- "Sa-I744"
				<- "Sa-I744"
				<- "SaCas9-miniABEmax(V82G)"
				<- "SaCas9-miniABEmax(V82G)"
				<- "SaCas9-miniABEmax(V82G)"
				<- "SaCas9-ABEmax"
				<- "SaCas9-ABEmax"
				<- "SaCas9-ABEmax"
				<- "mock"
				<- "mock"
				<- "mock"
				<- "Sa-I744"
				<- "Sa-I744"
				<- "Sa-I744"
				<- "SaCas9-miniABEmax(V82G)"
				<- "SaCas9-miniABEmax(V82G)"
				<- "SaCas9-miniABEmax(V82G)"
				<- "SaCas9-ABEmax"
				<- "SaCas9-ABEmax"
				<- "SaCas9-ABEmax"
				<- "mock"
				<- "mock"
				<- "mock"
				<- "Sa-I744"
				<- "Sa-I744"
				<- "Sa-I744"
				<- "SaCas9-miniABEmax(V82G)"
				<- "SaCas9-miniABEmax(V82G)"
				<- "SaCas9-miniABEmax(V82G)"
				<- "SaCas9-ABEmax"
				<- "SaCas9-ABEmax"
				<- "SaCas9-ABEmax"
				<- "mock"
				<- "mock"
				<- "mock"
				<- "Sa-I744"
				<- "Sa-I744"
				<- "Sa-I744"
				<- "SaCas9-miniABEmax(V82G)"
				<- "SaCas9-miniABEmax(V82G)"
				<- "SaCas9-miniABEmax(V82G)"
				<- "SaCas9-ABEmax"
				<- "SaCas9-ABEmax"
				<- "SaCas9-ABEmax"
				<- "mock"
				<- "mock"
				<- "mock"
				<- "Sa-I744"
				<- "Sa-I744"
				<- "Sa-I744"
				<- "SaCas9-miniABEmax(V82G)"
				<- "SaCas9-miniABEmax(V82G)"
				<- "SaCas9-miniABEmax(V82G)"
				<- "SaCas9-ABEmax"
				<- "SaCas9-ABEmax"
				<- "SaCas9-ABEmax"
				<- "mock"
				<- "mock"
				<- "mock"
[truncated: 12 more columns]

## Sheet: Fig. 3b
Fig. 3b
	Nucleotide_Position
Group	A1	A1	A1	A2	A2	A3	A3	A4	A4	A4	A4	A4	A4	A5	A5	A5	A5	A5	A5	A6	A6	A6	A7	A7	A7	A7	A7	A7	A7	A8	A8	A8	A8	A8	A9	A9	A9	A9	A9	A9	A10	A10	A10	A10	A10	A11	A11	A11	A11
Sa-I744	0.000818905	0.000913373	0.00211398	0.00128685	0.00184727	0.00437175	0.00136251	0.0139383	0.00668729	0.00166272	0.0146921	0.00471054	0.0179721	0.0441265	0.041193	0.015671	0.0501885	0.00107349	0.01546	0.0899022	0.0055058	0.0223435	0.459534	0.132594	0.0166586	0.179258	0.0275141	0.0569591	0.0141619	0.0641498	0.0678813	0.012972	0.36839	0.0158547	0.0853787	0.198419	0.0267957	0.0386045	0.167418	0.230081	0.13319	0.146956	0.0292793	0.292159	0.204151	0.123001	0.0820281	0.0430636	0.0505604
SaCas9-ABEmax	0.00051932	0.00044826	0.00153412	0.00301044	0.00737906	0.00326771	0.000566251	0.013178	0.00538824	0.000329727	0.0034405	0.00304587	0.0128711	0.014526	0.0116441	0.00575842	0.0654313	0.000385051	0.000298109	0.0290937	0.000391071	0.00386269	0.229509	0.0819849	0.00128823	0.174759	0.00770088	0.0449277	0.00147225	0.0097336	0.00276817	0.00174707	0.234855	0.00310306	0.0125378	0.158159	0.0102295	0.0127293	0.0156586	0.0773495	0.0158055	0.0796832	0.010264	0.148066	0.0479617	0.112336	0.0346565	0.02453	0.0173131
SaCas9-miniABEmax(V82G)	0.000597089	0.000297287	0.00204761	0.00113785	0.00294102	0.00429009	0.000281464	0.00662175	0.00853799	0.000714197	0.00340228	0.00136965	0.0136989	0.0109979	0.00786355	0.00477783	0.0692446	0.000321673	0.00292022	0.0207426	0.000913349	0.00399565	0.233768	0.0392369	0.000824074	0.1359	0.00770823	0.0441023	0.00144753	0.00852393	0.00283619	0.00210225	0.210318	0.0026538	0.0145301	0.149527	0.00549981	0.00693607	0.0194147	0.0848281	0.0196922	0.0757064	0.00865318	0.084182	0.0563211	0.0580995	0.0225317	0.0233615	0.0158357
mock	0.000245503	0.00021913	0.000186425	0.000207314	0.000304347	0.00145237	0.000346108	0.000242623	0.00501583	0.00034435	0.000267326	0.000231304	0.00195289	0.000187482	0.000267326	0.000170434	0.000301149	0.000235983	0.000419779	0.000278661	0.00020661	0.000185647	0.00103666	0.00054093	0.000325568	0.000512829	0.000255652	0.000401532	0.000188786	0.00169046	0.000250437	0.00028	0.00114746	0.000424769	0.00437298	0.00057066	0.000340869	0.000251715	0.000604976	0.000520622	0.00411902	0.000343704	0.000462608	0.000937828	0.000226902	0.000557322	0.000267326	0.000251715	0.000371295
Sa-I744	0.000943968	0.00128458	0.00140563	0.00157625	0.00326497	0.0064151	0.000867715	0.0209969	0.00830881	0.00216137	0.019387	0.00516508	0.0147912	0.0499783	0.0574306	0.0189565	0.0331045	0.000950354	0.0188389	0.0946182	0.00746577	0.0132662	0.536368	0.130445	0.0246017	0.244327	0.0376096	0.0406552	0.0107845	0.0831321	0.0970981	0.0187245	0.35043	0.0115695	0.100043	0.232085	0.0321948	0.0241101	0.178445	0.142495	0.155563	0.20737	0.0349691	0.273909	0.127462	0.120577	0.124265	0.0327046	0.0338036
SaCas9-ABEmax	0.00088434	0.000230331	0.00134446	0.00291505	0.0116701	0.0163016	0.000316828	0.014487	0.0188946	0.000542572	0.00391402	0.00492332	0.0165031	0.0130425	0.00925281	0.00428991	0.0436416	0.000113153	0.00121825	0.0223471	0.000696435	0.00293517	0.233312	0.0878986	0.00151434	0.16746	0.00881975	0.0301543	0.0024441	0.0217415	0.0033607	0.00358932	0.264338	0.00287408	0.0240444	0.181805	0.00883894	0.0110437	0.0190183	0.0583504	0.0274897	0.0704688	0.0121979	0.145215	0.043776	0.114263	0.0305834	0.0198244	0.0179185
SaCas9-miniABEmax(V82G)	0.000362945	0.000643997	0.00201859	0.00221224	0.00363172	0.0119291	0.000658638	0.00996085	0.015748	0.000563577	0.00282579	0.00459243	0.0149607	0.0165916	0.0103007	0.00811858	0.0458057	0.000169364	0.00446393	0.0240404	0.00118272	0.0028238	0.31671	0.0485656	0.0018733	0.183417	0.0125421	0.0298097	0.00126082	0.0146648	0.00439749	0.00396955	0.253884	0.00139255	0.0256218	0.172692	0.00820304	0.00560783	0.0251373	0.0432552	0.0321765	0.0984186	0.0128588	0.0972187	0.064759	0.0650773	0.0312997	0.0161272	0.0139307
mock	0.000270693	0.000227975	0.000188939	0.000244284	0.000227975	0.00061718	0.000321292	0.000260532	0.0021487	0.000338019	0.000277295	0.000227975	0.00147878	0.000288698	0.000270693	0.000217612	0.000580313	0.000223507	0.000481391	0.000259514	0.000176358	0.000415546	0.00115479	0.000529408	0.000455591	0.000620614	0.000227975	0.000377878	0.000307323	0.000647659	0.000271885	0.000259062	0.000996484	0.000209538	0.00245348	0.000503317	0.000196887	0.000265415	0.000481391	0.000789175	0.00213346	0.000488568	0.000414499	0.000753342	0.000342215	0.000519028	0.000316909	0.000293353	0.000268883
Sa-I744	0.000600415	0.0022773	0.00366459	0.00199853	0.00342088	0.0139585	0.00150119	0.0190553	0.0172919	0.00114937	0.0162369	0.00842896	0.0220291	0.0517724	0.0550152	0.0231082	0.0762955	0.00193653	0.0206259	0.0937869	0.00840371	0.0323628	0.555099	0.139299	0.0255776	0.210892	0.0489274	0.0882505	0.025295	0.0856782	0.0971133	0.0210872	0.402532	0.026631	0.11271	0.254423	0.0444517	0.0553938	0.206628	0.316983	0.15469	0.178881	0.0476359	0.319865	0.239271	0.126607	0.103606	0.0678086	0.0660418
SaCas9-ABEmax	0.000704885	0.000191554	0.00147294	0.00234664	0.00647902	0.0138148	0.000480296	0.0128995	0.0174621	0.000278792	0.00415793	0.00300852	0.0116575	0.0151061	0.00868169	0.00422545	0.0683278	0.000144089	0.000677518	0.0260574	0.000613343	0.00514503	0.218179	0.0722321	0.00111517	0.173723	0.00762834	0.0505094	0.00254557	0.0167051	0.00240691	0.00206202	0.214645	0.00288178	0.0225372	0.161869	0.00593816	0.013064	0.0173445	0.0769466	0.0248082	0.0822842	0.00833822	0.14718	0.0754167	0.107662	0.0311577	0.0291299	0.0318152
SaCas9-miniABEmax(V82G)	0.000824812	0.000819384	0.0071444	0.00059625	0.00483827	0.0166658	0.000275904	0.0106305	0.0239252	0.00108333	0.0040545	0.00569667	0.0177989	0.0153233	0.00834749	0.0109837	0.111366	0.000250821	0.00374813	0.0313053	0.00164815	0.00904211	0.320908	0.0528514	0.00243518	0.177543	0.0160755	0.0754649	0.00295969	0.0232338	0.00626852	0.00389208	0.2398	0.00398806	0.0363335	0.174782	0.0120469	0.0133186	0.0216902	0.136676	0.0431563	0.104711	0.0147099	0.101001	0.105319	0.0809793	0.033549	0.0318292	0.0320062
mock	0.000292918	0.000214997	0.000329777	0.000265284	0.000208279	0.00235491	0.000293316	0.000185386	0.00472258	0.000326826	0.000232124	0.000221716	0.00103602	0.000261721	0.000270811	0.000161248	0.000382967	0.0002243	0.000487006	0.000229175	0.000232656	0.0003928	0.00119592	0.000414698	0.000404378	0.000569256	0.000208279	0.000393604	0.000293316	0.00285908	0.000282511	0.00030234	0.00122021	0.000258808	0.00517569	0.000590631	0.000275465	0.000258808	0.000797861	0.000622581	0.00460132	0.000370293	0.000282184	0.000805796	0.000439012	0.00063296	0.000281865	0.000465855	0.000346588
		<- "Sa-I744"
		<- "Sa-I744"
		<- "Sa-I744"
		<- "SaCas9-miniABEmax(V82G)"
		<- "SaCas9-miniABEmax(V82G)"
		<- "SaCas9-miniABEmax(V82G)"
		<- "SaCas9-ABEmax"
		<- "SaCas9-ABEmax"
		<- "SaCas9-ABEmax"
		<- "mock"
		<- "mock"
		<- "mock"
		<- "Sa-I744"
		<- "Sa-I744"
		<- "Sa-I744"
		<- "SaCas9-miniABEmax(V82G)"
		<- "SaCas9-miniABEmax(V82G)"
		<- "SaCas9-miniABEmax(V82G)"
		<- "SaCas9-ABEmax"
		<- "SaCas9-ABEmax"
		<- "SaCas9-ABEmax"
		<- "mock"
		<- "mock"
		<- "mock"
		<- "Sa-I744"
		<- "Sa-I744"
		<- "Sa-I744"
		<- "SaCas9-miniABEmax(V82G)"
		<- "SaCas9-miniABEmax(V82G)"
		<- "SaCas9-miniABEmax(V82G)"
		<- "SaCas9-ABEmax"
		<- "SaCas9-ABEmax"
		<- "SaCas9-ABEmax"
		<- "mock"
		<- "mock"
		<- "mock"
		<- "Sa-I744"
		<- "Sa-I744"
		<- "Sa-I744"
		<- "SaCas9-miniABEmax(V82G)"
		<- "SaCas9-miniABEmax(V82G)"
		<- "SaCas9-miniABEmax(V82G)"
		<- "SaCas9-ABEmax"
		<- "SaCas9-ABEmax"
		<- "SaCas9-ABEmax"
		<- "mock"
		<- "mock"
		<- "mock"
		<- "Sa-I744"
		<- "Sa-I744"
		<- "Sa-I744"
		<- "SaCas9-miniABEmax(V82G)"
		<- "SaCas9-miniABEmax(V82G)"
		<- "SaCas9-miniABEmax(V82G)"
		<- "SaCas9-ABEmax"
		<- "SaCas9-ABEmax"
		<- "SaCas9-ABEmax"
		<- "mock"
		<- "mock"
		<- "mock"
		<- "Sa-I744"
		<- "Sa-I744"
		<- "Sa-I744"
		<- "SaCas9-miniABEmax(V82G)"
		<- "SaCas9-miniABEmax(V82G)"
		<- "SaCas9-miniABEmax(V82G)"
		<- "SaCas9-ABEmax"
		<- "SaCas9-ABEmax"
		<- "SaCas9-ABEmax"
		<- "mock"
		<- "mock"
		<- "mock"
		<- "Sa-I744"
		<- "Sa-I744"
		<- "Sa-I744"
		<- "SaCas9-miniABEmax(V82G)"
		<- "SaCas9-miniABEmax(V82G)"
		<- "SaCas9-miniABEmax(V82G)"
		<- "SaCas9-ABEmax"
		<- "SaCas9-ABEmax"
		<- "SaCas9-ABEmax"
		<- "mock"
		<- "mock"
		<- "mock"
		<- "Sa-I744"
		<- "Sa-I744"
		<- "Sa-I744"
		<- "SaCas9-miniABEmax(V82G)"
		<- "SaCas9-miniABEmax(V82G)"
		<- "SaCas9-miniABEmax(V82G)"
		<- "SaCas9-ABEmax"
		<- "SaCas9-ABEmax"
		<- "SaCas9-ABEmax"
		<- "mock"
		<- "mock"
		<- "mock"
		<- "Sa-I744"
		<- "Sa-I744"
		<- "Sa-I744"
		<- "SaCas9-miniABEmax(V82G)"
		<- "SaCas9-miniABEmax(V82G)"
		<- "SaCas9-miniABEmax(V82G)"
		<- "SaCas9-ABEmax"
		<- "SaCas9-ABEmax"
		<- "SaCas9-ABEmax"
		<- "mock"
		<- "mock"
		<- "mock"
		<- "Sa-I744"
		<- "Sa-I744"
		<- "Sa-I744"
		<- "SaCas9-miniABEmax(V82G)"
		<- "SaCas9-miniABEmax(V82G)"
		<- "SaCas9-miniABEmax(V82G)"
		<- "SaCas9-ABEmax"
		<- "SaCas9-ABEmax"
		<- "SaCas9-ABEmax"
		<- "mock"
		<- "mock"
		<- "mock"
		<- "Sa-I744"
		<- "Sa-I744"
		<- "Sa-I744"
		<- "SaCas9-miniABEmax(V82G)"
		<- "SaCas9-miniABEmax(V82G)"
		<- "SaCas9-miniABEmax(V82G)"
		<- "SaCas9-ABEmax"
		<- "SaCas9-ABEmax"
		<- "SaCas9-ABEmax"
		<- "mock"
		<- "mock"
		<- "mock"
		<- "Sa-I744"
		<- "Sa-I744"
		<- "Sa-I744"
		<- "SaCas9-miniABEmax(V82G)"
		<- "SaCas9-miniABEmax(V82G)"
		<- "SaCas9-miniABEmax(V82G)"
		<- "SaCas9-ABEmax"
		<- "SaCas9-ABEmax"
		<- "SaCas9-ABEmax"
		<- "mock"
		<- "mock"
		<- "mock"
		<- "Sa-I744"
		<- "Sa-I744"
		<- "Sa-I744"
		<- "SaCas9-miniABEmax(V82G)"
		<- "SaCas9-miniABEmax(V82G)"
		<- "SaCas9-miniABEmax(V82G)"
		<- "SaCas9-ABEmax"
		<- "SaCas9-ABEmax"
		<- "SaCas9-ABEmax"
		<- "mock"
		<- "mock"
		<- "mock"
[truncated: 50 more columns]

## Sheet: Fig. 4c
Fig. 4c
Batch	Modification	A	A	A	G	T	T	A	T	T	G	G	G	A	G	C	T	A	G	A	C	A	A	A	A	T	G	G	A	G	T	T	C	G	A	G	T	T	C	T	T
mock	Substitutions	0.000215978	0.000237576	0.000183581	5.39945e-05	0.000172782	0.000161983	0.000107989	0.000302369	0.000302369	0.00019438	0.000280772	0.000237576	0.000334766	0.000259174	7.55923e-05	0.000183581	0.000334766	0.000151185	0.000313168	0.000151185	0.000334766	0.000269973	0.000345565	0.00019438	0.000237576	0.000313168	0.000205179	0.000237576	7.55923e-05	0.000205179	0.000237576	0.000129587	0.000377962	0.000356364	0.000161983	0.00019438	0.000172782	6.47934e-05	0.000183581	0.000226777
AAV-7m8 ID744 miniABEmax(V82G) sgRNA:site11_T1	Substitutions	0.000245925	0.00013998	0.000336489	8.1972e-05	0.000234952	0.000174128	0.000151376	0.000222572	0.000371114	0.000210004	0.000266621	0.000268435	0.000436772	0.000177339	0.000129204	0.000188876	0.00243419	0.000174042	0.00170155	0.000241967	0.00169513	0.00043832	0.000318066	0.000361777	0.000184986	0.000338715	0.000244857	0.000262957	0.000138192	0.00027082	0.000222333	0.000323249	0.000302979	0.000208725	0.000106143	0.000220135	0.000154306	0.000140136	0.000216556	0.000352942
AAV-7m8 ID744 miniABEmax(V82G) sgRNA:LacZ_T1	Substitutions	0.000216193	0.000145468	0.00037238	9.81423e-05	0.000207492	0.000211973	0.00020101	0.000207589	0.000288476	0.000233251	0.000243076	0.000263862	0.000346038	0.000150147	0.000112102	0.000221553	0.000394148	0.000181736	0.000293986	0.000172107	0.000299444	0.000209368	0.00027934	0.000248336	0.000164189	0.00030622	0.000246657	0.000242487	0.000100993	0.000165327	0.000255649	0.00020086	0.000255116	0.000210832	0.000115884	0.000225381	0.000163942	0.000111566	0.000231328	0.000328345
AAV-DJ ID744 miniABEmax(V82G) sgRNA:site11_T1	Substitutions	0.000207047	0.000175309	0.000295759	7.99324e-05	0.000253643	0.000209663	0.000157994	0.000221727	0.000328141	0.000259555	0.000279983	0.000286508	0.000417139	0.000149959	0.000123305	0.000201859	0.00212064	0.00019187	0.00163504	0.000192007	0.00141134	0.000374055	0.000345109	0.000264649	0.000195087	0.000303672	0.000192635	0.000235783	0.000112724	0.000218367	0.000221869	0.000205675	0.000333193	0.000248926	0.00013668	0.000222177	0.000127251	0.000100843	0.000198064	0.000346589
AAV-DJ ID744 miniABEmax(V82G) sgRNA:LacZ_T1	Substitutions	0.000253106	0.000208034	0.000366038	8.22772e-05	0.000220577	0.000214758	0.000173652	0.00023334	0.000302603	0.000293971	0.00028694	0.000290233	0.000460952	0.000160744	0.000142443	0.000192579	0.00043925	0.000198781	0.000363231	0.00019872	0.000340365	0.000267538	0.00022386	0.000278091	0.000211461	0.000344788	0.00027191	0.000199153	0.000113847	0.000182928	0.000258631	0.000309322	0.000302876	0.000258465	0.000117409	0.000218314	0.000157886	0.000116726	0.000198808	0.000312246

## Sheet: Supp. Fig 3
Supp. Fig 3.
	Construct	Nucleotide	Percent C>G|C>T|C>A
1	mock	T	7.8e-05
2	mock	A	4.68e-05
3	mock	G	6.24e-05
4	mock	C	0.999813
5	mock	N	0
6	mock	-	0
7	mock	T	0.00049926
8	mock	A	3.44e-05
9	mock	G	0
10	mock	C	0.999466
11	mock	N	0
12	mock	-	0
13	mock	T	0.00141527
14	mock	A	4.72e-05
15	mock	G	0.000912064
16	mock	C	0.997625
17	mock	N	0
18	mock	-	0
19	CP1058-AIDx	T	0.0463157
20	CP1058-AIDx	A	0.00545213
21	CP1058-AIDx	G	0.0404702
22	CP1058-AIDx	C	0.907762
23	CP1058-AIDx	N	0
24	CP1058-AIDx	-	0
25	CP1058-AIDx	T	0.0512515
26	CP1058-AIDx	A	0.00427463
27	CP1058-AIDx	G	0.0485634
28	CP1058-AIDx	C	0.89591
29	CP1058-AIDx	N	0
30	CP1058-AIDx	-	0
31	CP1058-AIDx	T	0.0399301
32	CP1058-AIDx	A	0.00477271
33	CP1058-AIDx	G	0.0334562
34	CP1058-AIDx	C	0.921841
35	CP1058-AIDx	N	0
36	CP1058-AIDx	-	0
37	ID202-AIDx	T	0.0244799
38	ID202-AIDx	A	0.00134035
39	ID202-AIDx	G	0.0273744
40	ID202-AIDx	C	0.946772
41	ID202-AIDx	N	0
42	ID202-AIDx	-	3.29e-05
43	ID202-AIDx	T	0.0112942
44	ID202-AIDx	A	0.000180347
45	ID202-AIDx	G	0.0253387
46	ID202-AIDx	C	0.963187
47	ID202-AIDx	N	0
48	ID202-AIDx	-	0
49	ID202-AIDx	T	0.0131828
50	ID202-AIDx	A	0.000254916
51	ID202-AIDx	G	0.0180262
52	ID202-AIDx	C	0.968536
53	ID202-AIDx	N	0
54	ID202-AIDx	-	0
55	ID208-AIDx	T	0.0213486
56	ID208-AIDx	A	0.00240348
57	ID208-AIDx	G	0.0350121
58	ID208-AIDx	C	0.941236
59	ID208-AIDx	N	0
60	ID208-AIDx	-	0
61	ID208-AIDx	T	0.00797533
62	ID208-AIDx	A	0.000219002
63	ID208-AIDx	G	0.0111144
64	ID208-AIDx	C	0.980691
65	ID208-AIDx	N	0
66	ID208-AIDx	-	0
67	ID208-AIDx	T	0.00387293
68	ID208-AIDx	A	0.000391904
69	ID208-AIDx	G	0.000414957
70	ID208-AIDx	C	0.99532
71	ID208-AIDx	N	0
72	ID208-AIDx	-	0
73	ID468-AIDx	T	0.0036247
74	ID468-AIDx	A	0.000208695
75	ID468-AIDx	G	0.00738121
76	ID468-AIDx	C	0.988785
77	ID468-AIDx	N	0
78	ID468-AIDx	-	0
79	ID468-AIDx	T	0.000222811
80	ID468-AIDx	A	8.91e-05
81	ID468-AIDx	G	0.0043671
82	ID468-AIDx	C	0.995321
83	ID468-AIDx	N	0
84	ID468-AIDx	-	0
85	ID468-AIDx	T	0.00455698
86	ID468-AIDx	A	0.000284811
87	ID468-AIDx	G	0.0040728
88	ID468-AIDx	C	0.991085
89	ID468-AIDx	N	0
90	ID468-AIDx	-	0
91	CP1010-AIDx	T	0.127986
92	CP1010-AIDx	A	0.00742821
93	CP1010-AIDx	G	0.10431
94	CP1010-AIDx	C	0.760276
95	CP1010-AIDx	N	0
96	CP1010-AIDx	-	0
97	CP1010-AIDx	T	0.0769237
98	CP1010-AIDx	A	0.0120097
99	CP1010-AIDx	G	0.0622767
100	CP1010-AIDx	C	0.848786
101	CP1010-AIDx	N	0
102	CP1010-AIDx	-	3.9e-06
103	CP1010-AIDx	T	0.0430142
104	CP1010-AIDx	A	0.00362158
105	CP1010-AIDx	G	0.0299892
106	CP1010-AIDx	C	0.923375
107	CP1010-AIDx	N	0
108	CP1010-AIDx	-	0
			<- "TAM-AIDx"
			<- "TAM-AIDx"
			<- "TAM-AIDx"
			<- "CP1029-AIDx"
			<- "CP1029-AIDx"
			<- "CP1029-AIDx"
			<- "Target-AID"
			<- "Target-AID"
			<- "Target-AID"
			<- "ID1058-AIDx"
			<- "ID1058-AIDx"
			<- "ID1058-AIDx"
			<- "mock"
			<- "mock"
			<- "mock"
			<- "CP1058-AIDx"
			<- "CP1058-AIDx"
			<- "CP1058-AIDx"
			<- "ID202-AIDx"
			<- "ID202-AIDx"
			<- "ID202-AIDx"
			<- "ID208-AIDx"
			<- "ID208-AIDx"
			<- "ID208-AIDx"
			<- "ID468-AIDx"
			<- "ID468-AIDx"
			<- "ID468-AIDx"
			<- "CP1010-AIDx"
			<- "CP1010-AIDx"
			<- "CP1010-AIDx"

## Sheet: Supp. Fig 5
Supp. Fig 5
Construct	Nucleotide	Percent cytosine conversion
mock	T20	0.0158694
mock	T20	0.0307052
mock	T20	0.0400607
ID1058-AIDx-UGI	T20	0.0136375
ID1058-AIDx-UGI	T20	0.0274521
ID1058-AIDx-UGI	T20	0.021018
CP1029-AIDx	T20	0.0243542
CP1029-AIDx	T20	0.018361
CP1029-AIDx	T20	0.0131277
TAM-AIDx	T20	0.0172974
TAM-AIDx	T20	0.0286553
TAM-AIDx	T20	0.028754
ID1058-AIDx	T20	0.0324552
ID1058-AIDx	T20	0.0239917
ID1058-AIDx	T20	0.0220087
Target-AID	T20	0.0325882
Target-AID	T20	0.0210283
Target-AID	T20	0.0194494
CP1029-AIDx-UGI	T20	0.0142694
CP1029-AIDx-UGI	T20	0
CP1029-AIDx-UGI	T20	0.0160846
CP1029-BE1 (nickase[D10A])	T20	0.0522076
CP1029-BE1 (nickase[D10A])	T20	0.0372717
CP1029-BE1 (nickase[D10A])	T20	0.0214408
CP1029-BE3	T20	0
CP1029-BE3	T20	0.0243724
CP1029-BE3	T20	0.0291269
ID1058-BE1 (nickase[D10A])	T20	0.0283393
ID1058-BE1 (nickase[D10A])	T20	0.0230814
ID1058-BE1 (nickase[D10A])	T20	0.0175182
ID1058-BE3	T20	0.0301796
ID1058-BE3	T20	0.0463249
ID1058-BE3	T20	0.0293458
mock	A19	0.331494
mock	A19	0.330934
mock	A19	0.309943
ID1058-AIDx-UGI	A19	0.346783
ID1058-AIDx-UGI	A19	0.305894
ID1058-AIDx-UGI	A19	0.255719
CP1029-AIDx	A19	0.121771
CP1029-AIDx	A19	0.0907848
CP1029-AIDx	A19	0.0918937
TAM-AIDx	A19	0.0761088
TAM-AIDx	A19	0.0974282
TAM-AIDx	A19	0.0878594
ID1058-AIDx	A19	0.308325
ID1058-AIDx	A19	0.277237
ID1058-AIDx	A19	0.342357
Target-AID	A19	0.052141
Target-AID	A19	0.0210283
Target-AID	A19	0.18585
CP1029-AIDx-UGI	A19	0.0285388
CP1029-AIDx-UGI	A19	0
CP1029-AIDx-UGI	A19	0.0341798
CP1029-BE1 (nickase[D10A])	A19	0.0223747
CP1029-BE1 (nickase[D10A])	A19	0.0621195
CP1029-BE1 (nickase[D10A])	A19	0.286771
CP1029-BE3	A19	0.0513677
CP1029-BE3	A19	0
CP1029-BE3	A19	0.398675
ID1058-BE1 (nickase[D10A])	A19	0.00944644
ID1058-BE1 (nickase[D10A])	A19	0.207732
ID1058-BE1 (nickase[D10A])	A19	0.0272506
ID1058-BE3	A19	0.0301796
ID1058-BE3	A19	0.00772082
ID1058-BE3	A19	0.0272497
mock	G18	0.0564245
mock	G18	0.0716455
mock	G18	0.0253015
ID1058-AIDx-UGI	G18	0.0428608
ID1058-AIDx-UGI	G18	0.0235303
ID1058-AIDx-UGI	G18	0.0735629
CP1029-AIDx	G18	0.044142
CP1029-AIDx	G18	0.0418222
CP1029-AIDx	G18	0.0415709
TAM-AIDx	G18	0.13838
TAM-AIDx	G18	0.061609
TAM-AIDx	G18	0.0615016
ID1058-AIDx	G18	0.027046
ID1058-AIDx	G18	0.00799723
ID1058-AIDx	G18	0.0342357
Target-AID	G18	0.0260705
Target-AID	G18	0.0105141
Target-AID	G18	0.464624
CP1029-AIDx-UGI	G18	0.0428082
CP1029-AIDx-UGI	G18	0.0163559
CP1029-AIDx-UGI	G18	0.0080423
CP1029-BE1 (nickase[D10A])	G18	0.00745823
CP1029-BE1 (nickase[D10A])	G18	0
CP1029-BE1 (nickase[D10A])	G18	0.343053
CP1029-BE3	G18	0
CP1029-BE3	G18	0.341214
CP1029-BE3	G18	0.00728173
ID1058-BE1 (nickase[D10A])	G18	0.00944644
ID1058-BE1 (nickase[D10A])	G18	0.0115407
ID1058-BE1 (nickase[D10A])	G18	0.00194647
ID1058-BE3	G18	0.0452694
ID1058-BE3	G18	0.0231624
ID1058-BE3	G18	0.209613
mock	G17	0.0246857
mock	G17	0.0409403
mock	G17	0.0611453
ID1058-AIDx-UGI	G17	0.0701358
ID1058-AIDx-UGI	G17	0.0156869
ID1058-AIDx-UGI	G17	0.0122605
CP1029-AIDx	G17	0.0502306
CP1029-AIDx	G17	0.0336618
CP1029-AIDx	G17	0.0765781
TAM-AIDx	G17	0.0761088
TAM-AIDx	G17	0.0730711
TAM-AIDx	G17	0.0790735
ID1058-AIDx	G17	0.0180307
ID1058-AIDx	G17	0.0133287
ID1058-AIDx	G17	0.0464627
Target-AID	G17	0.52141
Target-AID	G17	1.42992
Target-AID	G17	0.222587
CP1029-AIDx-UGI	G17	0.0428082
CP1029-AIDx-UGI	G17	0.0327118
CP1029-AIDx-UGI	G17	0.0080423
CP1029-BE1 (nickase[D10A])	G17	0.0298329
CP1029-BE1 (nickase[D10A])	G17	0.0124239
CP1029-BE1 (nickase[D10A])	G17	0.0294811
CP1029-BE3	G17	0.0385257
CP1029-BE3	G17	0
CP1029-BE3	G17	0.0163839
ID1058-BE1 (nickase[D10A])	G17	0.0188929
ID1058-BE1 (nickase[D10A])	G17	0.0115407
ID1058-BE1 (nickase[D10A])	G17	0.00778589
ID1058-BE3	G17	0.0452694
ID1058-BE3	G17	0.00772082
ID1058-BE3	G17	0.0293458
mock	A16	0.0193959
mock	A16	0.0375286
mock	A16	0.0295184
ID1058-AIDx-UGI	A16	0.027275
ID1058-AIDx-UGI	A16	0.0274521
ID1058-AIDx-UGI	A16	0.0402844
CP1029-AIDx	A16	0.0289207
CP1029-AIDx	A16	0.0255014
CP1029-AIDx	A16	0.0306312
TAM-AIDx	A16	0.0207569
TAM-AIDx	A16	0.024357
TAM-AIDx	A16	0.0239617
ID1058-AIDx	A16	0.025243
ID1058-AIDx	A16	0.0239917
ID1058-AIDx	A16	0.0513535
Target-AID	A16	0.0195529
Target-AID	A16	0.0315424
Target-AID	A16	0.220426
CP1029-AIDx-UGI	A16	0.071347
CP1029-AIDx-UGI	A16	0.0163559
CP1029-AIDx-UGI	A16	0.0884653
CP1029-BE1 (nickase[D10A])	A16	0.0223747
CP1029-BE1 (nickase[D10A])	A16	0
CP1029-BE1 (nickase[D10A])	A16	0.27069
CP1029-BE3	A16	0.0128419
CP1029-BE3	A16	0
CP1029-BE3	A16	0.012743
ID1058-BE1 (nickase[D10A])	A16	0.0188929
ID1058-BE1 (nickase[D10A])	A16	0.034622
ID1058-BE1 (nickase[D10A])	A16	0.0175182
ID1058-BE3	A16	0.0301796
ID1058-BE3	A16	0.0154416
ID1058-BE3	A16	0.0272497
mock	C15	0.220408
mock	C15	0.194466
mock	C15	0.198195
ID1058-AIDx-UGI	C15	0.247423
ID1058-AIDx-UGI	C15	0.894153
ID1058-AIDx-UGI	C15	1.15599
CP1029-AIDx	C15	0.0852398
CP1029-AIDx	C15	0.0612033
CP1029-AIDx	C15	0.126901
TAM-AIDx	C15	0.415139
TAM-AIDx	C15	0.310911
TAM-AIDx	C15	0.170927
ID1058-AIDx	C15	0.0180307
ID1058-AIDx	C15	0.485165
ID1058-AIDx	C15	0.640696
Target-AID	C15	0.834257
Target-AID	C15	0.0315424
Target-AID	C15	0.693694
CP1029-AIDx-UGI	C15	1.99772
CP1029-AIDx-UGI	C15	8.37422
CP1029-AIDx-UGI	C15	4.14179
CP1029-BE1 (nickase[D10A])	C15	0.0223747
CP1029-BE1 (nickase[D10A])	C15	0
CP1029-BE1 (nickase[D10A])	C15	0.554781
CP1029-BE3	C15	1.02735
CP1029-BE3	C15	2.96125
CP1029-BE3	C15	0.915678
ID1058-BE1 (nickase[D10A])	C15	0.538447
ID1058-BE1 (nickase[D10A])	C15	0.703982
ID1058-BE1 (nickase[D10A])	C15	0.134307
ID1058-BE3	C15	0.995926
ID1058-BE3	C15	2.61736
ID1058-BE3	C15	1.00824
mock	C14	0.112849
mock	C14	0.122821
mock	C14	0.128616
ID1058-AIDx-UGI	C14	0.249372
ID1058-AIDx-UGI	C14	0.619632
ID1058-AIDx-UGI	C14	0.548219
CP1029-AIDx	C14	0.065452
CP1029-AIDx	C14	0.0489626
CP1029-AIDx	C14	0.0722022
TAM-AIDx	C14	0.0726493
TAM-AIDx	C14	0.0788022
TAM-AIDx	C14	0.103834
ID1058-AIDx	C14	0.0685166
ID1058-AIDx	C14	0.0879695
ID1058-AIDx	C14	0.254322
Target-AID	C14	4.16477
Target-AID	C14	1.45095
Target-AID	C14	2.37282
CP1029-AIDx-UGI	C14	3.11073
CP1029-AIDx-UGI	C14	6.21524
CP1029-AIDx-UGI	C14	3.02793
CP1029-BE1 (nickase[D10A])	C14	0.0223747
CP1029-BE1 (nickase[D10A])	C14	0
CP1029-BE1 (nickase[D10A])	C14	0.26801
CP1029-BE3	C14	0.770515
CP1029-BE3	C14	3.50963
CP1029-BE3	C14	0.871987
ID1058-BE1 (nickase[D10A])	C14	0.00944644
ID1058-BE1 (nickase[D10A])	C14	0
ID1058-BE1 (nickase[D10A])	C14	0.0272506
ID1058-BE3	C14	1.10155
ID1058-BE3	C14	3.40488
ID1058-BE3	C14	3.54246
mock	A13	0.0846367
mock	A13	0.0921156
mock	A13	0.0864468
ID1058-AIDx-UGI	A13	0.0467572
ID1058-AIDx-UGI	A13	0.0745127
ID1058-AIDx-UGI	A13	0.168144
CP1029-AIDx	A13	0.02131
CP1029-AIDx	A13	0.0285615
CP1029-AIDx	A13	0.0262553
TAM-AIDx	A13	0.0242164
TAM-AIDx	A13	0.0272226
TAM-AIDx	A13	0.0247604
ID1058-AIDx	A13	0.0595013
ID1058-AIDx	A13	0.0479834
ID1058-AIDx	A13	0.0635806
Target-AID	A13	1.64896
Target-AID	A13	0.0210283
Target-AID	A13	0.0216104
CP1029-AIDx-UGI	A13	0.0142694
CP1029-AIDx-UGI	A13	0.0163559
CP1029-AIDx-UGI	A13	0.0160846
CP1029-BE1 (nickase[D10A])	A13	0.0223747
CP1029-BE1 (nickase[D10A])	A13	0.0496956
CP1029-BE1 (nickase[D10A])	A13	0.25461
CP1029-BE3	A13	0
CP1029-BE3	A13	0.0121862
CP1029-BE3	A13	0.0145635
ID1058-BE1 (nickase[D10A])	A13	0.0188929
ID1058-BE1 (nickase[D10A])	A13	0.0115407
ID1058-BE1 (nickase[D10A])	A13	0.0155718
ID1058-BE3	A13	0.0301796
ID1058-BE3	A13	0.0231624
ID1058-BE3	A13	0.0188652
mock	G12	0.0722938
mock	G12	0.0443519
mock	G12	0.0253015
ID1058-AIDx-UGI	G12	0.105204
ID1058-AIDx-UGI	G12	0.0431389
ID1058-AIDx-UGI	G12	0.0910779
CP1029-AIDx	G12	0.0806734
CP1029-AIDx	G12	0.0846645
CP1029-AIDx	G12	0.109397
TAM-AIDx	G12	0.162596
TAM-AIDx	G12	0.149008
TAM-AIDx	G12	0.117412
ID1058-AIDx	G12	0.0486829
ID1058-AIDx	G12	0.213259
ID1058-AIDx	G12	0.0562443
Target-AID	G12	0.052141
Target-AID	G12	0.935759
Target-AID	G12	0.220426
CP1029-AIDx-UGI	G12	0.0428082
CP1029-AIDx-UGI	G12	0.0163559
CP1029-AIDx-UGI	G12	0.361904
CP1029-BE1 (nickase[D10A])	G12	1.33502
CP1029-BE1 (nickase[D10A])	G12	2.06237
CP1029-BE1 (nickase[D10A])	G12	0.286771
CP1029-BE3	G12	0.0256838
CP1029-BE3	G12	0.694614
CP1029-BE3	G12	0.0236656
ID1058-BE1 (nickase[D10A])	G12	0.217268
ID1058-BE1 (nickase[D10A])	G12	0.461627
ID1058-BE1 (nickase[D10A])	G12	1.23601
ID1058-BE3	G12	0.0301796
ID1058-BE3	G12	0.0154416
ID1058-BE3	G12	0.048211
mock	C11	0.24333
mock	C11	0.453755
mock	C11	0.596694
ID1058-AIDx-UGI	C11	4.14775
ID1058-AIDx-UGI	C11	18.9105
ID1058-AIDx-UGI	C11	19.9128
CP1029-AIDx	C11	0.826522
CP1029-AIDx	C11	0.102005
CP1029-AIDx	C11	0.350071
TAM-AIDx	C11	0.889089
TAM-AIDx	C11	1.11613
TAM-AIDx	C11	0.508786
ID1058-AIDx	C11	0.490435
ID1058-AIDx	C11	0.239917
ID1058-AIDx	C11	1.07109
Target-AID	C11	31.3042
Target-AID	C11	31.8684
Target-AID	C11	28.0309
CP1029-AIDx-UGI	C11	7.16324
CP1029-AIDx-UGI	C11	13.4282
CP1029-AIDx-UGI	C11	11.9167
CP1029-BE1 (nickase[D10A])	C11	4.69869
CP1029-BE1 (nickase[D10A])	C11	5.95105
CP1029-BE1 (nickase[D10A])	C11	5.8051
CP1029-BE3	C11	10.7872
CP1029-BE3	C11	34.0117
CP1029-BE3	C11	24.9581
ID1058-BE1 (nickase[D10A])	C11	4.26034
ID1058-BE1 (nickase[D10A])	C11	2.56203
ID1058-BE1 (nickase[D10A])	C11	4.69489
ID1058-BE3	C11	9.05387
ID1058-BE3	C11	14.492
ID1058-BE3	C11	18.2007
mock	T10	0.104033
mock	T10	0.102351
mock	T10	0.0822299
ID1058-AIDx-UGI	T10	0.128582
ID1058-AIDx-UGI	T10	0.0980431
ID1058-AIDx-UGI	T10	0.0700599
CP1029-AIDx	T10	0.0928505
CP1029-AIDx	T10	0.0224412
CP1029-AIDx	T10	0.0306312
TAM-AIDx	T10	0.0311354
TAM-AIDx	T10	0.0128949
TAM-AIDx	T10	0.0263578
ID1058-AIDx	T10	0.0865473
ID1058-AIDx	T10	0.082638
ID1058-AIDx	T10	0.146724
Target-AID	T10	0.052141
Target-AID	T10	0.0525707
Target-AID	T10	0.265808
CP1029-AIDx-UGI	T10	0
CP1029-AIDx-UGI	T10	0.0163559
CP1029-AIDx-UGI	T10	0.0221163
CP1029-BE1 (nickase[D10A])	T10	0.0149165
CP1029-BE1 (nickase[D10A])	T10	0.0248478
CP1029-BE1 (nickase[D10A])	T10	0.0375214
CP1029-BE3	T10	0.0256838
CP1029-BE3	T10	0.0365586
CP1029-BE3	T10	0.0254861
ID1058-BE1 (nickase[D10A])	T10	0.0188929
ID1058-BE1 (nickase[D10A])	T10	0.0230814
ID1058-BE1 (nickase[D10A])	T10	0.0428224
ID1058-BE3	T10	0.0301796
ID1058-BE3	T10	0.0231624
ID1058-BE3	T10	0.0419226
mock	C9	5.89636
mock	C9	14.1892
mock	C9	18.1623
ID1058-AIDx-UGI	C9	9.39235
ID1058-AIDx-UGI	C9	33.719
ID1058-AIDx-UGI	C9	33.585
CP1029-AIDx	C9	21.1912
CP1029-AIDx	C9	18.8822
CP1029-AIDx	C9	13.7009
TAM-AIDx	C9	1.05514
TAM-AIDx	C9	1.29665
TAM-AIDx	C9	0.376997
ID1058-AIDx	C9	4.90976
ID1058-AIDx	C9	9.90857
ID1058-AIDx	C9	16.0932
Target-AID	C9	0.756045
Target-AID	C9	0
Target-AID	C9	0.723949
CP1029-AIDx-UGI	C9	41.2386
CP1029-AIDx-UGI	C9	57.5564
CP1029-AIDx-UGI	C9	41.4601
CP1029-BE1 (nickase[D10A])	C9	0.0149165
CP1029-BE1 (nickase[D10A])	C9	0.0124239
CP1029-BE1 (nickase[D10A])	C9	0.107204
CP1029-BE3	C9	0.924618
CP1029-BE3	C9	3.08311
CP1029-BE3	C9	1.17964
ID1058-BE1 (nickase[D10A])	C9	0.00944644
ID1058-BE1 (nickase[D10A])	C9	0.369302
ID1058-BE1 (nickase[D10A])	C9	0.0233577
ID1058-BE3	C9	0
ID1058-BE3	C9	1.19673
ID1058-BE3	C9	0.674953
mock	G8	0.282122
mock	G8	0.863157
mock	G8	1.26929
ID1058-AIDx-UGI	G8	0.0740322
ID1058-AIDx-UGI	G8	0.325503
ID1058-AIDx-UGI	G8	0.329282
CP1029-AIDx	G8	0.325738
CP1029-AIDx	G8	0.158108
CP1029-AIDx	G8	0.203479
TAM-AIDx	G8	0.110704
TAM-AIDx	G8	0.130382
TAM-AIDx	G8	0.108626
ID1058-AIDx	G8	0.189322
ID1058-AIDx	G8	0.573135
ID1058-AIDx	G8	1.23004
Target-AID	G8	0.0260705
Target-AID	G8	0.0315424
Target-AID	G8	0.252842
CP1029-AIDx-UGI	G8	1.84075
CP1029-AIDx-UGI	G8	2.45339
CP1029-AIDx-UGI	G8	0.426242
CP1029-BE1 (nickase[D10A])	G8	0.0223747
CP1029-BE1 (nickase[D10A])	G8	0
CP1029-BE1 (nickase[D10A])	G8	0.026801
CP1029-BE3	G8	0.0385257
CP1029-BE3	G8	0.0121862
CP1029-BE3	G8	0.0182043
ID1058-BE1 (nickase[D10A])	G8	0.0188929
ID1058-BE1 (nickase[D10A])	G8	0.0115407
ID1058-BE1 (nickase[D10A])	G8	0.0155718
ID1058-BE3	G8	0.0301796
ID1058-BE3	G8	0.0154416
ID1058-BE3	G8	0.0146729
mock	A7	0.0229224
mock	A7	0.0238818
mock	A7	0.0316269
ID1058-AIDx-UGI	A7	0.0428608
ID1058-AIDx-UGI	A7	0.0392172
ID1058-AIDx-UGI	A7	0.028024
CP1029-AIDx	A7	0.0410978
CP1029-AIDx	A7	0.0255014
CP1029-AIDx	A7	0.0153156
TAM-AIDx	A7	0.0415139
TAM-AIDx	A7	0.0171932
TAM-AIDx	A7	0.0335463
ID1058-AIDx	A7	0.0306522
ID1058-AIDx	A7	0.0319889
ID1058-AIDx	A7	0.0415719
Target-AID	A7	0.0195529
Target-AID	A7	0.0210283
Target-AID	A7	0.609413
CP1029-AIDx-UGI	A7	0.0285388
CP1029-AIDx-UGI	A7	0.0327118
CP1029-AIDx-UGI	A7	0.412168
CP1029-BE1 (nickase[D10A])	A7	0.0522076
CP1029-BE1 (nickase[D10A])	A7	0
CP1029-BE1 (nickase[D10A])	A7	0.439537
CP1029-BE3	A7	0.0385257
CP1029-BE3	A7	0.0243724
CP1029-BE3	A7	0.0200248
ID1058-BE1 (nickase[D10A])	A7	0.00944644
ID1058-BE1 (nickase[D10A])	A7	0.0230814
ID1058-BE1 (nickase[D10A])	A7	0.0214112
ID1058-BE3	A7	0
ID1058-BE3	A7	0
ID1058-BE3	A7	0.016769
mock	C6	0.985665
mock	C6	2.17325
mock	C6	2.12744
ID1058-AIDx-UGI	C6	7.71689
ID1058-AIDx-UGI	C6	31.064
ID1058-AIDx-UGI	C6	31.562
CP1029-AIDx	C6	5.34575
CP1029-AIDx	C6	3.29988
CP1029-AIDx	C6	1.78755
TAM-AIDx	C6	14.6302
TAM-AIDx	C6	18.083
TAM-AIDx	C6	10.103
ID1058-AIDx	C6	1.48573
ID1058-AIDx	C6	1.93266
ID1058-AIDx	C6	3.24261
Target-AID	C6	58.2611
Target-AID	C6	51.1513
Target-AID	C6	46.5186
CP1029-AIDx-UGI	C6	22.9595
CP1029-AIDx-UGI	C6	35.4596
CP1029-AIDx-UGI	C6	24.6436
CP1029-BE1 (nickase[D10A])	C6	0.246122
CP1029-BE1 (nickase[D10A])	C6	0.0372717
CP1029-BE1 (nickase[D10A])	C6	1.45798
CP1029-BE3	C6	10.479
CP1029-BE3	C6	33.183
CP1029-BE3	C6	22.415
ID1058-BE1 (nickase[D10A])	C6	2.31438
ID1058-BE1 (nickase[D10A])	C6	0.623197
ID1058-BE1 (nickase[D10A])	C6	1.66813
ID1058-BE3	C6	10.5176
ID1058-BE3	C6	17.6343
ID1058-BE3	C6	19.5087
mock	C5	0.315624
mock	C5	0.893862
mock	C5	0.619887
ID1058-AIDx-UGI	C5	6.81681
ID1058-AIDx-UGI	C5	26.2206
ID1058-AIDx-UGI	C5	27.0466
CP1029-AIDx	C5	1.67283
CP1029-AIDx	C5	1.4903
CP1029-AIDx	C5	0.95832
TAM-AIDx	C5	23.1059
TAM-AIDx	C5	21.1333
TAM-AIDx	C5	13.5871
ID1058-AIDx	C5	0.567967
ID1058-AIDx	C5	2.11127
ID1058-AIDx	C5	2.79265
Target-AID	C5	73.4276
Target-AID	C5	67.5534
Target-AID	C5	60.8182
CP1029-AIDx-UGI	C5	16.7095
CP1029-AIDx-UGI	C5	28.8845
CP1029-AIDx-UGI	C5	19.6715
CP1029-BE1 (nickase[D10A])	C5	3.29654
CP1029-BE1 (nickase[D10A])	C5	4.84532
CP1029-BE1 (nickase[D10A])	C5	5.68718
CP1029-BE3	C5	11.7632
CP1029-BE3	C5	37.3385
CP1029-BE3	C5	25.2603
ID1058-BE1 (nickase[D10A])	C5	11.0712
ID1058-BE1 (nickase[D10A])	C5	9.61339
ID1058-BE1 (nickase[D10A])	C5	14.3805
ID1058-BE3	C5	10.9703
ID1058-BE3	C5	17.4336
ID1058-BE3	C5	20.431
mock	T4	0.0493714
mock	T4	0.0443519
mock	T4	0.0548199
ID1058-AIDx-UGI	T4	0.0564983
ID1058-AIDx-UGI	T4	0.0588258
ID1058-AIDx-UGI	T4	0.0595509
CP1029-AIDx	T4	0.0426199
CP1029-AIDx	T4	0.037742
CP1029-AIDx	T4	0.238486
TAM-AIDx	T4	0.380544
TAM-AIDx	T4	0.325238
TAM-AIDx	T4	0.0758786
ID1058-AIDx	T4	0.0378644
ID1058-AIDx	T4	0.0533149
ID1058-AIDx	T4	0.0415719
Target-AID	T4	0.0195529
Target-AID	T4	0
Target-AID	T4	0.250681
CP1029-AIDx-UGI	T4	0.0285388
CP1029-AIDx-UGI	T4	0
CP1029-AIDx-UGI	T4	0.0562961
CP1029-BE1 (nickase[D10A])	T4	0.0298329
CP1029-BE1 (nickase[D10A])	T4	0.0496956
CP1029-BE1 (nickase[D10A])	T4	0.318932
CP1029-BE3	T4	0
CP1029-BE3	T4	0
CP1029-BE3	T4	0.0400495
ID1058-BE1 (nickase[D10A])	T4	0.0283393
ID1058-BE1 (nickase[D10A])	T4	0.0230814
ID1058-BE1 (nickase[D10A])	T4	0.036983
ID1058-BE3	T4	0
ID1058-BE3	T4	0.0154416
ID1058-BE3	T4	0.0461148
mock	G3	0.112849
mock	G3	0.0477636
mock	G3	0.0611453
ID1058-AIDx-UGI	G3	0.485106
ID1058-AIDx-UGI	G3	0.964744
ID1058-AIDx-UGI	G3	1.48877
CP1029-AIDx	G3	0.248109
CP1029-AIDx	G3	0.0958851
CP1029-AIDx	G3	0.155344
TAM-AIDx	G3	0.774926
TAM-AIDx	G3	0.601762
TAM-AIDx	G3	0.567093
ID1058-AIDx	G3	0.0396675
ID1058-AIDx	G3	0.535814
ID1058-AIDx	G3	0.57467
Target-AID	G3	0.0391058
Target-AID	G3	0.199769
Target-AID	G3	0.24852
CP1029-AIDx-UGI	G3	3.55308
CP1029-AIDx-UGI	G3	1.63559
CP1029-AIDx-UGI	G3	2.93544
CP1029-BE1 (nickase[D10A])	G3	0.0298329
CP1029-BE1 (nickase[D10A])	G3	0.0496956
CP1029-BE1 (nickase[D10A])	G3	0.423456
CP1029-BE3	G3	0.0385257
CP1029-BE3	G3	0.548379
CP1029-BE3	G3	0.0182043
ID1058-BE1 (nickase[D10A])	G3	0.0472322
ID1058-BE1 (nickase[D10A])	G3	0.0230814
ID1058-BE1 (nickase[D10A])	G3	0.0272506
ID1058-BE3	G3	0.211257
ID1058-BE3	G3	0
ID1058-BE3	G3	0.048211
mock	C2	0.0617142
mock	C2	0.327522
mock	C2	0.181327
ID1058-AIDx-UGI	C2	4.45557
ID1058-AIDx-UGI	C2	18.2203
ID1058-AIDx-UGI	C2	21.1511
CP1029-AIDx	C2	1.72306
CP1029-AIDx	C2	1.06086
CP1029-AIDx	C2	2.18357
TAM-AIDx	C2	43.7037
TAM-AIDx	C2	48.1754
TAM-AIDx	C2	28.639
ID1058-AIDx	C2	0.454373
ID1058-AIDx	C2	0.855703
ID1058-AIDx	C2	1.28873
Target-AID	C2	4.92081
Target-AID	C2	5.24656
Target-AID	C2	5.29239
CP1029-AIDx-UGI	C2	16.7237
CP1029-AIDx-UGI	C2	21.5244
CP1029-AIDx-UGI	C2	18.9678
CP1029-BE1 (nickase[D10A])	C2	0.0522076
CP1029-BE1 (nickase[D10A])	C2	0.0124239
CP1029-BE1 (nickase[D10A])	C2	0.292131
CP1029-BE3	C2	0.33389
CP1029-BE3	C2	5.13039
CP1029-BE3	C2	2.12444
ID1058-BE1 (nickase[D10A])	C2	0.0283393
ID1058-BE1 (nickase[D10A])	C2	0.034622
ID1058-BE1 (nickase[D10A])	C2	0.0291971
ID1058-BE3	C2	4.48167
ID1058-BE3	C2	9.34991
ID1058-BE3	C2	8.79326
mock	C1	2.9041
mock	C1	4.89236
mock	C1	5.06241
ID1058-AIDx-UGI	C1	7.89612
ID1058-AIDx-UGI	C1	28.609
ID1058-AIDx-UGI	C1	29.4707
CP1029-AIDx	C1	21.7742
CP1029-AIDx	C1	16.7228
CP1029-AIDx	C1	15.2259
TAM-AIDx	C1	30.0733
TAM-AIDx	C1	32.5682
TAM-AIDx	C1	17.8363
ID1058-AIDx	C1	3.60073
ID1058-AIDx	C1	5.31549
ID1058-AIDx	C1	8.14809
Target-AID	C1	1.61637
Target-AID	C1	2.9019
Target-AID	C1	0.905476
CP1029-AIDx-UGI	C1	40.625
CP1029-AIDx-UGI	C1	54.9558
CP1029-AIDx-UGI	C1	43.0082
CP1029-BE1 (nickase[D10A])	C1	0.0372912
CP1029-BE1 (nickase[D10A])	C1	0.0124239
CP1029-BE1 (nickase[D10A])	C1	0.0241209
CP1029-BE3	C1	0.0256838
CP1029-BE3	C1	3.15623
CP1029-BE3	C1	0.0163839
ID1058-BE1 (nickase[D10A])	C1	1.10523
ID1058-BE1 (nickase[D10A])	C1	0.0115407
ID1058-BE1 (nickase[D10A])	C1	0.0136253
ID1058-BE3	C1	2.73125
ID1058-BE3	C1	7.09543
ID1058-BE3	C1	6.43302
mock	G0	0.0229224
mock	G0	0.136468
mock	G0	0.0548199
ID1058-AIDx-UGI	G0	0.374058
ID1058-AIDx-UGI	G0	1.20005
ID1058-AIDx-UGI	G0	2.23316
CP1029-AIDx	G0	1.52518
CP1029-AIDx	G0	0.703837
CP1029-AIDx	G0	1.22744
TAM-AIDx	G0	0.546599
TAM-AIDx	G0	0.530124
TAM-AIDx	G0	0.382588
ID1058-AIDx	G0	0.485026
ID1058-AIDx	G0	1.03164
ID1058-AIDx	G0	1.33275
Target-AID	G0	0.0586587
Target-AID	G0	0.0315424
Target-AID	G0	0.0388987
CP1029-AIDx-UGI	G0	7.16324
CP1029-AIDx-UGI	G0	8.94668
CP1029-AIDx-UGI	G0	9.27479
CP1029-BE1 (nickase[D10A])	G0	0.0149165
CP1029-BE1 (nickase[D10A])	G0	0.0248478
CP1029-BE1 (nickase[D10A])	G0	0.0428816
CP1029-BE3	G0	0.0642096
CP1029-BE3	G0	0.0365586
CP1029-BE3	G0	0.0273065
ID1058-BE1 (nickase[D10A])	G0	0.0472322
ID1058-BE1 (nickase[D10A])	G0	0.0230814
ID1058-BE1 (nickase[D10A])	G0	0.0350365
ID1058-BE3	G0	0.0150898
ID1058-BE3	G0	0.00772082
ID1058-BE3	G0	0.169786
mock	C-1	0.209828
mock	C-1	0.266112
mock	C-1	0.269883
ID1058-AIDx-UGI	C-1	1.23127
ID1058-AIDx-UGI	C-1	3.45896
ID1058-AIDx-UGI	C-1	4.48033
CP1029-AIDx	C-1	2.69266
CP1029-AIDx	C-1	2.62868
CP1029-AIDx	C-1	1.95165
TAM-AIDx	C-1	0.6746
TAM-AIDx	C-1	1.19063
TAM-AIDx	C-1	0.202875
ID1058-AIDx	C-1	0.248823
ID1058-AIDx	C-1	0.773065
ID1058-AIDx	C-1	1.01484
Target-AID	C-1	6.83699
Target-AID	C-1	3.77458
Target-AID	C-1	4.36746
CP1029-AIDx-UGI	C-1	24.3008
CP1029-AIDx-UGI	C-1	30.4874
CP1029-AIDx-UGI	C-1	24.4747
CP1029-BE1 (nickase[D10A])	C-1	0.514618
CP1029-BE1 (nickase[D10A])	C-1	0.0124239
CP1029-BE1 (nickase[D10A])	C-1	0.396655
CP1029-BE3	C-1	4.22499
CP1029-BE3	C-1	18.3768
CP1029-BE3	C-1	9.98871
ID1058-BE1 (nickase[D10A])	C-1	0.198375
ID1058-BE1 (nickase[D10A])	C-1	0.276976
ID1058-BE1 (nickase[D10A])	C-1	1.33723
ID1058-BE3	C-1	9.06896
ID1058-BE3	C-1	15.6578
ID1058-BE3	C-1	16.0815
mock	T-2	0.0423183
mock	T-2	0.0238818
mock	T-2	0.0231931
ID1058-AIDx-UGI	T-2	0.0545501
ID1058-AIDx-UGI	T-2	0.0235303
ID1058-AIDx-UGI	T-2	0.014012
CP1029-AIDx	T-2	0.0456642
CP1029-AIDx	T-2	0.531448
CP1029-AIDx	T-2	0.0240674
TAM-AIDx	T-2	0.0172974
TAM-AIDx	T-2	0.0329536
TAM-AIDx	T-2	0.0223642
ID1058-AIDx	T-2	0.0288491
ID1058-AIDx	T-2	0.0213259
ID1058-AIDx	T-2	0.0293449
Target-AID	T-2	0
Target-AID	T-2	0.168226
Target-AID	T-2	0.0194494
CP1029-AIDx-UGI	T-2	0.0142694
CP1029-AIDx-UGI	T-2	0.0327118
CP1029-AIDx-UGI	T-2	0.0301586
CP1029-BE1 (nickase[D10A])	T-2	0.0522076
CP1029-BE1 (nickase[D10A])	T-2	0.0496956
CP1029-BE1 (nickase[D10A])	T-2	0.428816
CP1029-BE3	T-2	0.0128419
CP1029-BE3	T-2	0
CP1029-BE3	T-2	0.0218452
ID1058-BE1 (nickase[D10A])	T-2	0.0283393
ID1058-BE1 (nickase[D10A])	T-2	0.034622
ID1058-BE1 (nickase[D10A])	T-2	0.0311436
ID1058-BE3	T-2	0.0301796
ID1058-BE3	T-2	0.0154416
ID1058-BE3	T-2	0.0230574
mock	G-3	0.532506
mock	G-3	1.35785
mock	G-3	1.85123
ID1058-AIDx-UGI	G-3	1.38908
ID1058-AIDx-UGI	G-3	3.38445
ID1058-AIDx-UGI	G-3	3.48198
CP1029-AIDx	G-3	10.4952
CP1029-AIDx	G-3	13.4362
CP1029-AIDx	G-3	5.68209
TAM-AIDx	G-3	0.114163
TAM-AIDx	G-3	0.103159
TAM-AIDx	G-3	0.107827
ID1058-AIDx	G-3	2.04648
ID1058-AIDx	G-3	3.19089
ID1058-AIDx	G-3	4.61448
Target-AID	G-3	0.834257
Target-AID	G-3	0.0210283
Target-AID	G-3	0.479751
CP1029-AIDx-UGI	G-3	21.875
CP1029-AIDx-UGI	G-3	28.7046
CP1029-AIDx-UGI	G-3	29.658
CP1029-BE1 (nickase[D10A])	G-3	0.492243
CP1029-BE1 (nickase[D10A])	G-3	0.782706
CP1029-BE1 (nickase[D10A])	G-3	0.117925
CP1029-BE3	G-3	0.346732
CP1029-BE3	G-3	1.70607
CP1029-BE3	G-3	1.17236
ID1058-BE1 (nickase[D10A])	G-3	0.0377858
ID1058-BE1 (nickase[D10A])	G-3	0.0230814
ID1058-BE1 (nickase[D10A])	G-3	0.763017
ID1058-BE3	G-3	0.618681
ID1058-BE3	G-3	0.00772082
ID1058-BE3	G-3	0.94745
mock	C-4	0.280359
mock	C-4	1.11221
mock	C-4	0.898204
ID1058-AIDx-UGI	C-4	3.58082
ID1058-AIDx-UGI	C-4	8.80427
ID1058-AIDx-UGI	C-4	11.6072
CP1029-AIDx	C-4	6.76743
CP1029-AIDx	C-4	6.21213
CP1029-AIDx	C-4	2.13325
TAM-AIDx	C-4	0.342489
TAM-AIDx	C-4	0.123218
TAM-AIDx	C-4	0.151757
ID1058-AIDx	C-4	1.09086
ID1058-AIDx	C-4	2.24989
ID1058-AIDx	C-4	4.53867
Target-AID	C-4	1.12755
Target-AID	C-4	0.578278
Target-AID	C-4	0.682889
CP1029-AIDx-UGI	C-4	24.9144
CP1029-AIDx-UGI	C-4	32.7772
CP1029-AIDx-UGI	C-4	30.4562
CP1029-BE1 (nickase[D10A])	C-4	0.0149165
CP1029-BE1 (nickase[D10A])	C-4	0.0248478
CP1029-BE1 (nickase[D10A])	C-4	0.0804031
CP1029-BE3	C-4	0.87325
CP1029-BE3	C-4	3.29028
CP1029-BE3	C-4	1.11775
ID1058-BE1 (nickase[D10A])	C-4	0.0377858
ID1058-BE1 (nickase[D10A])	C-4	0.034622
ID1058-BE1 (nickase[D10A])	C-4	0.0214112
ID1058-BE3	C-4	4.33077
ID1058-BE3	C-4	2.01513
ID1058-BE3	C-4	3.90718
mock	A-5	0.033502
mock	A-5	0.0511753
mock	A-5	0.0210846
ID1058-AIDx-UGI	A-5	0.0233786
ID1058-AIDx-UGI	A-5	0.0313738
ID1058-AIDx-UGI	A-5	0.017515
CP1029-AIDx	A-5	0.211577
CP1029-AIDx	A-5	0.201971
CP1029-AIDx	A-5	0.4901
TAM-AIDx	A-5	0.190272
TAM-AIDx	A-5	0.234974
TAM-AIDx	A-5	0.232428
ID1058-AIDx	A-5	0.0126215
ID1058-AIDx	A-5	0.0293232
ID1058-AIDx	A-5	0.0220087
Target-AID	A-5	0
Target-AID	A-5	0
Target-AID	A-5	0.00216104
CP1029-AIDx-UGI	A-5	0.513699
CP1029-AIDx-UGI	A-5	0.0654236
CP1029-AIDx-UGI	A-5	0.474496
CP1029-BE1 (nickase[D10A])	A-5	0.00745823
CP1029-BE1 (nickase[D10A])	A-5	0
CP1029-BE1 (nickase[D10A])	A-5	0.0134005
CP1029-BE3	A-5	0
CP1029-BE3	A-5	0.0487448
CP1029-BE3	A-5	0.012743
ID1058-BE1 (nickase[D10A])	A-5	0.0188929
ID1058-BE1 (nickase[D10A])	A-5	0.0115407
ID1058-BE1 (nickase[D10A])	A-5	0.0233577
ID1058-BE3	A-5	0.0150898
ID1058-BE3	A-5	0
ID1058-BE3	A-5	0.0125768
mock	T-6	0.0458449
mock	T-6	0.0136468
mock	T-6	0.0126508
ID1058-AIDx-UGI	T-6	0.0350679
ID1058-AIDx-UGI	T-6	0.0196086
ID1058-AIDx-UGI	T-6	0.0262725
CP1029-AIDx	T-6	0.0273985
CP1029-AIDx	T-6	0.3815
CP1029-AIDx	T-6	0.0196915
TAM-AIDx	T-6	0.00691898
TAM-AIDx	T-6	0.0343864
TAM-AIDx	T-6	0.0223642
ID1058-AIDx	T-6	0.165882
ID1058-AIDx	T-6	0.0186602
ID1058-AIDx	T-6	0.0293449
Target-AID	T-6	0.0456234
Target-AID	T-6	0.157712
Target-AID	T-6	0.0172883
CP1029-AIDx-UGI	T-6	0
CP1029-AIDx-UGI	T-6	0.0163559
CP1029-AIDx-UGI	T-6	0.0180952
CP1029-BE1 (nickase[D10A])	T-6	0
CP1029-BE1 (nickase[D10A])	T-6	0
CP1029-BE1 (nickase[D10A])	T-6	0.0375214
CP1029-BE3	T-6	0.0256838
CP1029-BE3	T-6	0
CP1029-BE3	T-6	0.0145635
ID1058-BE1 (nickase[D10A])	T-6	0.0377858
ID1058-BE1 (nickase[D10A])	T-6	0.0230814
ID1058-BE1 (nickase[D10A])	T-6	0.0233577
ID1058-BE3	T-6	0.0150898
ID1058-BE3	T-6	0.00772082
ID1058-BE3	T-6	0.0188652
mock	T-7	0.0352653
mock	T-7	0.0272935
mock	T-7	0.0253015
ID1058-AIDx-UGI	T-7	0.0370161
ID1058-AIDx-UGI	T-7	0.0274521
ID1058-AIDx-UGI	T-7	0.028024
CP1029-AIDx	T-7	0.0806734
CP1029-AIDx	T-7	0.0224412
CP1029-AIDx	T-7	0.0306312
TAM-AIDx	T-7	0.0276759
TAM-AIDx	T-7	0.0315209
TAM-AIDx	T-7	0.0231629
ID1058-AIDx	T-7	0.0162276
ID1058-AIDx	T-7	0.0399861
ID1058-AIDx	T-7	0.012227
Target-AID	T-7	0.0130353
Target-AID	T-7	0.168226
Target-AID	T-7	0.0237714
CP1029-AIDx-UGI	T-7	0.0428082
CP1029-AIDx-UGI	T-7	0
CP1029-AIDx-UGI	T-7	0.0160846
CP1029-BE1 (nickase[D10A])	T-7	0
CP1029-BE1 (nickase[D10A])	T-7	0.0248478
CP1029-BE1 (nickase[D10A])	T-7	0.0107204
CP1029-BE3	T-7	0
CP1029-BE3	T-7	0.0121862
CP1029-BE3	T-7	0.0236656
ID1058-BE1 (nickase[D10A])	T-7	0.0377858
ID1058-BE1 (nickase[D10A])	T-7	0.0230814
ID1058-BE1 (nickase[D10A])	T-7	0.03309
ID1058-BE3	T-7	0.0150898
ID1058-BE3	T-7	0.0231624
ID1058-BE3	T-7	0.591108
mock	T-8	0.0229224
mock	T-8	0.0818805
mock	T-8	0.0337353
ID1058-AIDx-UGI	T-8	0.0331197
ID1058-AIDx-UGI	T-8	0.0392172
ID1058-AIDx-UGI	T-8	0.0507934
CP1029-AIDx	T-8	0.086762
CP1029-AIDx	T-8	0.0714038
CP1029-AIDx	T-8	0.0700142
TAM-AIDx	T-8	0.0726493
TAM-AIDx	T-8	0.0530124
TAM-AIDx	T-8	0.057508
ID1058-AIDx	T-8	0.0396675
ID1058-AIDx	T-8	0.0239917
ID1058-AIDx	T-8	0.0342357
Target-AID	T-8	0
Target-AID	T-8	0.157712
Target-AID	T-8	0.0129662
CP1029-AIDx-UGI	T-8	0.0142694
CP1029-AIDx-UGI	T-8	0.0163559
CP1029-AIDx-UGI	T-8	0.0221163
CP1029-BE1 (nickase[D10A])	T-8	0.00745823
CP1029-BE1 (nickase[D10A])	T-8	0.0124239
CP1029-BE1 (nickase[D10A])	T-8	0.0348413
CP1029-BE3	T-8	0.0256838
CP1029-BE3	T-8	0.0121862
CP1029-BE3	T-8	0.0200248
ID1058-BE1 (nickase[D10A])	T-8	0.0188929
ID1058-BE1 (nickase[D10A])	T-8	0
ID1058-BE1 (nickase[D10A])	T-8	0.0155718
ID1058-BE3	T-8	0
ID1058-BE3	T-8	0.0463249
ID1058-BE3	T-8	0.0251535
mock	G-9	0.123428
mock	G-9	0.187643
mock	G-9	0.156026
ID1058-AIDx-UGI	G-9	1.08321
ID1058-AIDx-UGI	G-9	3.18052
ID1058-AIDx-UGI	G-9	2.73234
CP1029-AIDx	G-9	2.01988
CP1029-AIDx	G-9	2.2278
CP1029-AIDx	G-9	1.66065
TAM-AIDx	G-9	0.33903
TAM-AIDx	G-9	0.878286
TAM-AIDx	G-9	0.405751
ID1058-AIDx	G-9	1.19543
ID1058-AIDx	G-9	1.68475
ID1058-AIDx	G-9	1.73624
Target-AID	G-9	0.319364
Target-AID	G-9	0.210283
Target-AID	G-9	0.561871
CP1029-AIDx-UGI	G-9	5.82192
CP1029-AIDx-UGI	G-9	10.0916
CP1029-AIDx-UGI	G-9	6.5404
CP1029-BE1 (nickase[D10A])	G-9	0.208831
CP1029-BE1 (nickase[D10A])	G-9	0.310598
CP1029-BE1 (nickase[D10A])	G-9	0.0241209
CP1029-BE3	G-9	0.0385257
CP1029-BE3	G-9	2.07165
CP1029-BE3	G-9	1.54555
ID1058-BE1 (nickase[D10A])	G-9	0.462875
ID1058-BE1 (nickase[D10A])	G-9	0.900173
ID1058-BE1 (nickase[D10A])	G-9	0.638443
ID1058-BE3	G-9	0.0301796
ID1058-BE3	G-9	1.72174
ID1058-BE3	G-9	0.848932

## Sheet: Supp. Fig 6
Supp. Fig 6
DNAJB transcript			MTA2 transcript			PTBP2 transcript			SAP30BP transcript			LCMT1 transcript			SCAP transcript
group	A.19		group	A.27		group	A.36		group	A.52		group	A.31		group	A.16
mock	0.0159623		mock	0.0413479		mock	0.062178		mock	0.0365421		mock	0.0977517		mock	0.0362319
ABEMax	11.1814		ABEMax	5.7436		ABEMax	9.75014		ABEMax	2.36839		ABEMax	10.4552		ABEMax	9.62998
CP1029_C_ABEMax	55.6732		CP1029_C_ABEMax	14.351		CP1029_C_ABEMax	25.83		CP1029_C_ABEMax	12.6098		CP1029_C_ABEMax	30.8887		CP1029_C_ABEMax	13.4895
C_miniABEMax	5.04714		C_miniABEMax	0.0120453		C_miniABEMax	0.0105731		C_miniABEMax	0.0134093		C_miniABEMax	0.0271702		C_miniABEMax	0.0189233
CP1029_N_ABEMax	18.2314		CP1029_N_ABEMax	7.77287		CP1029_N_ABEMax	5.20994		CP1029_N_ABEMax	3.35103		CP1029_N_ABEMax	17.5073		CP1029_N_ABEMax	8.60133
N_miniABEMax	0.541968		N_miniABEMax	0.0689275		CP1029_N_C_ABEMax	24.6227		CP1029_N_C_ABEMax	11.4412		CP1029_N_C_ABEMax	33.957		CP1029_N_C_ABEMax	17.3798
ID1058_ABEMax	24.5725		ID1058_ABEMax	3.81234		N_miniABEMax	0.0359238		N_miniABEMax	0.0381098		N_miniABEMax	0.024777		N_miniABEMax	7.04773
ABEMax	27.6022		ID1058_miniABEMax	0.0883392		ID1058_ABEMax	5.40101		ID1058_ABEMax	3.40281		ID1058_ABEMax	8.98873		ID1058_ABEMax	4.03889
CP1029_C_ABEMax	36.1673		miniABEMax	0.0574878		miniABEMax	0.0227531		ID1058_miniABEMax	4.75508		ID1058_miniABEMax	0.034031		ID1058_miniABEMax	10.8742
CP1029_N_ABEMax	10.9054		ABEMax	22.5		ABEMax	23.2028		miniABEMax	0.0417973		miniABEMax	0.015067		miniABEMax	2.66911
CP1029_N_C_ABEMax	38.357		CP1029_C_ABEMax	13.9588		CP1029_C_ABEMax	21.7411		ABEMax	14.383		ABEMax	25.6751		ABEMax	28.9094
N_miniABEMax	0.99049		C_miniABEMax	0.230993		C_miniABEMax	0.0913764		CP1029_C_ABEMax	8.69499		CP1029_C_ABEMax	22.9897		CP1029_C_ABEMax	12.3579
ID1058_ABEMax	55.6804		CP1029_N_ABEMax	6.76933		CP1029_N_ABEMax	4.09619		C_miniABEMax	0.0962217		C_miniABEMax	0.444668		C_miniABEMax	0.0235261
ID1058_miniABEMax	0.19547		CP1029_N_C_ABEMax	18.2693		CP1029_N_C_ABEMax	32.8422		CP1029_N_ABEMax	2.88267		CP1029_N_ABEMax	12.35		CP1029_N_ABEMax	6.44859
miniABEMax	0.203162		N_miniABEMax	0.223542		N_miniABEMax	0.0363928		CP1029_N_C_ABEMax	11.6605		CP1029_N_C_ABEMax	30.2105		CP1029_N_C_ABEMax	17.8045
ABEMax	30.2393		ID1058_ABEMax	18.1407		ID1058_ABEMax	24.3847		N_miniABEMax	0.10499		N_miniABEMax	0.306504		N_miniABEMax	3.25369
CP1029_C_ABEMax	57.7742		ID1058_miniABEMax	0.0270734		ID1058_miniABEMax	0.0269833		ID1058_ABEMax	13.194		ID1058_ABEMax	26.8708		ID1058_ABEMax	15.227
C_miniABEMax	0.772476		miniABEMax	2.16935		miniABEMax	0.0170503		ID1058_miniABEMax	0.0340053		ID1058_miniABEMax	0.212183		ID1058_miniABEMax	3.25715
CP1029_N_ABEMax	10.8697		ABEMax	23.3779		ABEMax	27.4913		miniABEMax	0.018849		miniABEMax	0.315088		miniABEMax	0.0468823
CP1029_N_C_ABEMax	34.738		CP1029_C_ABEMax	23.6088		CP1029_C_ABEMax	40.178		ABEMax	15.8303		ABEMax	26.1552		ABEMax	28.7035
N_miniABEMax	2.67725		C_miniABEMax	0.44989		C_miniABEMax	0.0174444		CP1029_C_ABEMax	15.4205		CP1029_C_ABEMax	32.9506		CP1029_C_ABEMax	21.9654
ID1058_ABEMax	44.6214		CP1029_N_ABEMax	7.24171		CP1029_N_ABEMax	3.81387		C_miniABEMax	0.0216873		C_miniABEMax	0.33275		C_miniABEMax	0
ID1058_miniABEMax	0.961671		CP1029_N_C_ABEMax	18.622		CP1029_N_C_ABEMax	30.0481		CP1029_N_ABEMax	3.76214		CP1029_N_ABEMax	13.1784		CP1029_N_ABEMax	6.14265
miniABEMax	0.0634445		N_miniABEMax	0.325983		N_miniABEMax	0.289745		CP1029_N_C_ABEMax	10.6518		CP1029_N_C_ABEMax	31.8431		CP1029_N_C_ABEMax	18.8312
mock	4.25154		ID1058_ABEMax	14.5085		ID1058_ABEMax	19.6988		N_miniABEMax	0.0642324		N_miniABEMax	0.415479		N_miniABEMax	0.0984769
mock	1.52549		ID1058_miniABEMax	0.111244		ID1058_miniABEMax	0.0156348		ID1058_ABEMax	7.85714		ID1058_ABEMax	19.1962		ID1058_ABEMax	12.1101
ABEMax	31.998		miniABEMax	0.160285		miniABEMax	0.2497		ID1058_miniABEMax	0.0185874		ID1058_miniABEMax	0.0765471		ID1058_miniABEMax	0.0310881
ABEMax	28.0921		mock	0.0880437		mock	0.0233761		miniABEMax	0.0348533		miniABEMax	0.158896		miniABEMax	2.12018
CP1029_C_ABEMax	69.4969		mock	1.16093		mock	11.8071		mock	0.0119839		mock	0.0639269		mock	0.0396327
CP1029_C_ABEMax	68.7931		mock	0.485536		mock	3.09914		mock	2.4761		mock	9.44813		mock	6.09319
C_miniABEMax	2.54237		ABEMax	18.2981		ABEMax	18.5048		mock	0.713228		mock	0.304315		mock	0.360325
C_miniABEMax	0.778531		ABEMax	12.3006		ABEMax	10.1057		ABEMax	11.9192		ABEMax	17.628		ABEMax	23.8035
CP1029_N_ABEMax	64.3002		CP1029_C_ABEMax	11.6074		CP1029_C_ABEMax	16.955		ABEMax	9.94967		ABEMax	11.9598		ABEMax	21.9453
CP1029_N_ABEMax	67.0803		CP1029_C_ABEMax	9.37978		CP1029_C_ABEMax	14.5009		CP1029_C_ABEMax	10.2789		CP1029_C_ABEMax	20.4313		CP1029_C_ABEMax	15.6275
CP1029_N_C_ABEMax	69.2751		C_miniABEMax	1.19944		C_miniABEMax	14.8689		CP1029_C_ABEMax	8.34214		CP1029_C_ABEMax	10.708		CP1029_C_ABEMax	10.4831
CP1029_N_C_ABEMax	72.1345		C_miniABEMax	0.613563		C_miniABEMax	0.56436		C_miniABEMax	3.19245		C_miniABEMax	9.48264		C_miniABEMax	6.87232
N_miniABEMax	4.46528		CP1029_N_ABEMax	16.3472		CP1029_N_ABEMax	22.5767		C_miniABEMax	0.114226		C_miniABEMax	0.54673		C_miniABEMax	0.636052
N_miniABEMax	1.70627		CP1029_N_ABEMax	11.8856		CP1029_N_ABEMax	18.6513		CP1029_N_ABEMax	10.918		CP1029_N_ABEMax	22.7613		CP1029_N_ABEMax	23.0879
ID1058_ABEMax	67.3085		CP1029_N_C_ABEMax	15.5048		CP1029_N_C_ABEMax	21.3893		CP1029_N_ABEMax	10.5743		CP1029_N_ABEMax	18.7988		CP1029_N_ABEMax	18.8165
ID1058_ABEMax	66.5371		CP1029_N_C_ABEMax	11.8721		CP1029_N_C_ABEMax	19.2346		CP1029_N_C_ABEMax	11.3772		CP1029_N_C_ABEMax	24.9519		CP1029_N_C_ABEMax	19.2766
[truncated: 47 more rows]

## Sheet: Supp. Fig 11
Supp. Fig 11
[truncated: 28 more rows]

[truncated: 4 more sheets: Supp. Fig 12, Supp. Fig 14, Supp. Fig 18, Supp. Fig 20]
